# Supplementary material for: Evaluation of multiple satellite precipitation products and their potential utilities in the Yarlung Zangbo River Basin
Source: Sci Rep. 2022 Aug 3;12:13334. doi: 10.1038/s41598-022-17551-y (PMC9349210; doi:10.1038/s41598-022-17551-y)
Supplement: Supplementary file 2 — Supplementary Information 2. [file 41598_2022_17551_MOESM2_ESM.csv]

OBS	cmorph	GPM	GSMAP	PERSIANN	TRMM
0	0	0	0	0.27	0
0	0	0	0	0	0
0	0	0	0	0	0
0	0	0	0	0	0
0	0	0	0	0	0
0	0	0	0	0	0
0	0	0	0	0	0
0	0	0	0	0	0
0	0	0	0	0.19	0
0	0	0	0	0	0
0	0	0	0	0	0
0	0	0	0	0	0
0	0	0	0	0	0
0	0	0	0	0	0
0	0	0	0	0	0
0	0	0	0	0	0
0	0	0	0	0	0
0	0	0	0	0	0
0	0	0	0	0	0
0	0	0	0	0	0
0	0	0	0	0	0.99
0	0	0	0	0	0
0	0	0	2.66	0.21	0
0	0	0	0.98	0	0
0	0	0	0	0	0
0	0	0	0	0	0
0	0	0	0	0	0
0	0	1.31	0	0.95	2.28
0	0.33	0.11	34.52	5.45	1.69
0	0.1	0.04	10.3	1.41	0
0	0	0	0	0.99	0
0	0	0	0	0	0
0	0	0.02	0	0.22	0
0	0	0	0.21	0.19	0
0	0.48	0.05	0.52	1.43	0
0.3	0	0	0	0.6	0
0	0	0	0	0	0
0	0	0	0	1.12	0
0	0	0	0	0	0
0	0	0.05	0	1.31	0.16
0	0	0	0	0	0
0	0	0.02	0	0.66	0
0	0	0.02	0	2.03	0
0	0	0	0	1.31	0
0	0	0	0	2.54	0.05
0	0	0.15	0	3.34	0
0	0	0	0	2.97	2.52
0	0	0.23	0	2.36	0.31
0	0	0	0	1.23	0
0	0.77	0	5.45	2.79	0.05
0.1	0.63	0.01	11.01	1.14	0
0	0	0.21	1.89	0.98	0
0	0	0	0	0	0
0	0	0	0	0.78	0
0	0	0.01	0	1.33	0
0	0.25	0.02	0	2.08	0
0	0.24	0	0	1.88	0
0	0	0	0	0.45	0
0	0	0	0	0	0
0	0	0	0	0	0
0	0	0	0	0	0
0	0	0	0	0	0
0	0	0	0	0	0
0	0	0	0	0	0
0	0	0	0	0	0
0	0	0	0	0	0
0	0	0	0	0	0
0	0	0	0	0.5	0
0	0	0.02	0	1.89	0
0	0.12	0.1	0	1.12	0
0	0	0.02	5.83	3.74	0
0	0	0.27	0	3.95	1.25
0	0	0.06	0	0	0
0	0	0	0	0.65	0
0	0	0	0	0.55	0
0	0	0	0	0	0
0	0	0	0	0.18	0
0	0	0.06	0.13	1.21	0
0.4	0	0.05	0	0.45	0
0	0	0.01	0	1.57	0
0	0	0	0	0.57	0
0	0	0.01	0	1.63	0
0	0	1.39	1.67	2.72	0.02
0	0	0.12	2.44	2.25	0.95
0	0	0	0.54	1.44	0
0	0	0	0	0.81	0
0	0	0	0	0.47	0
0	0	0.01	0	0.55	0
0	0	0	0	0.7	0
0.4	0	0	0	0	0
0	0	0.55	0	0.39	0
0	0	0	0	0.25	0
0	0.17	1.02	0	1.14	0.02
0	0	0	0	0.33	0
0	0	0.26	0	0.38	0
0	0	0.04	0	0	0
0	0	0	0	0	0
0	0	0.68	0	1.71	0
0	0	0.42	0	2.65	0.05
0	0	0.76	0	2.32	1.15
0	0	0.14	0	0.96	0
0	0	0.82	0	1.26	0
0	0	0.08	0	1.93	0
0	0	1.72	0	3.94	1.5
0	0	0.27	0	0.92	0
0	0	1.75	0	2.56	0
0.8	0	0	0	1.66	0
0	0	0	0	0.4	0
0	0	0	0	1.07	0
0	0	0	0	0.88	0.13
0	0.29	0.01	0	0.44	0
0	0	0.14	0	0.63	0
0	0	1.02	0	3.67	1.27
0	0	0.08	0	1.53	0
0	0	0.08	0	1.19	0
0	0	1.06	0	1.52	0
0	0	0.46	0	0.48	0
0	0.08	0	0	0.84	0
0.8	0.25	0.58	0	1.35	0.19
0.1	0.2	0.79	0	2.42	0
9.8	0	3.03	0	7.05	7.99
0	0.09	0	0	2.06	0
0	0	0	0	0	0
0	0	0	0	0	0
0	0.27	0.36	0	0.78	0
0	0	0	0	0	0
0	0	0	0	0.68	0
0	0	0.05	0	3.43	0
2.7	0	0.1	0	3.26	1.44
4.7	0	0	0	1.28	0
0	0	0.4	0	5.99	0
0	0	0	0	0.69	0.11
0	0	0	0	0.61	0
0	0	0	0	0	0
0	0	0	0	0	0
0	0	0	0	0	0
0	0	0	0	0	0
0	0.16	0	0	1.3	0.44
1.4	1	0	0	1.28	0.06
1.6	0.46	0.01	0	0	0
2	0.3	0	0	0	0
0.4	0.15	0.18	0	0.85	0
0	0	0	0	0.87	0
0.4	0	0	0	0	0
0	0	0	0	0	0
0	0	0	0	0	0
0	0	0	0	0	0
0	0	0	0	0	0
0	0	0	0	0	0
0	0	0	0	0	0
0	0	0	0	0	0
0	0	0	0	1.19	0.35
0.6	0	0.05	0	0	0
0	0	0.01	0.89	0.75	2.05
0	0.5	0.4	0.31	8.63	0.62
5.1	0.23	0	0	0	0
0	1.74	0	0	0	0
0.2	3.82	1.34	1.9	2.42	0.62
3.2	4.99	0	0.69	0	2.16
0	3.42	0	1.89	1.67	0
3.2	1.41	0	0	1.75	0
5.6	0.27	0	0	0.68	0
1	0	0	0	0	0
0	0	0	0	0	0
0	0	0	0	0	0.08
1.4	0.08	0	0.82	0.56	0.14
2.5	0.17	0.19	0.17	2.21	0.54
8.8	0	0.07	0.31	5.34	1.05
1.2	0.61	13.49	10.13	18.6	2.54
4.8	0	0.53	0.1	9.56	0.65
2.1	2.9	1.05	3.2	36.05	5.21
30.3	9.43	10.13	10.46	22.8	17.83
0	0.07	0.04	0.8	9.62	1.13
0.4	0.56	5.25	0	13.9	0.46
0	0.37	0.9	0	14.22	0.24
7	26.01	23.38	20.77	16.03	39.42
0	2.18	5.4	0	8.82	7.86
22.2	1.03	2.78	0	8.97	0
6.8	2.47	4.69	4.19	9.3	2.22
9.1	0.3	9.1	0.13	4.48	0.3
0.5	1.6	3.71	0.12	32.53	0
3	1.22	2.04	0	7.91	0
0.8	1.83	0.21	1.35	1.47	1.54
10.4	11.09	7.9	11.6	13.54	1.6
0.5	1.14	0.16	0	2.96	0
7.3	3.92	9.18	2.21	15.84	5.54
12.4	2.63	0.04	0	8.26	0.54
10.6	15.12	21.85	9.32	19.78	32.97
7.7	13.01	20	9.34	12.66	34.96
3.6	5.09	6.37	5.51	17.43	14
19.9	2.25	2.29	4.66	14.77	4.01
8	0.5	0.17	0	0.84	0
0	0.44	0.06	0	3.33	0
21	1.26	1.56	1.63	12.33	1.96
3.4	0.49	1.18	0	7.2	0
5.1	9.31	8.3	6.17	10.42	12.41
3.3	2.18	2.44	0	1.58	0.84
0	0.16	4.6	0.74	10.02	0.6
4.4	13.84	6.99	10.21	12.49	14.58
7.4	7.99	3.12	0	9.47	0.6
0	0	0	0	0	0.09
0	1.07	0.09	1.88	1	0
1.8	1.26	0.13	0.7	1.61	0
0	0	0	0	0	0
0	0.11	0	0	0	0
0	0.42	0	0.15	0	0
0	2.63	0.69	3.04	7.8	5.54
0	1.71	2.65	0.64	9.51	1.05
6.4	8.26	11.97	26.15	16.55	15.12
2.6	11.38	6.18	33.32	33.88	31.23
3.3	2.7	3.06	14.44	12.9	9.15
3.8	0.21	1.46	0	11.63	0
7.2	16.02	11.69	9.95	10.6	11.97
6.7	7.21	6.87	8.17	7.44	4.95
6	0.56	0.53	1.29	2.82	0
2.7	0.2	0	0	0.65	0
0	0.09	0.05	0.18	0	0
0	0	0.18	0	0	0
0	2.8	0.26	0	3.1	0
0	1.69	0.1	0.21	4	0.45
0	0	0.4	0.24	1.19	0
0	0.09	1.43	1.4	1.25	0.63
0	0	1.61	0	0.96	2.43
0	0	0.65	0	0	0
0	0.1	0.26	0	0	0
0	0.98	0.55	0	0.76	0.45
4.7	5.23	2.32	11.68	10.82	7.11
4.6	6.6	2.27	17.4	11.76	4.5
2.1	0.7	0.77	1.58	2.04	0
0	4.82	6.35	13.18	10.24	0
27.7	1.98	1.2	14.18	14.84	12.51
19	1.27	6.12	0	13.42	4.68
6.2	0.33	1.26	0.41	3.39	4.59
4.2	0.24	9.34	16.55	8.25	0.09
25.1	0.76	3.17	12.06	7.9	1.08
4.9	5.61	9.29	12.93	14.29	0.81
25.8	7.09	6.33	2.51	9.19	1.89
1.5	1.66	5.23	3.44	4.35	4.86
0	1.61	0.12	0	1.65	0
0	1.93	8.09	5.25	2.8	8.01
2.3	5.58	12.91	0	18.55	5.94
2.9	3.82	0.52	1.06	7.09	0.09
6.4	4.06	15.44	13.39	21.03	4.5
0	2.87	2.41	0.17	28.51	16.55
11.9	9.96	8.84	4.34	31.93	5.45
9.4	3.42	1.24	0.53	3.88	0.74
3.9	0.68	2.64	3.75	14.18	2.77
5	1.8	5.02	0	5.5	0.99
1.8	1.63	4.9	0.38	15.82	6.59
14.4	3.21	9.1	0.45	21.12	0.94
0	9.33	15.84	0	21.29	12.54
7.1	8.55	6.09	4.2	34.65	16.05
1.9	1.12	3.62	0.65	6.72	0
6.4	0.26	3.88	7.9	8.76	0
0.9	8.83	1.28	0	6.77	0.84
4.2	9.38	7.98	0	21.27	12.98
0.6	3.79	5.48	0	19.36	13.68
0.6	0.16	4.9	3.05	15.28	9.76
0.7	0.14	0.06	0	2.41	0
2.9	0	0.36	0	1.72	0
0	0	1.89	0	1.28	0
0	0.79	0.62	0	0	0
9.8	3.94	2.8	0	1.42	0
0	0	0.01	0	0	0
0	0	0	0	1.12	0
0	0	0.07	0	0	0
0	0	0.34	0	2.72	0
0.1	0	0.7	0	0	0.59
0	0	0	0	0	0
0.7	0	0.45	0	0	0
0	0	0.04	0	0.98	0
0	0	0	0	0.42	0
0.2	0	0	0	0	1.73
0.2	0	0	0	0	0
0	0	0.66	0	0	0
0	0	0	0	0	0
0	0	0	0	0	0
0	0	0	0	2.44	0
0	0	0	0	0	0
0	0	0.79	0	3.82	2.05
0	0.09	0.25	0	3.62	0.17
0.8	0.47	4.93	0	3.37	0.04
0	0	0	0	0	0
0	0	0	0	0	0
0	0	0	0	0	0
0	0	0	0	0	0
0	0	0	0	0	0
0	0	0	0	0	0
0	0	0	0	0	0
0	0	0	0	0	0
0	0	0	0	0	0
0	0	0	0	0	0
0	0	0	0	0	0
0	0	0	0	0	0.39
0	0	0	0	0	0
0	0.13	0.45	0	3.5	0
0	1.51	0.47	2.25	3.52	0.64
0.4	1.97	0	0	3.4	0.13
6.4	0.26	0	0	0	0
0	0	0	0	0	0
0	0	0	0	0	0.21
0	0	0	0	0	0
0	0	0	0	0	0
0	0	0	0	0.97	0
0	0	0	0	0	0
0	0	0.05	0	0	0
0	0	0	0	0	0
0	0	0	0	0	0
0	0	0	0	0	0
0	0	0	0	0	0
0	0	0	0	0	0
0	0	0	0	0	0
0	0	0	0	0	0
0	0	0	0	0	0
0	0	0	0	0	0
0	0	0.35	2.73	0	0
0	0	0	0	0	0
0	0	0.04	0	0	0
0	0	0.01	0	0	0
0	0	0.13	0	0	0
0	0	0	0	0	0
0	0	0	0	0	0
0	0	0	0	0	0
0	0	0	0	0	0
0	0	0	0	0	0
0	0	0	0	0	0
0	0	0	0	0	0
0	0	0	0	0	0
0	0	0	0	0	0
0	0	0	0	0	0
0	0	0	0	0	0
0	0	0	0	0	0
0	0	0	0	0	0
0	0	0	0	0	0
0	0	0	0	0.18	0
0	0	0.01	0	1.78	0.03
0	0	0.07	0	1.85	0.11
0	0	0	0	0	1.72
0	0	0	0	0	0
0	0	0	0	0	0
0	0	0	0	0.19	0
0	0	0	0	0.22	0
0	0	0	0	0	0
0	0	0	0	0.18	0.35
0	0	0	0	0.23	0
0	0	0	0	0	0
0	0	0	0	0	0
0	0	0	0	0	0
0	0	0.02	0	0.24	0
0	0	0	0	0.66	0
0	0	0	0	0	0.39
0	0	0	0	0.42	0
0	0	0	0	0	0
0	0	0	0	0	0
0	0	0	0	0	0
0	0	0	0	0	0
0	0	0	0	0	0
0	0	0	0	0	0
0	0	0	0	0	0
0	0	0	0	0	0
0	2.1	1.06	0	3.27	2.17
0	1.27	0	0	1.79	0
0	0	0	0	0	0
0	0	0	0	0	0
0	0	0	0	0.3	0
0	0	0	0	0	0
0	0	0	0	0	0
0	0	0	0	0	0
0	0	0	0	0	0
0	0	0.04	0	0.31	0
0	0	0	0	0	0
0	0	0	0	0	0
0	0	0.03	0	0.97	0
0	0	0	0	0	0
0	0	0.01	0	0.23	0
0	0.09	0.13	0	1.62	0
0	0	0.01	0	0	0
0	0	0	0	0	0.14
0	0	0	0	0.22	0
0	0	0	0	0.16	0
0	0	0	0	0	0
0	0	0	0	0	0
0	0	0	0	0.18	0
0	0	0	0	0	0
0	0	0	0	0	0
0	0	0	0	0.54	0
0	0	0	0	0	0
0	0.25	0	10.86	2.23	0.16
1.7	0.37	0	2.04	1.12	0
0	0	0	0	0	0
0	0	0	0	0	0
0	0	0	0	0	0
0	0	0	0	0	0
0	0	0	0	0	0
0	0	0	0	0	0
0	0	0	0	0	0
0	0	0	0	0	0
0	0	0	0	0	0
0	0	0	0	0	0
0	0	0	0	0	0
0	0	0	0	0	0
0	0	0	0	0	0
0	0	0	0	0	0
0	0	0	0	0	0
0	0	0	0	0	0
0	0	0	0	0	0
0	0	0	0	0	0
0	0	0	0	0.31	0
0	0	0	0	0	0
0	0	0.01	0	0	0
0	0	0	0	0.24	0
0	0	0	0	0	0
0	0	0	0	0.17	0
0	0	0	0	0.76	0
0	0	0	0	0.18	0
0	0	0	0	0	0
0	0	0	0	0	0.01
0	0	0	0	0	0
0	0	0	0	0	0
0	0	0	0	0	0
0	0	0	0	0	0
0	0	0	0	0	0
0	0	1.02	0	0.15	0
0	0	0	0	0	0
0	0	0	0	0	0
0	0	0	0	0	0.59
0	0	0	0	0	0
0	0	0	0	0	0
0	0	0	0	0	0.32
0	0	0	0	0	0
0	0	0.08	0	0.7	0.08
0	0.44	0.02	0	0.43	0
0	0	0	0	0	0
0	0	0	0	0	0
0	0	0	0	0	0
0	0	0	0	0	0
0	0	0	0	0	0
0	0	0	0	0	0
0	0	0	0	0.3	0
0	0	0.01	0	0.63	0
0	0	0	0	0	0
0	0	0	0	0	0
0	0	0	0	0	0
0	0	0	0	0	0
0	0	0	0	0.27	0
0	0	0	0	0	0
0	0	0	0	0	0
0	0	0	0	0	0
0	0	0	0	0	0.39
0	0	0	0	0	0
0	0	0	0	0	0
0	0	0	0	0	0
0	0	0	0	0.41	0
0	0	0	0	0	0
0	0	0	0	0.24	0
0	0	1.36	0	0.56	0.08
0	0	0	0	1.38	0
0.4	0	0	0	0.74	0
0	0	0.09	0	2.42	0.22
0	0	1	0	4.67	0
0	0	0	0	6.44	4.42
0	0	0	0	0.82	0
0	0	0.19	0	0.24	0
0	0	0.05	0	2.74	0
0	0	0	0	0.52	0
0	0	0.03	0	0.85	0
0	0	0.15	0	1.31	0
0	0	0.33	0	2.91	0
0	0	0	0	2.45	4.26
0	0.14	0	0	2.37	0
0	0.18	0	0	2.03	0.59
0	0	0.34	0	0.68	0
0	0	1.16	0	1.83	3.86
10.6	2.29	0	0	1.34	0
0.2	0	0	0	0.76	0
1	0	0.01	0	2.27	0
0	0	0.05	0	0.51	0
0	0.34	0.1	0	1.88	0
0	1.02	0.3	4.11	1.69	0
1.1	0	0	0	0	0
0	0	0.07	0	1.21	0
0.9	0.69	0.03	0	1.1	0
0	0	0.5	0	0.3	0
0	0.15	0.27	0	0.9	0
1.2	0	0.41	0	2.16	0
0	0	0.01	0	0.43	0
0	0	0	0	3.18	0
0	0	0	0	0	0
0	0	0	0	0	0
0	0	0	0	0	0
0	0	0	0	0	0
0	0	0	0	0	0
0	0	0	0	0	0
0	0	0	0	0	0
0	0	0	0	0	0
0	0.11	0	0	0	0
0	0	0	0	0	0
0	0	0	0	0	0
0	0	0	0	0	0
0	0	0	0	0	0
0	0	0	0	0	0.19
0	0	0	0	2.11	0
0	0.95	0	0	3.53	0.05
1.2	0.58	0	1.15	1.83	0
1.8	1.31	2.25	1.72	1.53	1
14.7	1.18	0.19	0	3.79	2.13
22.6	6.55	32.19	0	7.53	23.46
0	3.23	0	0	0	0.33
4.7	0	0	0	0	0.33
0	0.14	0	0	2.34	0.71
0	0.27	0	0	0	0.14
0	0	0	0	0	0
0	0	0	0	0	0
0	0	0	0	0	0
0	0	0	0	0	0
0	1.54	0	1.31	0	0.52
0	1.98	3.15	0.27	3.37	4.5
25.7	0.1	0	0	0	0
2.6	0	0	0	0	0
0	0	0.02	0	0	0
0	0.17	0	0	0	0
0	0.24	0.11	0	1.43	0.32
0.7	0.1	0	0	0	0.29
9.5	0.11	0.04	0	1.38	0
10.4	0	0	0	0	0
0	0	0.09	0	0.6	0.11
0	0.08	2.3	0	1.97	0.22
0	0.18	0.02	0	0	0.07
0.2	1.6	0	0.86	2.55	0.07
5.2	1.54	3.18	3.15	2.22	1.37
5.2	0.27	0	0.95	0	0
0.4	2.65	0.92	1.6	3.06	0.22
15.6	1.67	1.85	0	11.02	1.37
25.3	1.13	3.92	0	10.65	11.31
19.7	0.94	4.75	0	18.37	0.97
16.4	1.05	3.14	4.58	35.29	2.74
13.8	6.45	15.95	12.37	21.54	12
15.6	15.03	10.58	0	23.36	14.81
16.1	0	2.03	0	1.88	0
3.1	0	0	0	0	0
0	0	0	0	0	0
0	0	0.05	0	0	0
0.6	0	0	0	0	0
0	0	0	0	0	0
0	0	0.04	0	0	0
0	0.41	0	1.25	0.88	0
5.4	0.14	1.74	1.02	4.77	0.58
0	1.74	6.76	4.91	9.83	9.46
7.6	5.12	8.9	17.09	18.26	30.46
11.7	7.09	2.81	10.31	14.66	15.15
5.4	16.58	14.33	0	17.87	11.42
3.7	2.09	2.56	0	15.49	27.41
1.1	7.57	24.65	1.62	13.47	5.13
4.3	6.03	14.19	18.96	15.89	22.32
23.8	29.62	7.97	0	8.68	6.79
8.7	2.17	2.69	2.73	13.04	0
16.5	3.59	0.38	0	16.76	1.36
7.3	0.95	0.31	0	8.44	1.09
7.2	2.73	13.21	1.56	7.14	3.81
10.3	0.65	2.88	0.51	8.93	8.07
3.8	14.18	4.88	0	13.66	7.58
4	3.16	7.92	6.1	7.18	7.13
7.1	9.67	5.91	7.78	12.52	11.69
1.4	32.25	4.37	0	13.26	9.95
4.2	1.71	11.57	4.79	21.01	18.92
3.6	4.05	1.62	0	17.99	11.12
7.9	1.47	0.35	0	2.19	0
0	0.23	0.09	0	3.96	0
0	0.42	2.15	2.6	3.91	0
4.8	2.26	11.18	1.28	3.26	3.85
20.4	14.11	16.79	0	15.14	0
8.5	15	26.67	10.39	15.59	7.5
8	13.89	6.89	2.6	15.06	7.43
8.1	3.88	6.25	10.49	7.22	2.49
3.6	22.63	4.79	0	12.47	7.2
6.6	20.48	20.94	0	14.2	8.52
0.9	8.86	4.04	0	13.21	1.28
8.3	1.91	10.95	3.78	24.99	16.21
12.6	5.94	9.5	13.88	19.41	16.72
2.1	4.51	2.97	4.25	9.93	13.67
21.3	4.48	5.43	0.14	11.97	6
5.7	1.99	4.56	0	8.23	2.33
2.7	6.7	0.32	7.06	5.34	1.45
0.3	0.21	0.05	0	1.22	0
0	18.62	7.38	0.13	19.72	23.92
4.6	16.24	14.18	2.37	17.14	14.1
7.3	9.69	4.45	20.61	9.26	7.27
8.7	0.22	3.55	0	4.34	0
5.3	2.63	1.74	0	5.56	1.53
0	11.16	4.2	2.04	4.11	2.18
0.4	1.02	0.66	0	0.84	0
0	1.05	3.86	0.86	11.97	3.71
14.5	2.17	14.8	0	8.59	1.09
0	7.29	3.15	0	7.9	2.25
17.1	24.36	23	0.25	4.33	15.59
3.3	1.09	1.36	4.34	8.5	0.22
21.6	0.43	7.87	0.98	16.51	21.84
6.9	1.61	1.6	3.17	8.41	2.44
16.7	0.13	2.73	0	1.1	0.36
0.3	0	0.3	0	2.45	0
0.2	0	0	0.1	0	0
0	0.2	0	0.23	0	0
0	1.18	1.05	0	1.02	0
4.7	1.12	0	0	0.9	0.51
4.4	0.61	0.05	0	0.77	0
0	0	4.48	0	2.06	0
0.9	0.25	2.26	19.37	7.48	2.73
0	5.24	5.47	4.21	13.61	3.34
5.2	0	0.57	4.16	1.46	2.11
0	4.55	7.54	2.19	19.87	2.71
2.8	0.64	0.69	1.13	4.57	4.88
5.1	9.05	2.17	0.33	12.9	8.37
13.8	0.48	1.13	0.45	2.55	0
5.1	0	0.21	0	0.68	0
6.1	0.55	1.18	0.5	6.71	0.6
0	0	0.26	0.16	1.42	0
0	0.84	0	0	0	0
0	0.46	3.09	0	0	0
0	3.18	12.73	5.01	4.9	7.83
1.7	2.69	2.01	0	6.26	4.64
0	0	0	0	0.52	0
0	0	0	0	0	0
0	0	0	0	0	0
0	0	0	0	0	0
0	0	0	0	0	0
0	0	0	0	0	0
4.6	0	2.53	0	0	0
0.2	0	0	0	0	0
0	0	0.78	0	2.72	0
5	0	0	0	0	0
0.9	0	0	0	0	0
0	0	0	0	0	0
0	0	0	0	0	0
1.2	0	0	0	0	0
0	0	0	0	0	0
0	0	0.53	0	1.53	0
0	0	2.13	3.6	4.24	1.87
2.6	0	0	0	0	0
0	0.08	0.75	0	0	0
0.2	0	0.06	0	10.77	0
0.2	0	0	0	0	0
0	0.12	0	0	0	0
0	0	0	0	0	0
0.5	0.15	0	1.62	0	0
0	0	0	0.22	0	0
0	2.63	0.56	0	9.3	0
1.5	0.21	0	0	0	0
0.2	0	0.15	0	0	0
0	0	0	0	0	0
0	0	0	0	0	0
0	0	0	0	3.96	0
0	0	4.4	0	0	0
0	0.1	1.72	0.95	6.99	4.53
0	0	0	0	0	0
0	0	0	0	4.2	0
0	0	0	0	0	0
0	0	0	0	0	0.2
0	0	0	0	0	0
0	0	0	0	0	0
0	0	0	0	0	0
0	0	0	0	0	0
0	0	0.04	0	0	0
0	0	0.43	0	1.12	0
0	0	0	0	0	0
0	0	0.03	0	0	0
0	0	0	0	0	0
0	0	0.13	0	3.93	0
0	0	0	0	0	0
0	0	0.02	0	0	0
0	0	0	0	0	0
0	0	0	0	0	0
0	0	0	0	0	0
0	0	0	0	0	0
0	0	0	0	0	0
0	0	0	0	0	0
0	0	0	0	0	0
0	0	0	0	0	0
0	0	0	0	0	0
0	0	0	0	0	0.2
0	0	0	0	0	0
0	0	0	0	0	0
0	0	0	0	0	0
0	0	0	0	0	0
0	0	0	0	0	0
0	0	0	0	0.36	0.47
0	0	0	0	0	0
0	0	0	0	0	0
0	0.27	0	0	0.52	0
0.3	0	0	0	0.15	0
0	0	0	0	0.17	0
0	0	0.93	0	2.09	0.32
0.1	0	0	0	0.98	0
0.1	0.98	0.75	0	1.16	0.03
1.8	0.26	0	0	0.17	0
0	0	0	0	0	0
0	0	0	0	0	0
0	0	0	0	0	0
0	0	0.02	0	0.58	0
0	0	0	0	0	0
0	0	0	0.28	0.4	0
0	0	0	0	0	0
0	0	0	0	0	0
0	0	0	0	0	0
0	0	0	0	0	0
0	0	0	0	0	0
0	0	0	0	0	1.52
0	0	0	0	0	0
0	0	0	0	0	0
0	0	0	0	0	0
0	0	0	0	0	0.44
0	0	0	0	0	0
0	0	0	0	0	0
0	0	0	0	0	0
0	0	0	0	0	0
0	0	0	0	0	0.31
0	0	0	0	0	0
0	0	0	0	0	0
0	0	0	0	0	0
0	0	0	0	0	0
0	0	0	0	0.55	0
0	0	0.01	0	0	0.2
0	0	0	0	0	0
0	0	0	0	0	0
0	0	0	2.49	0	0
0	0	0	0.59	0	0
0	0	0	0	0	0
0	0	0	0	0	0
0	0	0	0	0	0
0	0	0	0	0	0
0	0	0	0	0	0
0	0	0	0	0	0
0	0	0	0	0	0
0	0	0.13	0	0.35	0
0	0	0	0	0	0
0	0	0	0	0	0
0	0	0.01	0	0.25	0.07
0	0	0	0	0	0
0	0	0	0	0	0
0	0	0	0	0	0
0	0	0	0	0	0
0	0	0	0	0.43	0.07
0	0	0	0	0	0
0	0	0	0	0	0
0	0	0	0	0.19	0
0	0	0	0	0	0
0	0	0	0	0.44	0
0	0	0.01	0	0	0
0	0	0	0	0	0
0	0.15	0	3.23	0.52	0
0	0	0	0	0.35	0
0	0	0	0	0	0
0	0	0.01	4.05	1.33	0.32
0	0	0.04	0	0.62	0
0	1.14	0.01	32.35	2.55	2.69
0	0	0.02	0	0	0
0	0	0	0.11	0	0
0	0	0.01	0	0	0
0	0	0	2.33	0	0
0	0	0.15	4.83	2.17	0.5
0.4	0	0	0	0.2	0
0	0	0	1.2	0	0
0	0.25	0	0.78	0.86	0
0	0.08	0	0	0.18	0
0	0	0	0	0	0
0	0	0.14	0	0.47	0
0	0	0	0	0.56	0
0	0	0	0	0	0
0	0	0.02	0	1.04	0
0	0	0	0	0.22	0
0	0	0	0	0.34	0
0	0	0	0	0.27	0
0	0	0	0	0	0
0	0	0	0	0	0
0	0	0	0	0	0
0	0	0	0	0	0
0	0	0	0	0.55	0
0	0	0	0	0.38	0
0	0	0	0	0	0
0	0.09	0	0	0	0
0	0	0	0	0	0
0	0	0	0	0	0
0	0	0	0	0.28	0.17
0	0	0	0	0	0
0	0.12	0.03	0.65	1.19	0.19
0	0	0	0	0	0
0	0	0	0	0.53	0
0	0	0	0	0	0
0	0	0	0	0	0
0	0	0	0	1.25	0
0	0	0	0	0	0
0	0	0	0	0.64	0
0	0	0	0	0	0
0	0	0	0	0.27	0
0	0	0.11	0	0.89	0
0	0	0.32	5.13	4.84	4.14
0	0	0.03	0	1.5	0.11
0	0	0.01	0	0.37	0
0	0	0.11	0.32	0.64	0
0	0	0.03	0	1.95	0
0	0	0	0	1.15	0
0	0.75	0	4.82	2.03	0
0	0.35	0.46	0	2.11	0
0	0	0.04	0	0.18	0.13
0	0	0	0	1.42	0
0	0	0.58	0	2.68	0.07
0	0	0.57	0	3.2	0
0	0	0	4.19	3.09	0
0	0	0.01	0	1.44	0.11
0	0	0.02	1.71	1.01	0
0	0.1	0	0	1.21	0
0	0.24	0	0	1.43	0
0	0	0	0	0.41	0
0	0	0.04	0	0	0.18
0	1.25	0.29	0	1.39	0.1
3.8	0	0	0	0.96	0
0	0	0.77	0	1.08	0
0	0	0	0	0	0
0	0.29	0.01	0	0	0
0	0	0	0	0	0
0	0	0	0	0	0.09
0	0	0.08	0	0	0
0	0	0	0	0.86	0
0	0	0.38	0	1.78	0
0	0.12	0	0	1.81	0
0	0	0	0	0.49	0
0	0	0	0	0	0
0	0	0	0	0	0
0	0	0	0	0	0
0	0	0	0	0.21	0
0	0	0	0	0.22	0
0	0	0	0	0	0
0	0.1	0.04	0	0.42	0
0	0	0	0	0	0.02
0	0	0	0	0	0.74
0	0	0	0	0	0.02
0	0	0	0	0	0
0	0	0.08	0	0	0
0	0	0.95	0	0	0
0	0	0	0	0.34	0
0	0.22	0	0	0	0
0	0	0.29	0	0.66	0
0	0	0.35	3.82	1.84	0
0	0	1.15	0	0.23	0
0	0.14	0.48	2.51	4.14	1.08
1.1	0	0.66	8.13	1.8	0.02
0	0	1.3	0	1.75	0.78
0	0.09	0.07	0	0.52	0
4.2	0.16	0.02	0	1.78	0
0.6	0.2	1.07	11	1.75	0
0	0	0.01	0	0	0
0	0	0.03	0	1.02	0
0	0.22	8.84	1.14	3.16	3.5
0	0.73	0	0	4.04	0
1.9	0.47	0.85	0	5.75	7.24
0.3	2.01	0.57	5	3.07	0.42
1.6	0.81	0.07	2.76	2.05	0.96
8.9	0.89	0.02	7.14	0.4	1.9
3.4	0.46	0	0	0	0
0	0	0	0	0.3	1.51
0	0	0	0	0	0
0	0.08	0	0	0	0
0	0	0	0	0	0
0	0	0	0	0	0
0	0.3	0	0	0	0
0	0.39	0.08	0	1.46	0
0	0	0	0	1.67	2.21
0	0	0.02	0	1.38	0
0	0	0	0	2.34	0
0	0	0.45	0	2.01	0
0	0	0.48	0	4.91	1.38
0	0.14	0.14	0	2.42	0
0.6	0.14	0.13	0	2.73	0
0	0	0.03	0.12	2.9	0.77
0	0	0	0	2.84	0
0	0	0	0	0.31	0
0	0	0	0	0	0
0	0	0	0	0	0
0	0	0	0	0	0
0	0	0	0	0	0
0	0	0	0	0	0
0	0	0.01	0	0.56	0
0	0	0	0	0	0
0	0	0	0	0	0
0	0	0	0	0	0
0	0	0	0	0	0
0	0.38	0.01	0.22	0.51	0
0.3	0.24	0	0	0.46	0.27
13.1	0.09	0	0	0	0
0.1	0	0	0	0	0
0	0	0	0	0	0
0	0	0	0	0	0
0	0	0	0	0	0
0	0	0	0	0	0
0	0	0.23	0	2.12	0
0	0	0.01	0	9.72	0
5.8	0	0	0	0.53	0
0.8	0	1.49	0	0.51	0.18
0	0	0	0	0	0
0	0.09	0	0	0	0
0	0	0	0	0.55	0.63
0	0	0	0	0	0
0	2.3	4.57	1.07	6.5	0
3.2	1.81	0.65	1.09	1.4	2.16
0.7	0.46	6.81	3.87	8.7	11.07
8.8	9.01	15.45	3.46	3.25	4.68
13.2	1.45	0	0	0	0
0	0	0	0	0	0
0	0	0	0	0	0
0	1.71	4.73	0.18	3.37	1.35
0	0.34	0.37	1.49	5.83	5.49
1.1	0.32	1.35	0	12.61	3.15
5.3	0.4	0.31	0	15.53	0
0.5	0.17	0.09	0	3.85	0
0	0.13	0	0	2.34	0
0	0.13	0	0	0.73	0
0	0.23	0	0	0.29	0
0	0.61	0	0.83	1.1	0
0	0.11	0	0	1.18	0
0	0	0	0	0	0
0	2.28	2.78	0.71	1.74	2.03
0.7	21.94	19.27	9.69	13.87	9.77
0	7.4	5.57	11.11	2.47	3.41
0	3.24	0.14	0	0.39	0
0.2	3.74	0.04	2.26	0.45	0
0	0.19	0.16	0	0.76	0
0	1.77	1.17	5.68	16.75	3.54
1.5	16.18	10.84	0.71	18.95	7.66
13.5	21.03	6.98	14.77	11.31	2.79
2.9	10.38	10.37	35.99	25.18	24.89
12.9	1.3	5.52	12.47	20.6	8.97
11.8	1.53	16.62	9.92	19.52	23.12
10.8	1.41	8.38	0	15.66	9.62
8.9	1.01	4.95	0	22.95	8.34
9.5	1	16.54	0	27.96	24.97
13.8	1.87	11.73	10.45	26.06	21.11
8.6	9.3	5.33	11.74	15.09	1.43
9.4	5.04	6.29	3.4	10.58	9.8
3.7	2.63	5.04	7.61	5.78	6.39
0.6	0	1.13	0	3.5	1.95
0.2	0.23	0.44	0.21	1.72	0
0	0.58	0.89	0	6.96	0
4.1	0	2.73	0	2.31	0.16
0	0	0.25	0	2.44	0
0	0.48	0.55	0	7.74	0
0	0.21	3.21	5.54	11.4	1.82
12.1	0.39	6.07	0	12.57	2.64
1.2	14.98	9.61	10.22	25.19	3.41
3.9	1.31	4.02	0	3.29	8.47
16.2	2.17	0.72	2.81	9.1	2.28
5.1	7.55	0.6	4.94	3.79	1.14
1.8	0.51	0.02	0	0	0
0	0.17	0	0	0	0
0	1.47	0.03	0	2.2	0
2.3	6.31	8.45	16.82	29.28	15.53
28.2	1.1	0.89	7.89	11.47	0.5
0.3	3.33	5.16	17.55	14.51	8.51
0	2.43	5.23	2.55	15.5	0
5.3	5.76	20.81	0	11.22	0.91
2.4	7.34	2.02	13.13	6.67	0
3.1	5.6	10.31	1.78	22.34	10.65
14.7	1.16	2.83	0	13.13	0
8.4	0.92	2.12	0	5.85	0
0.9	1.23	1.27	7.16	7.91	0
11.9	3.11	4.33	0.18	12.66	0
10.4	8.18	6.98	8.18	5.62	17.3
6.3	7.15	14.48	0	19.34	8.15
4.2	0.64	15.82	2.22	19.83	1.96
5.7	1.05	2.47	4.16	15.53	1.68
11.8	4.63	3.05	0	20.25	12.98
7.4	0.22	3.88	2.78	5.98	0.82
0	0	0	0	0	0
0	0	0	0	0	0
0	0	0	0	0	0
0	3.03	2.9	0	6.34	0.18
0.2	5.36	8.95	18.52	26.45	21.2
1	5.05	4.86	0.62	28.16	16.56
4.6	6.6	5.44	0	11.38	17.24
3.8	1.65	6.12	0	8.89	5.39
1.1	2.73	0.17	0.2	1.12	0
0	0	0	0	0	0
0	0	0	0	0	0
0	0	0	0	0	0
0	0.07	0	0	0	0
0	0	0.22	0	0	0
0	0.38	0.7	0.21	0	0
0	0	0	0	0	0
0	0	0.5	0	0	0
0	0.28	0.35	0.23	3.62	0.4
3.2	2.68	11.74	0.36	1.29	1.93
3.5	0.16	1.82	0	3.81	0.2
0	0.25	0	0	0	0
1.1	0.46	0.25	1.16	3.57	0
0.3	0	0.25	0	0	0
0	0.22	0.01	0	1.38	0.38
0	10.39	8.1	7.49	9.03	9.91
8.6	2.02	3.5	8.25	4.57	1.3
15.4	0	0	0	0	0
0	0	0	0	0	0
0	0	0	0	0	0
0	0	0	0	0	0
0	0	0	0	0	0
0	0	0	0	0	0
0	0	0	0	0	0
0	0	0	0	0	0
0	0	0	0	0	0
0	0	0	0	0	0
0	0	0	0	4.62	0
0	1.07	0.36	1.55	0	0
0.2	0.31	0	0	0	0
0	0.16	0	0	0	0
0	1.25	0	0.39	0	0
2.4	0.09	0	0.68	0	0
0.5	0.17	0	0	0	0
0	0.14	0	0	0	0
0	0	0	0	0	0
0	0	0	0	0	4.51
0	0	0	0	0	0
0	0	0.21	0	4.91	2.47
0	0	0	0	4.58	0
0	0	0	0	0	0
0	0	0.48	0	0	0
0	0	0	0	0	0
0	0	0	0	0	0
0	0	0	0	4.78	0
0	1.1	0	0	9.24	0
1.8	1.1	0	0	6.52	0
0	0.1	0	0	0	0
0	0	0.11	0	0	0
0	0	0	0	0	0
0	0	0	0	0	0
0	0	0	0	0	0
0	0	0	0	0	0
0	0	0	0	0	0
0	0	0	0	0	0
0	0	0	0	0	0
0	0	0	0	0	0
0	0	0	0	0	0
0	0	0	0	0	0
0	0	0	0	0	0
0	0	0	0	0	0
0	0	0	0	0	0
0	0	0	0	0	0
0	0	0	0	0	0
0	0	0	0	0	0
0	0	0	0	0	0
0	0	0	0	0	0
0	0	0	0	0	0
0	0	0	0	0	1.26
0	0	0	0	0	0
0	0	0	0	0	0
0	0	0	0	0	1.39
0	0	0	0	0	0
0	0	0	0	0	0
0	0	0	0	0	0
0	0	0	0	0	0
0	0	0	0	0	0
0	0	0	0	0	0
0	0	0	0	0	1.54
0	0	0	0	0	0.41
0	0	0	0	0	0
0	0	0	0	0	0
0	0	0	0	0	0
0	0	0	0	0	0
0	0	0	0	0	0
0	0	0	0	0	0
0	0	0	0	0.24	0.16
0	0	0	0	0	0
0	0	0	0	0	0
0	0	0	0	0	0
0	0	0	0	0	0
0	0	0	0	0	0
0	0	0	0	0	0
0	0	0	0	0	0.04
0	0	0	0	0	0.31
0	0	0	0	0	0
0	0	0	0	0	0.61
0	0	0	0	0	0
0	0	0	0	0	0
0	0	0	0	0	0
0	0	0	0	0	0
0	0	0	0	0	0
0	0	0	0	0	0
0	0	0	0	0	0.73
0	0	0	0	0	0
0	0	0	0	0	1.03
0	0	0	0	0	0
0	0	0.32	0	0	0.28
0	0	0	0	0	0
0	0.15	0	0	0	0
0	0.17	0.04	0	0	0.02
0	0	0	0	0	0
0	0	0	0	0	0
0	0	0	0	0	0
0	0	0	0	0	0
0	0	0	0	0	0
0	0	0	0	0	0
0	0	0	0	0	0
0	0	0	0	0	0
0	0	0	0	0	0
0	0	0	0	0	0
0	0	0	0	0	0.11
0	0	0	0	0	0
0	0	0	0	0	0
0	0	0	0	0	0.09
0	0	0	0	0	0
0	0	0	0	0	0
0	0	0	0	0	0
0	0	0	0	0	0
0	0	0	0	0	0
0	0	0	0	0	0
0	0	0	0	0	0
0	0	0	0	0	0
0	0	0	0	0	0
0	0	0	0	0	0
0	0	0	0	0	0
0	0	0	0	0	0
0	0	0	0	0	0
0	0	0	0	0	0
0	0	0	0	0	0
0	0	0	0	0	0
0	0	0	0	0	0
0	0	0	0	0	0
0	0	0	0	0	0
0	0	0	0	0	0
0	0	0	0	0	0
0	0	0	0	0	0
0	0	0	0	0	0
0	0	0	0	0	0
0	0	0	0	0	0
0	0	0	0	0	0
0.2	0	0	0	0	0
0	0	0	0	0	0
0	0	0	0	0	0
0	0	0.02	0	0	0
0	0	0	0	0	0
0	0	0	0	0	0
0	0	0	0	0	0
0	0	0	0	0	0
0	0	0	0	0.27	0
0	0	0	0	0.45	0
0	0	0.03	0	0.21	0
0	0	0	0	0.24	0
0	0	0	0	0	0
0	0	0.01	0	0	0
0	0	0	0	0	0
0	0	0.02	0	0	0
0	0	0	0	0	0
0	0	0	0	0	0
0	0	0	0	0	0
0	0	0	0	0	0
0	0	0	0	0	0.02
0	0	0	0	0	0
0	0	0	0	0	0
0	0	0	0	0	0
0	0	0	0	0	0
0	0	0	0	0	0
0	0	0	0	0	0
0	0	0	0	0	0
0	0	0.04	0	0.34	0
0	0	0	0	0.58	0
0.2	0	0	0	0	0
0	0	0	0	0	0
0	0	0.01	0	0	0
0	0	0	0	1.63	0
0	0.34	0	0	1.75	0
0	0.69	0.47	25.45	2.83	0
1.2	0.46	0.02	0	1.16	0
2	0	1.16	0	0	0
0	0	0	0	0.21	0
0	0.2	0.01	0	0.71	0
0	0	0.1	0	0.4	0
0	0	0	0	0.24	0
0	0	0	0	0	0
0	0	0	0	0	0
0	0	0.02	0	0.31	0
0	0	0.03	0	0	0
0	0.09	0	0	0	0
0	0	0	0	0	0
0	0	0	0	0	0
0	0	0	0	0	0
0	0	0	0	0	0
0	0	0	0	0	0
0	0	0	0	0	0
0	0	0.41	0	1.06	0
0	0	0.27	0	1.3	0
0	0	0.01	0	0.63	0
0	0.09	0.39	0	2.86	0
0	0.16	0.02	0	0.57	0.88
0	0	0	0	2.23	0
0	0	0.02	0	0.74	0
0	0	0	0	0.56	1.06
0	0.17	0.03	0	1.66	0
0.2	0	0	0	1.13	0
0	0	0.51	0	1.74	0
0	0	0.89	0	0.48	0
0	0.09	0	0	0.83	0
0	0	0	0	0.29	0
0	0	0	0	0	0
0	0.2	0	0	1.23	0
0	0	0	0	0	0
0	0	0	0	0	0
0	0	0	0	0.32	0
0	0.13	0.28	0	4.99	0
0.5	0.42	0.1	0.42	3.3	0
0	0.7	0	8.32	1.62	1.3
0.3	0	0.11	4.31	2.79	0
2.1	0	0	0	0.95	0
0	0	0.9	0	0.8	0
0	0	0	0	0.58	1.18
0	0.87	0.01	1.5	3.49	1.06
13.7	1.79	0.06	0	1.34	0.82
0	0.07	0.28	3.27	1.69	0.29
0	0	2.31	1.16	1.08	0
0	0	0	0	0	0
0	0	0.01	0.24	0	0
0	0	0	0	0	0
0	0	0	0	5.41	0
0	0	0	0	0.62	0
0	0	0	0	0	0
0	0	0.33	0	0.6	1.18
0	0.14	0.03	3.95	1.76	4.43
0	0	1.98	0	5.57	2.06
0	0	0	0	7.04	0
0	0	0	0.22	3.22	0
0	0	0	0	2.08	0
1.2	0	0	0	0	0
1.7	0.14	0	0	0	0
3.6	2.95	0.01	0	0	1.57
0	1.52	0	2.4	1.83	0.23
0	0	0.16	0	0	0.04
0	0	0.29	0	1.62	0
0	0	0	0	2.49	0.53
0	0	0.13	0	1.76	0
0	0.33	0.69	0	2.36	0.38
0	1.4	0.89	1.14	2.72	5.38
0.2	1.47	20.27	2.33	1.65	2.82
0	3.96	1.63	1.42	1.31	0.73
5.2	0.62	0.29	0	0	0
0.9	1.55	0.99	0	1.32	1.07
2.1	0.93	0.67	0	2.32	1.07
0	0.64	6.15	2.91	5.67	4.39
2	0.17	0.03	0.59	1.29	0
6.7	0.23	3.73	4.36	2.6	0.69
15.9	0.2	0	0	0	0
5.5	0	0	0	0	0
5.4	1.16	0.15	3.23	2.22	0
0.2	0	0	0	0	0
0	0	0.04	0	0.46	0.25
0	0	1.16	2.44	0.98	0.1
0	0	0.13	0.14	1.28	0
0	0	0.05	0.18	0.65	0
0	0	2.56	3.63	0.57	1.69
0	1.31	0	0	1.84	0.15
0	0.14	0.02	0	3.46	0
4.3	0.19	0.63	6.64	22.04	3.74
0	5.32	2.04	0	22.1	15.15
7.1	2.71	1.65	18.31	28.54	7.08
26.1	7.47	11.58	9.11	1.48	6.88
0	0	0	0	0	0.05
0	0	0	0	0	0
0	0	0	0	0	0
0	0	0	0	0	0
0	0	0	0	0	0
0	0	0.02	0	0.91	0
0	0	0	0	0	0
0	0	0	0	0	0
0	0.45	0.16	0	0.33	0.6
0	0.17	0	0	1.02	0.15
2.1	0.44	0	1.01	0	0
0	7.99	7.4	24.96	10.22	9.27
3.9	3.26	2.02	5.58	5.07	2.69
2.1	18.31	7	20.67	22.01	10.41
7.5	3.44	1.35	0.25	11.58	0
16	11.64	9.52	39.56	11.51	13.75
5.6	2.9	0.43	0	1.37	0
30.7	1.83	4.2	0.6	5.68	2.49
7.6	0.19	1.01	0	8.49	0.15
8.2	4.69	2.72	19.76	2.11	2.26
9.3	3.78	5.54	28.55	7.86	6.33
0.2	6.97	2.74	14.98	2.31	3.95
1.3	0.37	0.71	2.82	3.74	0.36
14.9	5.87	8.42	36.92	28.16	19.45
2	4.08	2.09	6.83	4.73	0.25
5.1	0.33	0	0	1.21	0
0	0	0	0	0	0
0	0	0	0	0.56	0
0	1.55	0.66	3.43	12.34	7.76
10.7	0.37	2.35	3.41	13.46	1.58
9.7	0	0.04	0	10.42	0
0	0.31	0	0	1.54	0
0	0	0.98	8.01	2.28	0
0	4.75	10.46	20.87	13.69	8.12
14.9	9.1	3.63	17.74	3.86	6.47
0.8	0	0.49	5.26	1.82	0.22
0.3	0.63	0.09	3.1	0.96	0
0	2.51	6.4	4.14	0	1.22
2.3	0.3	0	0	0	0
0	0.13	0.38	0.96	0.66	0
0	5.39	0.42	2.99	8.86	4.03
4	23.46	6.88	8.79	4.17	3.95
0	1.54	1	6.44	5.11	2.3
0	0.3	0.12	1.59	0.69	0
0	1.5	1.68	7	4.54	0.04
0	0.56	0.01	3.66	6.85	0
2.5	3.07	8.19	0.71	9.01	3.92
1.3	0	0.91	0	1.68	0
0.1	0.19	0.12	0	1.27	0.22
8.3	4.68	3.57	7.11	3.01	3.99
0	4	2.61	1.17	6.84	0.97
0	3.11	0.79	5.45	3.04	0
0.6	8.11	6.82	2.43	2.73	4.89
0	6.5	3.15	10.32	3.09	0
5.8	2.43	2.09	7.6	2.08	1.5
1	0.91	0.92	5.01	0.86	0
0	1.64	2.33	0.58	0.8	3.12
8	2.29	1.14	3.05	1.52	0
0.2	4.92	4.64	1.68	2.5	5.68
0.4	0	0.72	0	0	0
4.5	0	0.34	0	0	0
0	8.22	1.05	6.16	4.64	0.84
9.4	3.4	2.08	4.55	7.63	6.25
0.2	2.08	1.72	0.78	8.3	1.1
0.9	0	4.78	0	3	4.62
0	0	0.49	0	0	0
0	0	0.28	0	0	0
1.2	0.39	0.22	0.3	0.29	0
0	2.97	2.3	10.34	3.26	9.37
17.8	0.83	0.45	0.29	2.26	0.26
1.1	0.44	0.05	0	1.25	0
0	1.78	1.69	1.02	11.85	7.92
11.7	4.33	4.76	5.22	19.16	1.36
3.5	11.17	7.39	13.48	7.52	4.84
0	0.94	3.49	8.42	10.31	9.9
10.5	3.71	16.67	0	17.2	16.42
17.7	2.88	7.27	13.6	17.75	5.63
4.8	0.11	0.05	0	2.85	0
0	0.29	0.28	0	5.08	0
0	0.63	0.12	0	2.06	0
0.2	4.9	1.46	3.99	3.07	0
0.4	0.23	0.45	0	3.08	3.49
0	0	0	0	0	0
0.2	0	1.75	0.68	2.24	0
0	0.13	0	0	2.32	0
0	0	0	0	0	0
0	0	0	0	0	0
0	0	0.07	2	6.6	0
0	2.45	4.46	3.41	7.77	4.81
1.7	2.06	3.84	0.54	10.96	1.02
0.2	1.4	1.89	0	0.67	1.8
9.1	2.86	0.67	0	8.04	0
9.8	1.32	0.01	0.53	0	0
8.3	0.85	4.98	6.78	6.91	5.11
4.4	3.41	2.74	0.27	1.45	2.4
2.3	0.15	0	0	0	0
0	0.38	0	0	0	0.48
10.8	2.97	2.67	1.46	0.92	1.08
0	0	0	0	0	0
0	0	0.47	0	0	0
0	0	0	0	0	0
0	0	0.59	0	0	0
0	0.34	0.01	2.5	1.78	0
0.4	0.37	3.52	0	9.94	0
0.6	1.1	1.17	0.61	5.71	3.13
2.3	1.68	2.51	4.31	3.4	2.53
1.5	0	0	0	0	0
0	0	0	0	0	0
0	0	0	0	0	0
0	0	0.43	0	0	0
0	0	0	0	0	0
0	0.13	0	0	0	0
0	0	0	0	0	0
0	0.09	0	0	0	0
0	0.16	0	0	0	0.51
0	0.19	0	0	0	0
0	0	0	0	0	0.38
0	0	0	0	0	0
0	0	0	0	0	0
0	0	0	0	0	0
0	0	0	0	0.64	0
0	0	0	0	0	0
0	0	0	0	0	0
0	0	0	0	0	0
0	0	0	0	0	0
0	0	0	0	0	0
0	0	0	0	0	0.61
0	0	4.4	0	0.74	0
0	0	0.38	0	0.37	0
0	0	0.28	0.24	0.79	0
0	0.08	0	0	0.4	0
0	0.52	0.05	0	2.84	1.98
0.1	0	0.14	0	0.48	0
0	0.19	0.29	0	1.46	0
1.2	0.37	0.01	0.22	1.85	0.28
0	0	0	0	0	0
0	0	0	0	0	0
0	0	0	0	0	0
0	0	0	0	0	0
0	0	0	0	0	0
0	0	0	0	0	0
0	0	0	0	0.3	0
0	0	0	0	0	0
0	0	0	0	0	0
0	0	0.48	0	0.97	0.04
0	0.23	0.32	0	0.96	0.02
0	0	0	0	0	0
0	0	0	0	0	0
0	0	0	0	0	0
0	0	0	0	0	0
0	0	0	0	0.38	0
0	0.15	0.58	0	0.2	0.77
0	0.79	0	0	0.27	0
0	0	0	0	0	0
0	0	0.07	0	0.46	0
0	0	0	0	0.22	0
0	0	0	0	0	0
0	0	0	0	0	0.76
0	0	0	0	0	0
0	0	0	0	0	0
0	0	0	0	0	0
0	0	0	0	0	0
0	0	0	0	0	1.7
0	0	0	0	0	0
0	0	0	0	0	0
0	0	0	0	0	0
0	0	0	0	0	0
0	0	0	0	0	0.76
0	0	0	0	0	0
0	0	0	0	0	0.14
0	0	0	0	0	0
0	0	0	0	0	1.04
0	0	0	0	0	1.13
0	0	0	0	0	0
0	0	0	0	0	0
0	0	0	0	0	0.29
0	0	0	0	0	0
0	0	0	0	0	0
0	0	0	0	0.44	0
0	0	0	0	0.52	0
0	0	0	0	0.18	1.16
0	0	0	0	0.8	0
0	0.48	0	0	0.9	0
0	0.26	0	0	0.42	0
0	0	0	0	0	3.07
0	0	0	0	0	0
0	0	0	0	0	2.29
0	0	0	0	0	0.43
0	0	0	0	0	0
0	0	0	0	0	3.25
0	0	0	0	0	2.41
0	0	0	0	0	0
0	0	0	0	0	0
0	0	0	0	0	0
0	0	0	0	0	3.44
0	0	0	0	0	0.58
0	0	0	0	0	2.41
0	0	0	0	0	0
0	0	0	0	0	0
0	0	0	0	0	3.25
0	0	0.09	0	0.57	0
0	0	0	0	0	3.55
0	0	0	0	0	0.29
0	0	0	0	0	0.3
0	0	0	0	0	0
0	0	0	0	0	0
0	0	0	0	0	0
0	0	0	0	0	0
0	0	0	0	0	0
0	0	0	0	0	0
0	0	0	0	0	1.77
0	0	0	0	0	0
0	0	0.03	0	0	0.19
0	0	0	0	0	0
0	0	0.02	0	0	0
0	0	0	0	0	0
0	0	0	0	0	0
0	0	0	0	0	0
0	0	0	0	0	1.61
0	0	0	0	0	0
0	0	0	0	0	0
0	0	0	0	0	0
0	0	0	0	0	0
0	0	0	0	0	0
0	0	0	0	0	0
0	0	0	0	0	0.13
0	0	0	0	0	0
0	0	0	0	0	0
0	0	0	0	0	0
0	0	0	0	0	0
0	0	0	0	0	0
0	0	0	0	0	0.06
0	0	0.01	0	0	0
0	0.24	0.07	0	0	0.04
0	0	0	0	0.35	0
0	0	0	0	0	1.1
0	0	0	0	0.97	0.16
0	0.26	0	0	4.58	0
0.3	0	0	0	0.24	0
0	0.38	0	0.35	7.87	0
0.2	0.31	0.06	0	3.32	0
0.3	0.2	0	0	2.48	0
0	0	0	0	0	0
0	0	0.02	0	3.54	0.43
0	0.33	0	45.54	3.08	0
0	0	0	0.18	1.56	0
0	0.37	0.07	17.92	3.93	0.95
0	0.64	0.16	6.9	6.53	1.76
0.3	0.08	0	0	0	0
0	0	0	0	0.83	0
0	0	0	0	0	0
0	0	0	0	0.66	0
0	0	0	0	0	0
0	0	0	0	0	1.79
0	0	0	0	0	0
0	0	0	0	0	0
0	0	0	0	0	0
0	0	0	0	0.3	0
0	0.6	0.01	0.22	5.05	0.16
0.1	0	0	0	1.18	0.39
0.1	0	0	0	0	0
0	0	0	0	0.25	0
0	0	0	0	0.94	0
0	0	0	0	0	0
0	0	0.06	0	0	0
0	0	0	0	0	0
0	0	0	0	0	0
0	0	0	0	0	0
0	0	0	0	0	0.76
0	0	0	0	0	0
0	0	0.15	0	0.6	0.48
0	0	0.27	0	0.23	0
0	0	0.01	0	0.19	0
0	0	0.08	0	1.15	0
0	0	0.01	10.3	0.76	0
0	0.13	0	0.98	0.37	0
0	0	0	0	0.73	0
0	0	0.01	0	1.03	0
0	0	0	0	0.33	0
0	0	0	0	5.19	0.52
0	0	0	0	0	0
0	0	0.01	0	0.72	0
0	0	0	0	0.32	0.2
0	0	0	0	0	0
0	0	0	0	0	0
0	0	0	0	0	0
0	0	0	0	0	0
0	0.2	0	0	0.69	0
0	0	0.04	0	0.92	0
0	0	0	0	0.31	0
0	0	0	0	0.52	0
0	0	0	0	0.71	0
0	0	0	0	0.89	0
0	0	0	0	0.62	0
0	0	0	0	0	0
0	0	0	0	0.22	0
0	0	0	0	1.77	0
0	0	0	0	2.63	0
0	0	1.96	0	2.61	0.56
0	0	0	0	2.74	0.46
0	0	0	0	0.96	0
0	1.17	0	0	1.73	0.03
0	0.3	0	0	1.19	0.64
0	0	0	0.86	1.09	0.03
0	0	0.1	0	2.73	0
0	0	0.22	2.16	4.57	8.95
0	0	0	0	0.26	0
0	0	8.71	0	0.74	0
0	0	0	0	1.1	0
0	0	0	0	0	0
0	0	0	0	0.28	0
0	0	0	0	0	0
0	0	0	0	0	0
0	0	0	0	0.31	0
0	0.24	0	0	0.61	0.03
0	1.69	0	0.4	0.35	0.13
0	0.12	0.02	0.82	0	0.2
0.7	0.2	0	0	0	0
2.3	0.37	0.12	1.04	0.66	0.05
0	0	0.12	0.26	0.36	0.07
0	0	0	0	0	0
0	0	0	0	0.33	0
0	0	0	0	0.57	0
0	0	0.14	0	2.81	0
0	0.26	0.03	0.17	4.47	0
0	1.48	0.3	0	4.72	0
0	0	0	0	2.12	0
0	0	0	0	0.64	0
0	0.14	0	0	0	0
0	0.13	0	0	0	0
0	0.43	0	0	0	0.72
0	0.07	0	0	0	0
0	1.06	0	0	0	0
1	0.98	2.57	1.04	0.58	0
8.7	0	0.1	0	0.75	1.53
0	0	0	0	0	0
0.3	0	0.04	0	1.45	0
0	0	0.06	0.58	1.85	0
0	0.14	0	0	0	0
0	0	0	0	0	0
0	0.54	0.02	0.21	1.41	0
0.2	0.15	0.13	0	0	0.18
0.6	0	0.03	0.21	0	0
4	0	0	0	0	0
0	0	0	0	0	0
0	0	0	0	0	0
0	0	0	0	0	0
0	0	0	0	0	0
0	0	0	0	0	0
0	0	0	0	3.26	2.34
0	0	0	0	0	0
0	0	0.23	0	2.43	0
0	0	0	0	0	0
0	0	0	0	0	0
0	0	0	0	0	0
0	0	0.39	0	1.98	0
0	0	0.01	0	6.34	0
0	0	0	0	0	0
0	0	0	0	0.85	0.15
2.3	0.41	0	0	0	0
7.3	0	0	0	0.83	0
0.2	0.66	0.1	0.31	3.9	0
6.6	6.34	5.09	0.12	3.75	0.29
24.3	0.63	0	0.61	0	0
0	0	0	0	0	0
0	0	0	0	0	0
0	5.68	3.02	2.72	8.27	0
1.5	4.78	5.79	3.3	10.44	7.72
3.7	0.57	0.17	0.3	13.57	0
4.5	0	0.02	0	0	0
0	0	0	0	1.53	0
0	0	0	0	2.06	0.59
0	0	0	0	1.05	0
0	0	0	0	0	0
0	0	0	0	0	0
15	6.62	0.61	5.3	7.06	23.15
1.2	5.48	41.5	2.22	9.45	0
6.6	0	0	0.22	1.36	0
0	0	0	0	0	0
0	0.15	0.01	0.29	12.45	0
1.4	4.84	4.32	7.6	15.62	14.4
0.5	0	0	0	0	0
0	0.15	0	0	0	0
0	0.07	0.01	0	2.04	0
0	0	0.02	0	4.68	0
0.3	0.16	0.63	0.3	12.77	0
1.2	0.15	0	0	0.32	0
0	0.4	0	0	1.05	0
8.5	5.95	1	9	9.69	5.7
0.5	0.42	0.35	6.66	5.86	0.17
0	0.07	0	0	1.01	0
0	0.14	0.01	0	0	0
0	0.37	0	0.14	0.33	0
5.4	51.54	12.81	11.74	20.88	44.88
1.3	3.1	4.12	1.01	6.6	0
0	9.59	5.79	6.25	5.9	1.35
3.8	0.97	2.73	5.84	9.21	0
16.9	0.82	0.16	0	2.02	0
3.8	0.59	0.04	1.25	2.23	4.97
0.1	0.7	0.05	0	1.83	0
0	0.63	0.12	0	1.84	0
0	0.92	1.39	0	9.65	1.58
14.6	6.41	11.5	19.96	11.41	6.72
1.2	6.91	11.47	0	16.38	12.48
0.1	15.94	5.55	0.9	16.86	1.07
4.7	8.59	5.82	0	14.23	10.39
0	0.92	0.34	17.3	6.71	0
0.4	17.43	9.63	19.2	19	8.02
6.7	22.25	15.24	11.63	30.55	49.8
4	24.26	7.88	11.15	21.33	15.58
3.5	19.87	5.9	14.23	16.6	10.5
6.6	18.41	26.21	0	33.54	38.9
12.9	14.93	17.83	21.54	22.5	1.47
5.2	22.2	12.22	5.05	17.81	7.11
6.2	3.67	1.08	1.27	2.31	0
0	0	0.05	0	0	0
0	0	0	0	0	0
0	0	0	0.45	0.2	0
0	0.53	0.13	4.06	5.77	0
0	23.58	2.98	36.26	11.08	13.51
0	2.1	0.19	0.14	2.29	0
2.4	0	0.11	0	0.83	0
0	2.4	0.75	25.01	10.89	1
2.9	0.12	2.63	5.93	3.4	0.1
5.7	12.64	3.91	12.67	10.58	13.21
2	4.95	18.02	18.72	20.3	21.56
2.5	0.73	0.64	0	4.84	0
1.3	10.5	9.83	18.82	17.67	5.09
8.5	30.38	18.31	34.03	16.07	14.24
23.6	5.62	8.52	11.88	8.95	6.75
6.5	13.21	2.51	1.39	19.38	11.88
13.9	1.2	0	7.81	8.25	0
6.1	33.08	14.51	32.71	13.89	26.72
23.4	13.07	4.15	5.38	8.09	7.69
1.5	0.49	0	0	0	0.6
2.3	0	0	0	0	0
0	0.58	0	0	1.19	0
0.9	2.71	5.57	61.92	12.08	6.09
15.3	14.43	5.62	11.78	10.45	14.04
1.6	2.16	0.64	4.79	3.19	2.26
15.5	4.54	0.8	14.66	12.66	0.93
1.4	9.59	13.44	0	4.28	9.78
10.1	1.5	1.53	0	3.38	0
1.8	3.92	8.32	0	15.57	5.12
12	3.31	10.6	8.29	22.3	6.49
2.3	1.56	1.52	0	11.37	0.17
10	1.53	11.57	2.56	44.17	15.11
4.1	13.39	12.61	48.39	48.69	10.9
1.1	4.98	5.35	7.86	25.44	16.32
0	2.29	1.44	0	5.72	0.1
7.2	9.89	6.4	2.04	8.6	7.47
16.6	0.77	0.12	0.38	13.93	0.03
11.5	0.67	0.3	0	1.58	1.38
0	0.68	7.55	0	15.44	5.92
0	0.11	0.48	0	1.59	0
2.7	0.1	0.61	0	0.89	0
0	0	0	0	2.59	0
0	1.09	0	0.63	0	0
8.5	0.65	0.09	0.8	5.17	0
0.2	4.78	0	0.47	2.04	0.2
2.7	11.1	22.57	0	3.1	12.95
0	0.44	0	0	0	0
0	0	0	0	0	0
0	0	0	0	0	0
0	0	0	0	0	0
0	0	0	0	0	0
0	0.64	26.76	0	2.29	0.77
12.4	0	0	0	0	0
0	0	0.02	0	0	0
0	0	0.54	0	1.65	0
0	0	0.12	2.32	8.77	0
0	0.47	0	0	0	0.03
0	0.26	0.14	0	0	0
0	0.15	0.02	0	0.64	0
0	0	0.13	0	0.78	0
0	0	0	0	0	0
0	0	0	0	0	0
0	0	0	0	0	0
0	0	0	0	0	0
0	0	0	0	0	0
0	0	0	0	0	0
0	0	0	0	0	0
0	0	0	0	0	0
0	0	0	0	0	0
0	0	0	0	0	0
0	0	0	0	0	0
0	0	0	0	0	0
0	0	0	0	0	0
0	0	0	0	0	0
0	0	0	0	0	0
0	0	0	0	1.37	0
0	0.16	0	0	4.58	0
0	0	0	0	0	0
0	0	0	0	0	0
0	0.14	0	0	0	0
0	0.12	0	0	0	2.39
0	0	0	0	0	0
0	0	0	0	0	0
0	0	0	0	0	0
0	0	0	0	0	0
0	0	0	0	0	0
0	0	0	0	0	0
0	0	0	0	0	0
0	0	0	0	0	0
0	0	0	0	0	0
0	0	0	0	0	0
0	0	0	0	0	0
0	0	0	0	0	0.01
0	0	0	0	0	0.01
0	0	0	0	0	0
0	0	0	0	0	0
0	0.26	0	0	0	0
0.6	0.61	0	0	0	0
0	0	0	0	0	0
0	0	0	0	0	0.19
0	0	0.01	0	0.67	0
0	0	0	0	0	0.01
0	0	0	0	0	0
0	0	0	0	0	0.04
0	0	0	0	0	0
0	0	0	0	0	0.01
0	0	0	0	0	0
0	0	0	0	0	0
0	0	0	0	0	0.68
0	0	0	0	0	0.34
0	0	0	0	0	0.47
0	0	0	0	0	0
0	0	0	0	0	0
0	0	0	0	0	0
0	0	0	0	0	0
0	0	0	0	0	0
0	0	0	0	0	0
0	0	0	0	0	0.12
0	0	0	0	0	0
0	0	0	0	0	0
0	0	0	0	0	0
0	0	0	0	0	0
0	0	0	0	0	0
0	0	0	0	0	0
0	0	0.12	0	0	0
0	0	0	0	0	0
0	0	0	0	0	0
0	0	0	0	0	0
0	0	0.12	0	0	0
0	0	0	0	0	0
0	0	0.02	0	0.16	0
0	0	0	0	0	0
0	0	0	0	0	0
0	0	0	0	0	0
0	0	0	0	0	0
0	0	0	0	0	0
0	0	0	0	0	0
0	0	0	0	0	0
0	0	0	0	0	0
0	0	0	0	0	0
0	0	0	0	0	0
0	0	0	0	0	0
0	0	0	0	0	0
0	0	0	0	0	0
0	0	0	0	0	0.85
0	0	0	0	0	0
0	0	0	0	0	1.61
0	0.16	0	0	0	0
0	0	0	0	0	0
0	0	0	0	0	0
0	0	0	0	0	0
0	0	0	0	0	2.3
0	0	0	0	0	0
0	0	0	0	0	0
0	0	0	0	0	0
0	0	0	0	0	0
0	0	0	0	0	0
0	0	0	0	0	0
0	0	0	0	0	0
0	0	0	0	0	0
0	0	0	0	0	0
0	0	0	0	0	0
0	0	0	0	0	0
0	0	0	0	0.59	2.43
0	0	0	0	0	0
0	0	0	0	0	0
0	0	0	0	0	0
0	0	0	0	0.51	0
0	0	0	0	0	0.1
0	0	0.29	0	0.15	0
0	0	0	0	0	0.04
0	0.15	0	0	0	0
0	0	0	0	0	0
0	0	0	0	0.23	0
0	0	1.1	0	0.46	0
0	0.25	0	0	1.04	0.32
0	0	0	0	0	0
0	0	0	0	0	0
0	0	0	0	0	0
0	0	0	0	0.18	0
0	0	0	0	0.15	0
0	0	0	0	0	0
0	0	0	0	0	0
0	0	0	0	0	0
0	0	0	0	0	0
0	0	0	0	0	0
0	0	0	0	0	0.16
0	0	0	0	0	0
0	0	0	0	0	0
0	0	0	0	0	0
0	0	0	0	0	0
0	0	0	0	0	0
0	0	0	0	0	0
0	0	0	0	0	0
0	0	0	0	0	0
0	0	0	0	0	0.13
0	0	0	0	0	0
0	0	0	0	0	0
0	0	0	0	0	0
0	0	0	0	0	0
0	0	0.02	0	2.26	0
0	0	0	0	2.89	0
0.4	0	0	0	2.12	0
0	0	0.01	0	0.67	0
0	0	0	0	0	0
0	0	0	0	0	0.17
0	0	0	0	0	0
0	0	0	0	0	0
0	0	0	0	0	0
0	0	0	0	0.75	0
0	0	0	0	0	0
0	0	0	0	0	0
0	0	0	0	0	0
0	0	0	0	0	0
0	0	0	0	0.52	0.85
0	0	0.4	0	1.15	0
0	0.09	0	0	0.66	0
0	0	0.07	0	0.97	0
0	0	0	0	0.61	0
0	0	0	0	0	0
0	0	0	0	0	0
0	0	0	0	0	0
0	0	0	0	0	0
0	0	0	0	0.29	0
0	0	0.03	0.2	0.5	0
0	0	0.15	0.42	0.82	0
0	0.24	0.16	0	0	0.12
0	0.43	0.16	0	2.19	0
0	0	0.77	0	0	0
0	0	0	0	0.23	0
0	0	0	0	0	0
0	0.22	0.05	0	0.6	0
0	0.1	0	0	0.67	0
0	0	0	0	0	0
0	0	0	0	0	0
0	0	0	0	0	0
0	0	0	0	0.53	0
0	0	0	0	0	0
0	0	0	0	0	0
0	0.09	0	0	0	0
0	0.71	0	0	0.78	0
0	0.12	0.01	0	1.22	0
0	0.29	0.09	0	2.7	0
0	0.16	2.09	0	2.57	0
0	0	0.03	0	3.95	0
0	0	0.06	0	1.52	0
0	0	0.04	0	1.22	0
0	0	0	1.17	0.55	0
0	0	0.2	0.24	1.51	0.03
0	0	0.55	0.13	0.39	0
0	0	0	0	0.31	0
0	0	0	0	0	0
0	0	0	0	0	0
0	0	0.72	0	2.75	0
0	0	0.44	0	3.59	3.89
0.1	0	0	0.54	0.36	0
0	0.13	2.37	0	0.44	0
0	0	0	0	0.71	0
0	0	0.02	0	0	0
0	0	0	0	0.86	0
0	0	0	0	0.37	0
0	0	0	0	0	0
0	0	0	0	0	0
0	0	0	0	0	0
0	0	0	0	0	0
0	0	0	0	0	0
0	0	0	0	0	0
0	0	0	0	0	0
0	0	0	0	0	0
0	0	0	0	0	0
0	0	0	0	0	0
0	0	0	0	0	0
0	0	0.01	0	0	0
0	0	0	0	0	0
0	0	0	0	0	0
0	0.55	0.02	0	2.3	0
0	1.33	0.06	0	2.48	0
0	0	2.52	0	2.25	0
12.4	0.28	0	0	0	0
0	0	0	0	2.29	0
0	0	0	0	0	0
0	0	0	0	2.83	0
0	0.35	0	0	0	0
0	0.14	0	0	1.9	0
3.2	0	0	0.2	1.12	0
0	0.21	0	0	0	0
0	0	0	0	0	0
0	0	0	0	1.55	0
0.8	0.23	0.08	0	1.3	0
8.1	0	0	0	1.22	0
1.2	0.15	0	0.98	6.28	1.53
24.6	0.54	0	0.33	0	0
0	0.22	0	0	0	0
0	1.78	2.21	0.16	7.96	6.84
8.1	11.34	10.47	0	5.19	8.82
7	3.66	0.79	0.5	0	0
0	0.72	0.28	0.13	3.25	5.85
7.3	0	0	0	0	0
0	0.31	0	0	0	0
0	0.15	0	0	0	0
0	0	0	0	0	0
0	0	0	0	0	0
0	0	0	0	0	0
0	0	0	0	0	0
0	0	0	0	0	0
1.5	0	0	0	0	0.08
0	4.13	3.8	0	1.37	1.56
0	1.75	0.93	0.36	1.17	0.6
0	0.11	0.31	0	0.43	0
0	1.06	0.07	1.93	1.45	1.44
6.5	3.88	2.49	0.55	0	0.76
0	8.73	2.62	2	1.13	1.68
0	6.35	9.72	1.89	5.17	6.2
2.6	11.88	14.19	0	9.27	5.16
14.1	0.88	11.43	10.75	8.5	15.52
0	1.31	6.19	0	5.43	0
0.9	15.96	0.91	7.82	17.07	7.92
7.2	2.62	1.46	10.56	17.31	7.4
5.1	0.59	2.05	0	2.43	0
0	26.34	11.69	6.63	11.1	5.8
0	2.45	0.07	0	0	0
0	0.93	5.14	8.58	15.52	7.72
52.7	25.89	15.37	0	6.79	24.61
2	13.18	2.84	7.55	7.05	9
3.4	1.37	3.47	1.81	10.07	2.4
9.2	0.62	0.73	4.78	3.78	7.44
[truncated: 1,774 more rows]
