# Supplementary material for: Evaluation of multiple satellite precipitation products and their potential utilities in the Yarlung Zangbo River Basin
Source: Sci Rep. 2022 Aug 3;12:13334. doi: 10.1038/s41598-022-17551-y (PMC9349210; doi:10.1038/s41598-022-17551-y)
Supplement: Supplementary file 3 — Supplementary Information 3. [file 41598_2022_17551_MOESM3_ESM.csv]

obs	cmorph	GPM	GSMAP	persiann	TRMM
0	0	0	0	0	0
0	0	0	0	0	0
0	0	0	0	0	0
0	0	0	0	0.16	0
0	0	0	0	0	0
0	0	0	0	0	0
0	0	0	0	0	0
0	0	0	0	0	0.29
0	0	0	0	0	0
0	0	0	0	0	0
0	0	0	0	0	0
0	0	0	0	0	0
0	0	0	0	0	0
0	0	0	0	0	0
0	0	0	0	0	0
0	0	0	0	0	0
0	0	0	0	0	0
0	0	0	0	0	0
0	0	0	0	0.39	0
0	0	0	0	0	0
0	0	0	0	0	0.23
0	0	0	0	0	0
0	0	0	0	0	0
0	0	0	0	0	0
0	0	0	0	0	0
0	0	0	0	0	0
0	0	0	0	0	0
0	0	0.03	0	0.48	0.25
0	0.14	0.08	13.73	5.21	0.87
0	0	0	5.14	0	0
0	0	0	0	0.27	0
0	0	0	0	0	0
0	0	0	0	0	0
0	0	0.02	0	0.18	0
0	0	0.22	0	0	0
0	0	0	0	0	0
0	0	0	0	0	0
0	0	0	0	0	0
0	0	0.14	0	0.36	0
0	0	0.01	0	0.72	0
0	0	0	0	0	0
0	0	0	0	0	0
0	0	0.23	0	1.63	0
0	0	0	0	1.01	0.06
0	0	0	0	1.58	0
0	0	0.01	0	2.22	0
0	0	0.1	0	3.07	3.68
0	0	0.03	0	0.96	0
0	0	0	0	0	0
0	0.47	0	0	0.67	0
0.2	0.89	0	9.17	0.47	0
0	0	0	4.7	0.38	0
0	0	0	0	0	0
0	0	0	0	0.8	0
0	0	0	0	1.41	0
0	0.16	0	0	0.6	0
0	0.35	0	1.81	0.37	0
0	0	0	0	0.26	0
0	0	0	0	0	0
0	0	0	0	0	0
0	0	0	0	0	0
0	0	0	0	0	0
0	0	0	0	0	0
0	0	0	0	0	0
0	0	0	0	0	0
0	0	0	0	0	0
0	0	0	0	0	0
0	0	0	0	0.44	0
0	0	0.96	0	1.24	0.1
0	0.16	0	0	0.4	0
0	0	0.6	1.96	1.71	0
0	0	0	3.23	1.63	0.05
0	0	0	0.18	0.65	0
0	0	0	0	1.02	0
0	0.09	0.04	0	0.35	0
0	0	0	0	0.2	0
0	0	0	0	0.87	0
0	0	0.17	0	0.96	0
0.2	0.16	0.82	0	0.52	0
0	0	0	0	0.87	0.13
0	0	0.03	0	0	0
0	0	0.02	0	0.35	0
0	0.07	0.02	0	1.45	0.08
0	0	0.01	0	0.34	0
0	0	0.19	3.02	1.38	0
0	0	0.01	0	0.18	0
0	0	0	0	0	0
0	0	0.44	0.14	0.3	0
0	0	0	0	0	0
0	0	0	0	0	0
0	0	0	0	0.76	0
0	0	0	0	0.51	0
0	0.18	0.2	0	0.58	0
0	0	0.43	0	0.78	0
0	0	0.24	0.81	0.41	0
0	0	0	0	0	0
0	0	0	0	0	0
0	0	0	0	2.11	0
0	0	0.16	0	2.51	0.25
0	0	0.2	0	3.43	0
0	0	0.32	0	1.98	0
0	0	0.11	0	0.81	0
0	0	0.61	0	0.35	0
0	0	0	0	2.71	0
0	0	0.01	0	0.96	0
0	0	1.86	0	2.45	0.32
0	0	0.39	4.94	1.87	1.15
0	0	0	0	0	0.36
0	0	0.17	0	1.69	0
0	0	0	0	0.73	0
0	0.36	0	0	0.42	0.16
0	0	0	0	0	0
0	0	0.25	0	1.52	0
0	0	0.03	0	0.84	0
0	0	2.64	0	1.52	0
0	0	0.01	0	0.49	0
0	0	0.3	0.2	1.51	0.29
0.2	0.49	0.08	1.85	1.22	0
0.2	0.1	0.07	0	0.64	0.29
0	0.77	0.04	0.2	2.02	1.14
0.8	0.46	5.56	4.19	5.45	10.89
0.3	0.31	0	1.25	3.25	0.18
0	0	0	0	0.63	0
0	0	0	0	2.12	0
0	0.36	0.03	0	2.42	0
0	0	0	0	0	0
0	0	0	0	2.68	0
0	0	0.02	0	4.46	0
0.3	0.32	0	0	1.55	0.44
0	0	0	0.18	1.13	0
0	0	0.01	0	0.73	0
0	0	0	0	0.54	0
0	0	0	0	1.11	0
0	0	0	0	0	0
0	0	0	0	0	0
0	0	0	0	0	0
0	0	0	0	0	0
0	0.13	0.01	0	0.62	0
1.3	5.19	0.01	0.85	1.16	1.07
4.4	1.93	0.66	0.27	2	0
3.8	1.33	0	0	2.32	0
0	0.14	0	0	1.51	0
0	0	0	0.28	0.9	0
0	0	0	0	0.61	0
0	0	0	0	0	0
0	0	0	0	0	0
0	0	0.12	0	0	0
0	0	0	0	0	0
0	0	0	0	0	0
0	0	0	0	0	0
0	0	0	0.3	0	0
0.1	0.12	0	0	1.5	0
0	0	0	0	0	0
0.8	0.72	0	0	0.43	0
0.8	1.26	0.97	3.02	2.56	1.7
0.2	0.11	0.24	0.86	0.81	0
0	7.94	0.88	0.89	0.46	5.64
9.5	15.65	5.68	1.18	1.61	1.19
27.9	5	18.39	3.47	1.22	0
0.2	0.57	0.19	2.78	0	0
7.8	6.9	1.26	0.59	0.89	0
1.4	0.13	0.92	0.71	0	2.13
0	0	0	0	0	0
0	0	0	0.11	0	0
0	0	0	0	0	0
0	0.51	0.02	0.1	0.47	0
0.6	4.61	2.68	3.84	3.74	9.27
0.1	0.62	0.59	1.56	1.73	0
0	1.08	4.18	3.98	3.68	2.75
1.1	6.57	0.18	4.26	7.41	5.84
0.3	8.79	4.66	17.43	20.25	26.81
3.4	2.62	1.51	19.21	6.75	10.74
0	0	1.44	1.54	8.33	1.19
0.1	0.84	0.88	0.32	7.44	1.02
0	4.58	0.14	0.88	5.01	0.26
1	1.67	1.45	4.1	5.32	0
0	2.49	0.54	1.04	1.66	0.09
4.7	9.14	3.57	6.52	12.86	10.17
4.3	5.81	5.69	2.08	11.76	0
8	1.29	0.51	1.8	7.49	3.29
0.1	13.97	10.99	16.49	17.8	19.89
6.6	3.3	1.07	12.5	4.95	0.77
0.7	6	1.42	7.63	4.33	0.03
12.7	12.2	17.8	20.01	7.62	24.38
3.6	1.63	0.56	0	2.26	1.44
3.9	10.13	3.42	8.03	14.4	15.16
2.8	17.27	15.75	0	23.84	50.69
21.9	9.44	5.07	5.73	19.62	1.62
10.8	15.22	22.18	22	21.4	21.76
21.1	11.85	15.45	0.71	19.11	18.43
5.9	4.14	6.65	3.69	15.39	3.89
2.3	0.68	0.9	2.31	0.89	0
0.6	1.2	1.78	6.58	7.8	0.71
1.9	7.25	8.47	2.99	4.42	10.24
1.9	0	0.44	2.34	1.95	0
0.7	2.17	1.95	13.79	3.44	1.38
2.1	0.31	12.38	0	3.63	0
0	0.48	3.44	5	6.96	0.97
6	5.52	4.21	0.99	9.42	5.45
16.8	11.08	5.5	0	11.66	8.15
0	0	0	0	0	0
0	0	0	0	0.36	0.09
0	0.24	0	0	0	0
0	0	0.03	0	0	0
0	0.12	0	0	0	0
0	0.83	0.09	0	0	0.18
0.8	1.64	0	2.52	2.3	0.94
9.3	8.69	0.13	2.36	5.35	0
2.4	4.57	18.34	34.83	21.51	18.72
6.7	9.93	6.7	0	15.44	2.74
18.3	4	3.54	18.75	15.83	1.44
0.7	5.14	1.47	7.68	4.54	8.51
0.6	8.8	0.15	15.51	4.79	2.08
6.6	1.11	2.63	5.89	2.75	2
1.4	2.5	0.43	2.2	2.62	5.3
0	0.1	0	0	0	0
0	0.28	0.18	0	0	0.9
0	0	0.31	0.27	0.33	0.39
0	0	0	0	0	0
0	0.95	0.66	11.44	2.94	0
0	0	0.3	0	0.35	0
0	2.36	0.35	1.81	0.41	2.83
0.1	0.31	0.5	1.12	1.73	0
0	0	0.19	0	0	0
0	0.1	0.12	0	0	0
0	4.43	1.99	11.41	0.62	4.63
1.1	23.91	26.63	38.24	14.08	13.55
29.4	9.68	12.4	0.73	21.05	20.58
6.4	0.44	1.13	0	3.01	0.79
6.1	8.23	4.18	32.16	9.01	4.01
6.1	2.24	5.4	1.55	11.68	6.09
1.8	3.03	2.15	7.93	6.44	10.56
2.7	15.49	4.25	10.54	2.85	0
1.2	0.47	1.77	5.94	10.02	0
0.6	4.55	10.42	4.51	7.31	9.39
0	3.98	7.49	18.42	9.58	8.29
2.1	1.21	1.54	1.9	10.5	0
0	4.45	1.68	1.04	4.29	4.83
0.6	0.15	0	0	0.31	0
0	5.97	4.02	3.76	0.94	4.24
10.7	23.18	10.59	2.7	9.73	11.78
16	3.35	3.74	9.86	7.55	1.34
3.4	0.52	4.79	3.48	14.77	4.4
0.9	15.83	12.01	0	16.2	36.04
15.5	26.01	12.59	9.82	14.79	26.71
24	2.24	1.93	0	1.56	3.37
3.5	3.07	7.32	7.46	13.59	5.13
2.9	1.67	4.56	0	4.86	0.69
2.3	0.73	0.4	3.6	4.72	0
2.6	5.13	2.06	2.85	10.21	2.96
7.7	13.63	12.94	10.18	15.61	13.68
14.2	5.59	4.15	3.59	9.65	2.13
6	5.11	3.86	0.23	13.06	16.36
5.6	0.45	1.34	5.33	1.52	0.51
10.4	17.82	10.89	0	7.37	0.51
16.6	0.52	5.98	0	14.17	11.32
0.7	1.17	2.9	0	3.69	0
1.5	0	1.99	3.63	2.56	0.37
0	0.53	1.7	2.69	0.59	3.56
0	0.31	0.01	1.5	1.13	0.55
0	1.02	0.6	0.12	0	1.43
0	3.99	12.65	3.56	0.68	0.55
3.8	0.25	0.9	0	1.51	0
0	0	0	0	0	0
0	0	0	0	0.29	0
0	0.09	0.03	0	0	0
0	0	0.32	0	1.31	0
0	0	0.27	0	0	0
0	0	0	0	0	0
0	0	0	0	0	0
0	0	0.27	0	0.44	0
0	0	0.52	0	0	0.55
0	0	0.29	0.68	0	0.83
0	0	0	0	0	0
0	0	0	0	0	0
0	0	0	0	0	0
0	0	0	0	0	0
0	0	0	0	0	0
0	0	0	0	0	0
0	0	1.59	0	4.71	0
0	0.08	0.14	0	1.7	0
0	0.56	3.69	20.62	10.09	4.18
0	0	0	0	0	0
0	0	0	0	0	0
0	0	0	0	0	0
0	0	0	0	0	0
0	0	0	0	0	0
0	0	0	0	0	0
0	0	0	0	0	0
0	0	0	0	0	0
0	0	0	0	0	0
0	0	0	0	0	0
0	0	0	0	0	0
0	0	0	0	0	0
0	0	0	0	0	0.32
0	0.15	2.62	0	1.97	0
0	1.9	1	0	3.53	0.11
0.5	2	0.02	0	1.6	0.08
0.6	0.31	0.24	0	0	0
0	0	0	0	0	0
0	0	0	0	0	0
0	0	0	0	0	0
0	0	0	0	0	0
0	0	0.02	0	0	0
0	0	0	0	0	0
0	0	0.01	0	0	0
0	0	0	0	0	0
0	0	0	0	0	0
0	0	0	0	0	0
0	0	0	0	0	0
0	0	0	0	0	0
0	0	0	0	0	0
0	0	0	0	0	0
0	0	0	0	0	0
0	0	0	0	0	0
0	0	0.05	0	0	0
0	0	0	0	0	0
0	0	0.01	0	0	0
0	0	0.26	0	0	0.23
0	0	0.01	0	0	0
0	0	0	0	0	0
0	0	0	0	0	0
0	0	0	0	0	0
0	0	0	0	0	0
0	0	0	0	0	0
0	0	0	0	0	0
0	0	0	0	0	0
0	0	0	0	0	0
0	0	0	0	0	0
0	0	0	0	0	0
0	0	0	0	0	0
0	0	0	0	0	0
0	0	0	0	0	0
0	0	0	0	0	0
0	0	0	0	0	0
0	0	0.23	3.32	0.35	0.16
0	0	0	0	1.1	0
0	0	0.06	0	0	0
0	0	0	0	0	0
0	0	0	0	0	0
0	0	0	0	0	0
0	0	0	0	0	0
0	0	0	0	0	0
0	0	0	0	0	0
0	0	0	0	0	0
0	0	0	0	0	0
0	0	0	0	0	0
0	0	0	0	0	0
0	0	0.01	0	0.19	0
0	0	0	0	0	0
0	0	0	0	0	0
0	0	0	0	0	0
0	0	0	0	0	0
0	0	0	0	0	0
0	0	0	0	0	0
0	0	0	0	0	0
0	0	0	0	0	0
0	0	0	0	0	0.01
0	0	0	0	0	0
0	0	0	0	0	0
0	0.27	0.1	0	0.57	0.69
0	0.49	0.27	0	1.19	0.16
0	0	0	0	0	0
0	0	0	0	0	0
0	0	0	0	0	0
0	0	0	0	0	0
0	0	0	0	0	0
0	0	0	0	0	0
0	0	0	0	0	0
0	0	0.05	0	0.16	0
0	0	0	0	0	0
0	0	0	0	0	0
0	0	0	0	0.33	0
0	0	0	0	0	0
0	0	0.11	0	0.19	0
0	0	0	0	0	0
0.1	0.08	0	0	0	0
0	0	0	0	0.2	0
0	0	0	0	0	0
0	0	0	0	0	0.38
0	0	0	0	0.18	0
0	0	0	0	0	0
0	0	0	0	0	0
0	0	0	0	0	0
0	0	0	0	0	0
0	0	0	0	0	0
0	0	0	0	0	0
0	0.25	0.02	6.68	0.81	0.23
0	0.32	0	4.22	0.91	0
0	0	0	0	0	0
0	0	0	0	0	0
0	0	0	0	0	0
0	0	0	0	0	0
0	0	0	0	0	0
0	0	0	0	0	0
0	0	0	0	0	0
0	0	0	0	0	0
0	0	0	0	0	0
0	0	0	0	0	0
0	0	0	0	0	0
0	0	0	0	0	0
0	0	0	0	0	0
0	0	0	0	0	0
0	0	0	0	0	0
0	0	0	0	0	0.24
0	0	0	0	0	0
0	0	0	0	0	0
0	0	0	0	0	0
0	0	0	0	0	0
0	0	0	0	0	0
0	0	0.09	0	0	0
0	0	0	0	0	0
0	0	0	0	0.18	0.24
0	0	0.07	0	0.41	0.31
0	0	0	0	0	0
0	0	0	0	0	0
0	0	0	0	0	0
0	0	0	0	0	0
0	0	0	0	0	0
0	0	0	0	0	0
0	0	0	0	0	0
0	0	0	0	0	0
0	0	0	0	0	0
0	0	0	0	0	0
0	0	0	0	0	0
0	0	0	0	0	0
0	0	0	0	0	0
0	0	0	0	0	0
0	0	0	0	0	0
0	0	0	0	0	0
0	0	0.02	0	0.7	0.97
0	0.12	0	0	0.18	0
0	0	0	0	0	0
0	0	0	0	0	0
0	0	0	0	0.19	0
0	0	0	0	0	0
0	0	0	0	0	0
0	0	0	0	0	0
0	0.08	0.01	3.82	0.55	0
0	0	0	0	0.86	0
0	0	0	0	0.26	0
0	0	0	0	0	0
0	0	0	0	0	0
0	0	0	0	0	0.82
0	0	0	0	0	0
0	0	0	0	0	0
0	0	0.01	0	0.15	0
0	0	0	0	0	0
0	0	0	0	0	0
0	0	0	0	0	0
0	0	0	0	0	0
0	0	0	0	0	0
0	0	0	0	0	0
0	0	0.01	0	0	0
0	0	0	0	0.17	0
0	0	0.01	0	0	0
0	0	0	0	1.07	0
0	0	0.86	0	1.18	4.57
0	0	0.04	0.26	1.05	4.57
0	0	0.05	0	2.35	1.15
0	0	0.01	0	4.8	1.87
0	0	0	0	0.27	0
0	0	0	0	0.68	0
0	0	0	0	2.17	0
0	0	0.03	0	0.99	0
0	0	0	0	1.15	0
0	0	0.16	0	0.94	0
0	0	0.03	0.57	2.39	0
0	0	0.17	0	3.53	4.97
0	0.36	0.01	0.38	2.53	3.11
0.3	0.39	0.19	0	2.01	2.41
0.6	0.28	0	0	0.18	0
0	0	0.54	0	1.55	2.08
11.3	8.64	0.01	0	0.91	0
0.2	0	0.07	0	0.37	0
0	0	0	0	0.18	0
0	0	0.78	0	1.32	0
0	0.95	0.05	1.12	2.15	0
5.4	3.94	0.86	2.14	2.24	0
0.1	0	0	0	0.24	0
0	0	0.18	0	0.42	0
0	0	10.67	0	1.55	0.97
0	0.13	2.91	0	1.9	1.06
0	0	0.32	0	2.29	0
0	0	0.01	0.25	0.72	0
0	0	0.04	0	1.01	0
0	0	0	0	6.08	0
0	0	0	0	0	0
0	0	0	0	0	0
0	0	0	0	0	0
0	0	0	0	4.56	0.16
0	0	0	0	0	0
0	0	0	0	0	0
0	0	0	0	0	0
0	0	0	0	0	0
0	0.13	0	0	0	0
0	0	0	0	0	0
0	0	0	0	0	0
0	0	0	0	0	0
0	0	0	0	0	0
0	0	0	0	0	0
0	0	0.08	0	1.88	0
0.2	5.57	0.49	1.58	7.38	3.45
4.9	4.88	0.58	4.08	2.4	11.16
2.5	6.64	0.19	1.5	1.36	2.43
12.4	4.48	2.2	2.52	2.34	7.14
2.8	12.14	15.45	0	4.78	17.53
11.7	7.64	14.44	0	2.7	0.24
7.2	0	0.11	0.16	0	0
0	0.07	0	0	0	1.01
0.7	0.69	0	0	0	0
0	0	0	0	0	0
0	0	0.02	0	3.46	0
0	0	0	0	0	0
0	0	0	0	0	0
0	6.56	7.83	0	0	0
9.6	2.22	1.66	3.04	1.02	2.41
2.7	0.26	0.26	0.88	1.12	0.73
0.3	0	0.02	0	0	0
0	0	0.03	0	0.81	0
0	0.12	0	0.72	0.36	0
0.1	0.15	0	0.17	0.36	0
0	0	0	0	0	0
0	0.24	0.08	0.27	1.4	0
0.2	0	0	0	0	0
0	0	0	0	1.15	0
0	0	0.03	0.42	0.72	0
0	0.19	0.02	0	2.43	0.63
0	0.34	0.6	1.05	0.9	0.18
0	6.72	3.45	4.3	3.07	0.45
9.1	0.38	0.02	0	0.77	0
0	0.16	0	0	1.25	0
0	7.02	8.09	14.29	14.13	4.93
13.1	6.53	2.61	2.81	4.99	1.85
2.2	4.33	5.74	10.17	20.31	27.43
4.7	7.2	5.13	1.11	19	5.99
3.5	4.97	6.79	19.21	14.21	11.77
1.1	15.23	8.18	3.04	11.39	11.45
3.9	0.14	5.35	4.06	9.11	2.03
0	0	0	0	0	0
0.1	0.61	0.14	1.1	0.93	0.83
0	0	0.41	0	0	0
0	0	0	0	0	0
0	0	0.01	0	0	0
0	0	0.01	0	2.51	0.48
0	1.39	1.2	1.38	2.65	0.75
2.3	0.33	1.31	2.24	5.27	0.7
0	1.98	6.81	26.41	12.92	7.6
3.7	4.22	0.15	1.44	6.27	5.44
0.1	1.75	2.15	2.28	11.84	9.27
17	32.91	31.16	5.01	9.6	10.74
20.6	2.2	3.88	4.28	14.15	29.92
3.3	27.56	26.26	18.88	14.4	41.3
17.7	29.76	16.83	0.65	16.1	18.57
23.6	38.18	5.4	0	13.45	9.33
9.9	3.1	2.88	0	11.53	6.68
8.3	9.29	4.91	0	14.74	20.16
10.3	3.22	1.15	0.49	3.79	7.95
6.1	28.74	14.28	8.08	6.69	15.69
21.2	11.33	7.43	24.31	6.16	4.32
6	14.64	10.56	9.88	7.96	6.08
9.8	4.09	2.83	2.48	5.07	5.15
2.3	0.5	2.85	9.43	7.52	8.52
0	1.11	2.3	1.48	11.04	14.51
2.1	5.67	8.44	0	16.45	14.31
8.4	4.48	2.68	2.64	11.27	0
11.8	8.45	4.21	70.02	6.79	2.36
0.1	14.65	4.86	0	5.98	7.2
0	0.16	0.41	0	1.41	0
0	5.17	4.03	8.66	2.93	7.2
9.9	12.7	12.5	10.28	11.63	10.14
13.4	7.1	7.88	0	11.9	1.79
8.4	9.62	9.31	3.99	16.47	6.42
10.8	25.37	10.53	0	4.16	9.39
13.1	19.95	17.91	0	17.29	25.57
29.1	3.39	1.24	0	2.01	0
1.2	13.01	8.49	0	11.4	13.19
9.6	5.34	5.06	5.01	8.24	14.4
9.1	1.48	3.73	0	14.02	0.5
2.7	1.63	3.17	0	9.24	6.1
8	8.66	2.25	5.05	6.85	2.13
4.2	1.71	0.63	2.98	5.67	0.53
2.8	4.72	8.16	7.52	3.92	21.04
0	0.1	0	0	0.77	0
0	0.67	3.02	5.89	7.92	0.57
5.3	10.98	15.57	0	8.2	5.4
7.3	5.01	1.75	9.07	4.58	1.4
6.8	1.84	2.22	7.82	2.57	1.63
0.9	0.86	8.05	12.57	5.48	14.57
24.4	17.41	3.01	1.09	0.25	0.47
4.8	4.25	2.39	0.53	0.63	1.97
0	0.11	1.53	5.6	2.1	1.6
0.3	3.42	4.52	0	12.98	5.77
3.9	18.74	6.63	0	9.02	22.71
16.2	5.6	0.86	0	0.38	0
2.4	6.37	2.27	0.36	5.7	18.84
1.6	1.48	8.18	4.15	11.21	4.74
0.1	0.75	0.98	1.15	8.8	6.54
0.8	0.49	1.57	10.2	2.11	2.77
0	0	0.91	2.75	0.32	0
0	0	0.39	0	0	0
0	0.22	0.39	1.24	0	0
0.2	19.74	13.3	22.82	2.85	18.01
7.6	1.28	0.9	0	1.11	0.13
0	0.11	0.06	2.36	0.75	0
0	0	0.83	0.83	1.06	0
0	0	2.03	21.77	2.7	1.6
0	1.43	1.25	1.87	0.81	0
2.1	8.71	1.92	5.57	4.88	5.54
0	0.51	5.44	5.84	4.65	0.39
0.5	0.11	1.44	3.06	3.4	0
0	4.28	2.9	11.14	4.81	3.25
0	2.04	1.99	0.45	6.72	3.03
1.1	0.46	0.08	0	1.67	0
0	1.9	2.84	17.78	2.51	3
3.3	0	0.54	0	4.98	0
0	0.09	0	0	0	0
0	0.12	0	0	0	0
0	7.91	4.96	13.86	2.04	5.67
11.3	1.72	5.99	0	2.95	0
0	0	0	0	0.65	0
0	0	0	0	0	0
0	0	0	0	0	0
0	0	0	0	0	0
0	0	0	0	0	0
0	0	0	0.21	0	0
0	0.19	0	0	0	0
0.2	0.54	0.56	0	0	0.36
0	0.95	0.29	2.79	0.71	0.52
0	0	0	0	0	0
0	0	0	0	0	0.3
0	0	0	0	0	0
0	0.98	0	1.58	0	9.28
0	0	0	0	0	0
0	0	0	0	0	0
0	0	0.44	0	3.43	0.39
0	0.23	1.67	3.88	1.83	0.28
0	0	0.3	0	1.41	0.28
0	0.08	0.7	0	2.93	0
0	0	2.4	2.64	10.14	3.88
0	0.08	1.14	1.57	2.06	0
0	0	0	0	0	0
0	0	0	0	0	0
0	0.46	3.78	2.36	1.45	2.09
0.3	0	0.16	0	0	0
0.5	6.72	2.53	6.31	8.3	4.17
8.4	0.45	0.28	0	2.25	0
0	0	0	0	0	0
0	0	0	0	0	0
0	0	0	0	0	0
0	0	0.02	0	0.68	0
0	0	2.39	0	1.92	0
0	0.11	1.3	0	2.25	4.01
0	0	0	0	0	0
0	0	0	0	0.7	0
0	0	0	0	0	0
0	0	0	0	0	0
0	0	0.02	0	0	0
0	0	0	0	0	0
0	0	0	0	0	0
0	0	0	0	0	0
0	0	0	0	0.68	0
0	0	0	0	0	0
0	0	0	0	0	0
0	0	0.15	0	0	0
0	0	0	0	0	0
0	0	0.86	0	1.22	0
0	0	0	0	0.68	0
0	0	0	0	2.58	0
0	0	0	0	0.69	0
0	0	0	0	0	0
0	0	0	0	0	0
0	0	0	0	0	0
0	0	0	0	0	0
0	0	0	0	0	0
0	0	0	0	0	0
0	0	0	0	0	0
0	0	0	0	0	0
0	0	0	0	0	0
0	0	0	0	0	0
0	0	0	0	0	0
0	0	0	0	0	0
0	0	0	0	0	0
0	0	0	0	0	0
0	0	0	0	0	0
0	0	0	0	0	0
0	0	0	0	0	0
0	0.16	0	0	0	0
0	0	0.03	0	0	0
0	0	0	0	0.16	0
0	0	0.07	0	1.49	1.64
0	0	0.01	0	0.58	0
0	1.6	0	3.34	1.11	0
1.9	0.24	0	0	0	0
0	0	0	0	0	0
0	0	0	0	0	0
0	0	0	0	0	0
0	0	0	0	0	0
0	0	0	0	0	0
0	0	0	3.29	0.35	0
0	0	0	0	0	0
0	0	0	0	0	0
0	0	0	0	0	0
0	0	0	0	0	0
0	0	0	0	0	0
0	0	0	0	0	0
0	0	0	0	0	0
0	0	0	0	0	0
0	0	0	0	0	0
0	0	0	0	0	0.22
0	0	0	0	0	0
0	0	0	0	0	0
0	0	0	0	0	0
0	0	0	0	0	0
0	0	0	0	0	0
0	0	0	0	0	0
0	0	0	0	0	0.19
0	0	0	0	0	0
0	0	0.07	0	0	0
0	0	0	0	0	0
0	0	0	0	0	0
0	0	0	0	0	0
0	0	0	0	0	0
0	0	0	0	0	0
0	0	0	0	0	0
0	0	0	0	0	0.19
0	0	0	0	0	0
0	0	0	0	0	0
0	0	0	0	0	0
0	0	0	0	0	0
0	0	0	0	0	0
0	0	0	0.27	0	0
0	0	0	0	0	0
0	0	0	0	0	0
0	0	0	0	0	0
0	0	0	0	0	0
0	0	0	0	0	0
0	0	0	0	0	0
0	0	0	0	0	0
0	0	0	0	0.16	0
0	0	0	0	0.39	0
0	0	0	0	0	0
0	0	0	0	0	0
0	0	0	0	0	0
0	0	0	0	0	0
0	0	0.08	0	0.32	0
0	0	0.01	0	0	0
0	0	0.03	0	0	0
0	0	0.01	0.27	0	0
0	0	0.01	0	0	0
0	0	0	0	0.4	0
0	0	0.01	3.6	0.64	0
0	0	0	0	0.44	0.5
0.5	0.89	0	37.74	2.77	1.58
0	0	0	0.84	0	0
0	0	0.12	0	0	0
0	0	0.47	0	0	0
0	0	0	0	0	0
0	0	0.09	0	1.03	0
0	0	0	0	0.15	0
0	0	0	0	0.2	0
0	0.29	0	0.23	0	0
0	0	0.29	0	0	0
0	0	0	0	0	0
0	0	0	0	0	0
0	0	0	0	0	0
0	0	0	0	0	0
0	0	0	0.85	0.17	0.13
0	0	0	0	0	0
0	0	0	0	0.36	0
0	0	0	0	0.25	0
0	0	0	0	0	0
0	0	0.6	0	0.2	0.13
0	0	0	0	0.2	0
0	0	0	0	0	0
0	0	0	0	0.19	0
0	0	0	0	0.6	0
0	0	0	0	0	0
0	0.11	0	0	0	0
0	0	0.1	0	0	0
0	0	0	0	0	0
0	0	0.38	0	0	0
0	0	0	0	0	0
0	0.15	0.01	1.5	0.4	0
0	0	0	1.68	0	0
0	0	0	0	0	0
0	0	0	0.21	0	0
0	0	0	0	0	0
0	0	0	0	0.7	0
0	0	0	0	0	0
0	0	0	0	0.28	0
0	0	0	0	0	0
0	0	0	0	0	0
0	0	0	0	0	0
0	0	0.01	1.66	2.4	0
0	0	0	0	1.15	0
0	0	1.03	0	1.37	0
0	0	0	0	0.21	0
0	0	0	0	0.95	0
0	0	0	0	0	0
0	0.36	0	0	0.34	0
0	0	0.15	0	0.39	0
0	0	0	0	0	0.55
0	0	0	0	0	0
0	0	0.22	0	1.48	2.34
0	0	0	0	3.48	2.8
0	0	0.01	1.45	2.03	0
0	0	0.29	0	0.82	0
0	0	0.96	1.86	0.18	0
0	0.07	0	0	0.24	0
0	0.35	0	0	0	0
0	0	0.62	0	0	0
0	0	0	0	0.2	0
0	2.46	0.72	0.59	1.27	0.1
2.9	0	0	0	0	0
0	0	0	0	1.14	0
0	0	0	0	0.49	0
0	0.44	0	0	0	0
0	0	0	0	0	0
0	0	0	0	0	0
0	0	0	0	0	0
0	0	0	0	0.67	0
0	0	0.01	0	0.86	0
0	0.12	0	0	1.2	0
0	0	0.05	0	0	0
0	0	0	0	0.25	0
0	0	0	0	0.85	0
0	0	0	0	0.45	0
0	0	0	0	0.15	0
0	0	0	0	0	0
0	0	0	0	0	0
0	0.1	0	0	0	0
0	0	0	0	1.19	0.01
0	0	0	0	0	0.37
0	0	0	0	0	0
0	0	0	0	0	0
0	0	0	0	0	0
0	0	0	0	0	0
0	0	0	0	0.35	0
0	0.25	0	0	0	0
0	0	0.06	0.14	0.16	0.01
0	0	0	0	0	0
0	0	0.45	1.61	0	0
0	0.54	1.45	4.38	2.99	4.9
0.6	0	0.62	7.68	2.66	0
0	0	0.04	0	1.04	0.23
0	0.09	0.04	0	0.61	0
0	0.59	1.74	2.99	2.41	0.09
0.6	0.14	0.82	0	1.82	0
0	0	0.12	0.71	0	0
0	0	0	0	0.16	0
0	0.15	0.22	1.8	2.84	1.2
0	2.75	0.28	0	2.66	2.55
5.5	1.96	4.64	0.2	3.04	2.83
0	0	0.77	4.42	5.5	1.27
0	0.59	0.66	0	3.98	3.08
0.6	5.16	2.66	0.12	1.87	6.56
4.6	1.62	0	0	0	0
0	0	0	0	0	0
0	0	0	0	0	0
0	0	0	0	0	0
0	0	0.02	0	0	0
0	0	0	0	0	0
0	1.22	0	0	0	0.42
3.3	1.75	0.04	0	0.38	0
0	0	0	0	0.35	0
0	0	0.18	0	1	0
0	0.1	0.18	0	2.03	0
0.1	0	1.23	0	0.97	0
0	0	0.43	0	2.14	0
0	0.08	0.12	0	3.99	0.38
0	0.2	0.07	0	1.2	0.91
0	0	0.02	0	2.79	0
0	0	0	0	0.65	0
0	0	0.17	0	0	0
0	0	0	0	0	0
0	0	0	0	0	0
0	0	0.75	0	4.77	0.24
0	0	0	0	0	0
0	0	0	0	0	0
0	0	0.09	0	0.25	0
0	0.1	0	0.15	0	0
0	0	0	0	0	0
0	0	0	0	0	0
0	0	0	0	0	0
0	1.7	0	0.32	0	0.64
1.4	0.18	0	0.29	0.37	0
0	0	0	0	0	0
0	0	0	0	0	0
0	0	0	0	0	0
0	0	0	0	0	0
0	0	0	0	0	0
0	0	0	0	0.75	0
0	0	0	0	3.99	0
0	0.38	0	0	9.3	0.05
0.3	1.69	0.03	1.95	3.02	3.49
0	0	0.75	1.61	1.17	1.18
0	10.69	0.42	2.11	0.45	10.81
0	0.11	0	0	0	0
0	0	0	0	1.36	0
0	0	0	0	0	0
0	3.84	9.14	2.94	5.95	0
1.1	8.12	10.11	0.93	2.15	1.08
9.6	3.95	0.66	7.02	3.68	3.69
3.2	21.24	11.36	0.9	5.89	14.99
27.6	0.77	0.02	0.78	0.73	0
0	0	0	0	0	0
0	0	0	0	0	0
0	0.82	1.78	7.29	2.39	2.36
0.3	0.44	0.42	0	1.51	0.34
0	0.39	0.48	6.2	9.73	0.25
0.2	0	0.07	0.36	9.23	0.15
0	0.41	0.56	2.3	1.78	1.78
0.4	0.08	1.21	2.43	2.31	1.62
0	0.19	0	0	0	0
0	0.39	0	0	0.37	0
2	1.91	0	0.27	0.77	0
0	0.11	0.29	0.11	0.26	0
0	0	0.02	0.12	0	0
0	3.25	0.64	4.44	2.42	6.1
2.3	15.02	3.67	6.74	10.93	1.37
17.8	6.25	9.15	12.01	2.13	8.89
4.9	3.94	8.62	8.07	0.58	0
1.6	14	2.91	0	0.29	7.78
2.7	0.14	0	0	0	0
0	14.63	10.14	31.51	13.54	17.5
10.8	13.34	8.32	12.77	19.01	15.6
17.4	24.5	9.82	0.54	7.54	4.64
16.3	3.57	2.34	1.06	8.08	3.49
5.5	3.88	3.11	0	25.55	6.89
7	9.74	10.79	12.01	18.71	6.89
7.3	1.19	6.86	7.6	10.39	2.45
1.1	4.07	4.34	16.82	8.52	10.93
4.3	0.41	3.26	22.85	12.38	3.4
0	13.36	3.42	3.35	15.73	3.62
6.6	13.41	8.51	33.81	12.02	12.33
8.2	6.78	8.39	32.01	9.75	9.4
1.3	0.1	2.46	1.97	1.11	0
0	0.77	1.89	0.59	0.68	0
0.6	0	0.08	0.85	1.86	0.79
0	0.28	0.08	0	0.84	0
0	0	0.68	0	2.74	0
0	0	1.89	0.11	3.6	0
0	0.11	0.15	0	3.83	0
0	0.92	6.99	21.28	6.64	0
0.4	0.11	0.53	2.47	3.88	2.14
4.5	7.11	7.33	2.89	19.47	14.56
1.9	3.04	2.47	9.73	1.75	0
5.2	2.39	4.98	10.2	14.65	0.81
4.6	4.17	4.42	22.68	8	1.01
0	0.49	0.44	10.72	2.45	2.14
0	0	0.27	0	0	0
0	15.66	4.12	11.64	1.45	7.88
7.7	8.77	20.99	47.16	14.72	41.18
10.2	3.24	2.61	13.68	7.63	0
2.6	2.34	1.09	5.73	8.7	0
0.5	3.44	0.86	2.46	10.36	4.77
0	15.77	6.65	8.22	7.57	12.61
8.1	8.73	5.67	1.37	7.2	3.37
8.5	8.38	16.4	32.08	21.83	18.35
5.5	2.29	1.98	1.83	3.42	2.3
6.1	4.89	1.05	3.29	3.92	2.17
0	1.31	1.39	1.81	6.67	0.26
5.1	9.74	7.61	2.78	14.14	5.61
10.6	4.77	5.74	7.34	7.33	7.04
8.1	1.25	5.2	1.03	11.67	0.36
0.1	0.32	0.95	4.82	9.31	0
0.8	3.81	0.76	8.53	7.18	0
2.6	6.05	3.53	4.88	10.86	4.57
7.1	0	0.09	0.28	2.91	0
0.1	0	0	0	0	0
0	0	0	0	0	0
0	0	0.21	0	1.5	0
0	0.37	1.03	0	3.86	0
4.1	17.94	9.59	63.87	20.92	18.42
8.9	1.92	2.33	0	16.39	1.17
2.8	13.35	19.19	2.78	16.39	24.91
11.1	1.06	2.21	0	6.44	0.14
1	1.16	0.19	0	1.16	0
0	0	0	0	0	0
0	0	0	0	0	0
0	0	0	0	0	0
0	0	0	0	0	0
0	0	0.46	0	0	0.22
0	0.12	0.87	0	0	0
0	0.1	0	0	0	0
0.1	0	0	0	0	0
0	0.52	0.05	0	2.97	0.56
0.5	4.55	0.29	28.72	4.66	0.78
0	0.08	0.4	2.1	2.95	0
0	0.28	0	0	0	0
2.1	2.97	3.76	14.59	3.1	3.83
0	0.19	0.18	1.04	0	0.42
0	0	0	0	0	0
0	7.26	2.26	9.03	5.4	3.61
8.9	2.29	3.39	1.25	4.49	0
3.7	0	0.44	0	0	0
0	0	0.82	1.46	0.64	3.27
0	0	0	0	0	0
0	0.08	1.81	0.82	0	0.98
0	0	0	0	0	0
0	0	0	1.25	0	0
0	0	0	0	0	0
0	0	0	0	0	0
0	0	0	0	0	0
0	0	1.46	0	0	0
0	0.1	0.66	1.27	3.5	0.15
0.7	2.29	2.21	1.06	2.99	0
0	0.69	0	0	0	0
0	0.31	0	0	1.43	0.11
0	2.68	0	0.35	1.45	0.18
4.3	0.32	0	0	0	0
0	0	0	0	3.44	0
0	0	0	0	0	0
0	0	0	0	0	0
0	0	0	0	0	0
0	0	0	0	0	0
0	0	4.74	0	1.87	14.52
0	0	0	0	2.43	0.47
0	0	0	0	0	1.47
0	0	0	0	0	0
0	0	0	0	0	0
0	0	0	0	0	0
0	0	0	0	0	0.32
0	0.93	0	0.7	3.3	1.3
0	0.36	0	0.25	0	0
0	0	0	0	0	0
0	0	0	0	0	0
0	0	0	0	0	0
0	0	0	0	0	0
0	0	0	0	0	0.69
0	0	0	0	0	0
0	0	0	0	0	0
0	0	0	0	0	0
0	0	0.52	0	1.49	0.01
0	0	0	0	0	0
0	0	0	0	0	0
0	0	0	0	0	0
0	0	0	0	0	0
0	0	0	0	0	0
0	0	0	0	0	0
0	0	0	0	0	0
0	0	0	0	0	0
0	0	0	0	0	0
0	0	0	0	0	0
0	0	0	0	0	0
0	0	0	0	0	0
0	0	0	0	0	0
0	0	0	0	0	0
0	0	0	0	0	0
0	0	0	0	0	0
0	0	0	0	0	0.54
0	0	0	0	0	0.48
0	0	0	0	0	0
0	0	0	0	0	0
0	0	0	0	0	0
0	0	0	0	0	0
0	0	0	0	0	0
0	0	0	0	0	0.67
0	0	0	0	0	0
0	0	0	0	0	0
0	0	0	0	0	0.27
0	0	0	0	0	0
0	0	0	0	0	0
0	0	0	0	0	0
0	0	0.07	0	0	0
0	0	0	0	0	0
0	0	0	0	0	0
0	0	0	0	0	0
0	0	0	0	0	0
0	0	0	0	0	0
0	0	0	0	0	0
0	0	0	0	0	0
0	0	0	0	0	0
0	0	0	0	0	0
0	0	0	0	0	0.26
0	0	0	0	0	0
0	0	0	0	0	0
0	0	0	0	0	0
0	0	0	0	0	0
0	0	0	0	0	0
0	0	0	0	0	0
0	0	0	0	0	0
0	0	0	0	0	0
0	0	0	0	0	1.05
0	0	0.02	0	0	0
0	0	0.15	0	0	0
0	0	0	0	0	0
0	0	0	0	0	0
0	0	0	0	0	0
0	0	0	0	0	0
0	0	0	0	0	0
0	0	0	0	0	0
0	0	0	0	0	0
0	0	0	0	0	0
0	0	0	0	0	0
0	0	0	0	0	0
0	0	0	0	0	0
0	0	0	0	0	0
0	0	0	0	0	0
0	0	0	0	0	0
0	0	0	0	0	0
0	0	0	0	0	0
0	0	0	0	0	0
0	0	0	0	0	0
0	0	0	0	0	0
0	0	0	0	0	0
0	0	0	0	0	0.11
0	0	0	0	0	0
0	0	0	0	0	0
0	0	0	0	0	0
0	0	0	0	0	0
0	0	0	0	0	0
0	0	0	0	0	0
0	0	0	0	0	0
0	0	0	0	0	0
0	0	0	0	0	0
0	0	0.15	0	0	0
0	0	0	0	0	0
0	0	0	0	0	0
0	0	0	0	0	0
0	0	0.03	0	0	0
0	0	0	0	0	0
0	0	0	0	0	0
0	0	0	0	0	0
0	0	0	0	0	0
0	0	0	0	0	0
0	0	0	0	0	0
0	0	0	0	0	0
0	0	0.01	0	0	0
0	0	0	0	0	0.6
0	0	0	0	0	0
0	0	0	0	0	0
0	0	0	0	0	0
0	0	0	0	0	0
0	0	0	0	0	0
0	0	0	0	0	0
0	0	0	0	0	0
0	0	0	0	0	0
0	0	0	0	0	0
0	0	0	0	0	0
0	0	0.01	0	0	0
0	0	0	0	0	0
0	0	0	0	0	0
0	0	0.63	0	0	0
0	0	0	0	0	0
0	0	0	0	0	0
0	0	0	0	0	0
0	0	0	0	0	0
0	0	0	0	0	0
0	0	0	0	0	0
0	0	0	0	0	0
0	0	0	0	0	0
0	0	0	0	0	0
0	0	0	0	0	0
0	0	0	0	0	0
0	0	0	0	0	0
0	0	0	0	0	0
0	0	0	0	0	0
0	0	0	0	0.17	0
0	0	0	0	0	0
0	0	0	0	0.79	0
0	0	0.1	0	0.3	0
0	0	0	0	0.64	0
0	0.51	0	0	0.17	0
0.1	0.4	0	10.13	1.91	1.17
0.1	1.14	0.2	1.29	0.94	0
1.5	0.13	0	0	0	0
0	0	0	0.26	0	0
0	0.26	0	0.19	0.21	0
0	0	0	0	0	0
0	0	0	0	0	0
0	0	0	0	0	0
0	0	0.34	0	0.18	0
0	0	0	0	0	0
0	0	0	0	0	0
0	0.12	0	0	0	0
0	0	0	0	0	0
0	0	0	0	0	0
0	0	0.01	0	0	0
0	0	0	0	0	0
0	0	0	0	0	0
0	0	0.01	0	0.28	0
0	0	0.05	0	0.53	0
0	0	0.03	0	0.22	0
0	0	0.22	0	0	0
0	0	0.08	1.07	2.83	0
0	0.16	0.01	0	1.27	0
0	0	0	0	3.55	0
0	0	0.02	0	1.84	0
0	0	0.01	0	2.54	0
0	0.46	0.09	1.3	1.86	0
0.4	0	0	0	1.64	0
0	0	0.12	0	2.19	0
0	0	0.54	0.9	1.24	0.15
0	0.09	0	0	0.17	0
0	0	0.06	0	0.42	0
0	0	0	0	1.12	0
0	0.2	0	0	0.54	0
0	0	0	0	0	0
0	0	0	0	0.57	0
0	0	0	0	0.17	0
0	0.14	0	0	3.79	0
1.1	1.21	0	2.19	3.07	1.16
0	0	0.4	4	2.23	0
0	0	0.03	0	2.43	0
0	0	0.32	0	0.85	1.23
0	0	0	0	0.76	0
0	0	0.12	1.25	1.04	0
0	4.52	0.18	7.48	2.34	3.39
8.6	3.96	0.11	0	1.55	0
0.5	0.21	1.39	0.3	1.38	6.16
0	0	0.03	0.11	0.33	0
0	0	0	0	0	0
0	0	0	0	0	0
0	0	0	0	0	0
0	0	0	0	0.82	0
0	0	0.09	0	0.86	0
0	0	0	0	2.48	0
0	0	0	0	0.5	0
0.3	0.34	0.11	4.17	3.18	1.24
0	0	0.88	0.66	5.73	0
0	0	0.31	0	4.97	0
0	0.09	0.18	1.89	2.15	0
0.2	0	0.17	0	2.58	0.02
0	0	0	0	1.83	0
0	0.1	0.02	0	0	0
0	2.19	0.8	0	0.79	0.99
3.5	1.23	0.02	0	0.91	1.26
0	0	0	0	0	0
0	0	0.01	0	1.62	0
0	0	0	0	0.48	0
0	0	0	0	0	0
0.1	0.29	1.65	1.67	4.2	1.56
0	5.86	1.75	3.33	2.42	2.28
7.7	0	0.35	0.6	2.63	0.69
0.7	10.93	2.66	0	1.72	0.15
14.2	1.26	8.57	1.64	0	0.54
4	6.38	12.69	0	5.82	8.46
4.5	3.45	0	0	1.15	0.84
4	2.68	2.07	3.87	5.85	5.84
3	0.27	3.85	8.88	12.3	9.3
0.2	0.13	0.48	0.67	2.85	0
0	0.11	0.04	0	0	0.05
0	0	0	0	0	0
0	12.25	7.9	13.88	6.1	13.23
0.7	0	0	0	2.34	0
0	0	0	0	0.73	0
0	0	0.64	0	1.12	0
0	3.11	0.37	4.97	0.89	0.19
0	0	0	0	0	0
0	0.08	0.16	0.69	1.35	1.07
2	2.14	0.47	1.26	6.06	0.33
0	0.16	0.09	0.63	2	0.33
0	1.76	2.51	3.94	11.06	1.77
1.5	1.13	1.28	6.01	11.65	2.88
2.6	13.4	4.77	30.3	16.98	16.69
13	5.98	3.57	12.6	4.79	14.88
0	0	0	0	0	0
0	0	0	0	0	0
0	0	0	0	0.53	0
0	0	0	0	0.44	0
0	0	0	0	0	0
0	0	0	0	1.43	0
0	0	0.1	0	0.68	0
0	0	0	0	0	0
0	0	0	0	0	0
0	0.07	0	0	0	0
2.1	9.36	34.29	4.58	0.4	6.51
4.8	4.64	1.58	2.75	2.19	2.74
1.4	10.43	9.08	0	5.64	5.35
14.9	21.27	6.29	17.93	10.36	7.11
31.7	14.16	7.52	0	17.63	6.32
17.2	8.46	12.78	31.06	12.85	11.95
6.7	9.45	3.44	2.34	8.34	0.84
12.2	0.45	0.68	2.28	8.93	9.02
0.7	0.35	0.07	10.3	3.65	2.19
1.2	0.31	9.01	11.07	1.16	1.67
0.1	0.18	0.05	4.77	3.03	0.36
0	1.23	1.55	3.47	0.25	1.24
1	0.57	0.06	6.52	5.34	1.53
1.1	9.2	9.05	0	25.18	19.08
9.6	12.9	3.75	2.92	9.18	2.27
12.2	0.19	1.49	1.52	0.51	2.49
0	0	0	0	0	0
0	0	0	0	0.21	0
0	0.57	1.36	13.6	7	0.92
0.1	6.53	0.82	3.62	7.93	2.42
0	0.35	0.63	3.29	4.1	0
0	0.32	0.48	0	4.97	0
0	0	0.09	4.9	8.49	4.16
2	5.53	8.15	9.91	8.92	8.92
5.1	12.9	11.93	18.99	2.07	8.95
10	1.1	0.06	0.34	0.43	0
0	0.07	0.31	0.62	4.03	0.36
0	4.05	0.13	7.77	5.7	1.74
2.4	0.96	0.2	0	0.92	1.53
0.9	0	0.09	0	0.49	0.25
0	5.68	0.46	2.99	9.57	1.39
1.2	4.18	9.9	5.13	3.76	0
3.4	5.81	6.65	0	1.1	1.49
4	1.77	3.03	5.62	1.51	0
0.7	0.18	0.02	0.64	0.67	0
0.5	0.69	0.24	0	4.76	0
0.6	2.75	1.66	2.26	6.58	7.14
3.8	0.16	0.3	0.53	0.82	0
0	0	0	0.27	1.28	0.07
0	0.36	0.07	0.2	4.78	0
0.4	0.52	0.36	0.8	6.58	0
0.3	2.6	0.76	7.14	1.5	1.28
8	4.73	3.66	5.2	2.02	2.93
0	6.52	1.35	4.07	2.2	0.42
10.9	2.36	0.02	2.64	1.28	0
0.2	5.91	0.52	2.21	1.51	0.06
0.3	0.34	1.54	5.9	1.87	0.7
2.6	2.33	0.97	4.74	1.54	0.61
0	0.18	0.18	0.19	0.92	1.31
0.3	0.8	0.03	0.68	0	2.54
0	0	0.05	0	0.86	0.17
0	4.88	0.13	1.72	2.08	0.98
5.7	2.22	2.27	0.94	4.16	3.4
0	0.6	0.27	2.14	1.35	1.51
0	0	0.28	0	0.45	0
0	0	0	0	0	0
0	0	0.11	0	0	0
0	0	0.42	0	0.33	0
0.1	7.25	0.9	0	4.19	2.06
6.6	2.17	1.31	0.14	1.58	4.02
1.6	0.35	1.2	0	1.77	0
0.2	1.24	2.45	5.1	10.6	4.13
6.2	10.73	9.1	4.95	12.42	28.79
1.5	4.57	15.57	21.37	10.64	7.98
2.7	0.9	1.07	5.97	4.54	1.73
1.8	4.3	8.77	0.31	12.26	4.49
6.3	3.77	10.83	4.26	5.14	8.34
0.1	0.16	0.08	0.27	0	0
0.1	0.29	0.09	0	0.26	0
0.1	1.77	0.1	1.6	2.49	0.64
2.6	0.11	0.3	5.86	1.65	0.67
0	0	0.16	0.5	0.49	4.77
0	0	0	0.46	0.42	0
0	0	0.3	0	1.21	0.55
0	0	0	0	0.4	0
0	0	0	0	0	0
0	0	0	0	0	0
0	0	0	0	11.83	0
0	14.97	7.07	13.78	7.45	9.19
4.1	3.14	10.1	7.54	11.92	6.02
3.6	7.02	0.36	0.24	2.61	4.62
16.3	8.88	6.1	10.9	4.73	7.33
1.2	6.15	1.67	3.34	1.8	7.53
7.7	6.23	7.95	5.39	3.63	7.78
4.6	10.7	1.9	0	4.05	0.3
15.9	0.16	0	0	0	0
0	1.05	1.41	0.18	0	0
2.1	0.34	0.43	0	0.51	0
0	0	0	0	0	0
0	0	0	0	0	0
0	0	0	0	0	0
0	0	0.85	0	0	0
0	0.25	0.36	0	1.17	0
0.2	0.62	2.44	0.19	1.99	0
0.3	0.25	0.81	0	8.45	1.91
0.3	0.52	1.84	3.03	3	0
0	0	0	0	0	0.55
0	0	0	0	0	0
0	0	0	0	0	0
0	0	0	0.14	0	0
0	0	0	0	0	0
0	0.15	0	0	0	0
0	0	0	0	0	0
0	0.14	0.4	0	0	0
0	0.25	0	1.68	0.35	0.17
0	0.07	0	0	0	0
0	0	0	0	0	0
0	0	0	0	0.82	0
0	0	0	0	0	0
0	0	0.09	0	0	0.19
0	0	0	0	1.24	0
0	0	0	0	0	0
0	0	0	0	0	0
0	0	0	0	0	0
0	0	0	0	0	0
0	0	0	0	0	0
0	0	0	0	0	0
0	0	0.01	0	0	0
0	0	0.01	0	2.62	0.76
0	0	0.05	0	0.7	0
0	0.09	0	0	1.36	0.41
0.3	0.57	3.18	7.25	1.56	1.39
0	0	0.15	0	0	0.33
0	0.1	0.04	0	0.39	0
0	0	0	0	2.12	0.08
0	0	0	0	0	0
0	0	0	0.11	0	0
0	0	0	0	0.25	0
0	0	0	0	0.25	0
0	0	0	0	0.24	0
0	0	0	0	0.69	0
0	0	0	0	0	0
0	0	0	0	0	0
0	0	0	0	0	0
0	0	0.73	0	1.27	0.7
0	0.68	0.88	0	0.83	0.05
0.7	0	0	0	0	0
0	0	0	0	0	0
0	0	0	0	0.16	0
0	0	0	0	0	0
0	0	0.11	0	1.89	1.96
0	0.21	0	0	0.17	0
0	0.63	0.11	0	0.89	0
0	0	0	0	0	0
0	0	0.01	0	0	0
0	0	0	0	0	0
0	0	0	0	0	0
0	0	0	0	0	0
0	0	0	0	0	0
0	0	0	0	0	0
0	0	0	0	0	0
0	0	0	0	0	0
0	0	0	0	0	0
0	0	0	0	0	0
0	0	0	0	0	0
0	0	0	0	0	0
0	0	0	0	0	0
0	0	0	0	0	0.35
0	0	0	0	0	0.1
0	0	0	0	0	0
0	0	0	0	0	0
0	0	0	0	0	0.17
0	0	0	0	0	0.3
0	0	0	0	0	0
0	0	0	0	0	0
0	0	0	0	0	0
0	0	0	0	0	0
0	0	0	0	0	0
0	0	0	0	0.17	0
0	0	0	0	0	0
0	0	0	0	0	0.4
0	0	0	0	0.48	0
0	0.25	0.02	0	0	0
0	0	0	0.16	0	0.31
0	0	0	0	0	0.97
0	0	0	0	0	0
0	0	0	0	0	0
0	0	0	0	0	0
0	0	0	0	0	0
0	0	0	0	0	0
0	0	0	0	0	0
0	0	0	0	0	0
0	0	0	0	0	0
0	0	0	0	0	0
0	0	0	0	0	3.53
0	0	0	0	0	4.58
0	0	0	0	0	0
0	0	0	0	0	0
0	0	0	0	0	0
0	0	0	0	0	0
0	0	0.01	0	0.22	0
0	0	0	0	0	0
0	0	0	0	0	0
0	0	0	0	0	0.04
0	0	0	0	0	0.1
0	0	0	0	0	0.07
0	0	0	0	0	0
0	0	0	0	0	0
0	0	0	0	0	0
0	0	0	0	0	0
0	0	0	0	0	0.92
0	0	0	0	0	0
0	0	0	0	0	0
0	0	0	0	0	0
0	0	0	0	0	0
0	0	0	0	0	0.04
0	0	0	0	0	0
0	0	0	0	0	0
0	0	0	0	0	0
0	0	0	0	0	1.56
0	0	0	0	0	0
0	0	0	0	0	0
0	0	0	0	0	0
0	0	0	0	0	0
0	0	0	0	0	0
0	0	0	0	0	0.43
0	0	0	0	0	0
0	0	0	0	0	0
0	0	0	0	0	0
0	0	0	0	0	0
0	0	0	0	0	0
0	0	0	0	0	0.1
0	0	0	1.14	0	0
0	0.34	0	1.23	0	0.07
0	0	0	0	0	0
0	0	0	0	0	0.26
0	0	0	0	0	0
0	0.67	0	0	2.02	0
0.8	0	0.06	0	0.49	0
0	0.83	0.04	0	4.62	3.93
1.3	0.27	0	3	1.89	0.39
0	0.57	0	0	1.98	0
0.7	0	0	0	0.18	0
0	0	0	5.8	1.56	0
0	0.1	0.04	7.64	2.67	0
0	0	0	0.52	1.53	0
0	0.08	0	0	2.29	0.93
0	0.18	0.02	21.34	3.15	0
0	0	0	0	0.15	0
0	0	0	0	0.34	0
0	0	0	0	0.45	0
0	0	0	0	0.45	0
0	0	0	0	0	0
0	0	0	0	0	1.99
0	0	0	0	0	0
0	0	0	0	0	0
0	0	0	0	0	0
0	0	0	0	0.15	0
0	0.57	0.19	0.34	5.09	0
0	0.07	0.01	0	0.55	0
0	0	0	0	0	0
0	0	0	0	0.17	0.03
0	0.07	0	1.32	0	0
0	0	0	0	0	0
0	0	0	0	0	0
0	0	0	0	0	0
0	0	0	0	0	0
0	0	0	0	0	0
0	0	0	0	0	0
0	0	0	0	0	0
0	0	0.03	0	0.2	0
0	0	0.03	0	0	0
0	0	0	0	0	0
0	0	0.1	0	0.49	0
0	0	0.14	1.83	0.17	0
0	0	0	0	0.16	0
0	0.09	0	0	0	0.35
0	0	0.01	0.34	0.65	1.17
0	0	0	0	0	0
0	0	0.43	0	2.24	2.95
0	0	0	0	0	0
0	0	0.09	0	0.25	0
0	0	0.05	0	0	0
0	0	0.46	0	0	0
0	0	0	0	0	0
0	0	0	0	0	0
0	0	0	0	0	0
0	0.29	0	0	0.16	0
0	0	0	0	0.16	0
0	0	0	0	0	0
0	0	0.17	0	0.18	0
0	0	0	0	0	0
0	0	0.07	0	0	0
0	0	0	0	0.21	0
0	0	0	0	0	0
0	0	0	0	0	0
0	0	0.01	0	2.32	0
0	0	0	0	2.76	0
0	0	3.79	0	2.52	1.83
0	0	0	0	1.6	0
0	0	0	0	1.33	1.66
0	3.9	4.7	1.82	7.26	1.18
5.2	1	0.88	0	4.57	0
0	0	0.02	1.04	0.46	0
0	0	0.09	0	2.69	1.66
0	0	0.03	0	3.12	2.79
0	0	0	0	0.22	0
0	0	0.1	0	0.41	0
0	0	0.02	1.91	1.11	0.26
0	0	0	0	0	0
0	0	0	0	0.39	0
0	0	0	0	0	0
0	0	0	0	0	0
0	0	0	0	0.2	0
0	0.66	0.03	0	1.06	0
0.8	6.47	2.97	0.61	0.9	0.35
8.2	0.31	0	1.14	0.18	0
0.6	0.6	0	0	0	0
0.6	0.71	0.23	2.41	0.42	3.01
0.1	0	0.02	0	0.56	0
0	0	0	0	0	0
0	0	0	0	0.18	0
0	0	0	0	0.38	0
0	0	0.1	0	1.55	0.07
0	0	0	0	0.69	0
0	0	0.48	0	2.24	0
0	0	0	0	1.35	0
0	0	0.06	0	4.53	0
0	0.17	0	0	0	0
0	0	0	0	0	0
0	1.1	0.49	0.93	0	2.24
0.7	0.16	0	0.39	0	0.24
0	5.31	5.58	1.01	1.11	2.48
6.3	4.13	0.66	0.88	0.59	0
4	0	0.09	0	0	0.55
0	0	0	0.29	2.97	0
0	0	0.01	0	0.65	0
0	0	0.16	0	1.2	0
0	0.19	0	0	0	0
0	0.07	0	0	0	0
0	0.45	1.83	2.66	0.83	0
0	1.9	0	0	0	0.28
0.5	0	0	0	0	0
0	0	0	0.18	0	0.41
0	0	0	0	0	0
0	0	0	0	0	0
0	0	0	0	0	0
0	0	0	0	0	0
0	0	0	0	0	0
0	0	0.73	0	5.37	10.35
0	0	0	0	0	0
0	0	0.96	0	0.83	0
0	0	0	0	1.26	0
0	0	0	0	0	0
0	0	0	0	0	0
0	0	0.06	0	0	0
0	0	0.21	1.99	2.63	0
0	0.09	0.27	0	0	0
0	0	0.27	0.75	0	0.72
0	2.04	0.12	0	0.51	0.54
2.5	0	0.02	0	1.02	0
0	0	0	0	1.58	0
0.6	6.83	5.07	9.1	5.06	0
8.3	2.05	0.09	0.43	0	0
0	0	0	0	0	0
0	0	0	0	0	0
0	1.21	0.01	0.16	3.92	0
6.5	10.79	2.98	5.19	7.39	2.97
9.8	2.28	1.01	0.22	20.71	0
2.8	0	0	0	0	0
0	0	0	0	0.84	0.18
0	0	0	0	3.32	0
0	0	0	0.48	0.73	0
0	0	0	0	0	0
0	0	0	0	0	0.27
0.1	0.95	10.38	11.28	10.45	7.29
0.7	13.34	31.61	4.8	8.81	1.53
11.7	0	0	0	0.58	0
0	0	0	0	0	0
0	0.21	0.19	3.75	1.76	0.54
2.9	7.7	5.99	9.09	17.49	14.31
0	0	0	0	0	0
0	0.2	0	0	0	0
0	0.12	0.9	0	5.4	0.63
0	0	0.01	0	2.17	0
0	0	0.4	0.38	11.67	0
0	0.23	0	0.69	0.76	2.6
0	0.28	0	0.22	1.33	2.27
1	1.11	0.74	0.66	4.08	0
0	0.53	4.88	2.73	0.53	1.51
0.1	0	0	0	0	0
0	0.18	0	0	0	0
0	0.16	0	0	1.4	0
0	6.07	10.2	10.29	12.19	12.61
8.3	0.78	0	0.43	1.41	0
0	7.45	2.33	4.67	2.16	0
5	1.22	0.39	11.12	7.96	8.64
3.1	13.65	13.67	6.33	5.25	13.32
2.3	6.31	0.27	2.51	3.84	6.52
2.2	0.46	1.17	3.21	2.88	1.61
0	0.13	0.32	2.5	2.08	1.37
0	2.54	0.26	6.76	4.22	2.31
3.4	24.14	17.57	6.35	9.14	13.37
16.9	0.65	2.45	4.71	5.66	6.94
4.7	23.91	12.89	5.02	13.37	25.6
24.5	9.8	2.44	0	11.28	0
6.7	0.32	0.35	0	0	0
0.9	6.14	11.49	3.69	9.89	5.48
4.8	8.13	4.8	17	21.37	8.55
16.1	7.29	5.18	1.91	16.05	10.96
4.9	8.45	7.82	6.19	11.46	6.9
15.3	24.8	17.72	12.97	25.37	13.51
25.6	11.27	7.42	7.83	7.18	0
14.7	1.5	2.24	0	5.74	4.34
3.5	2.6	18.62	0	4.22	0
0	0	0	0	0	0
0	0	0	0	0	0
0	0	0.07	0	1.52	0
0	0.13	1.57	0.55	2.2	0
0	8.69	1.36	8.52	13.6	7.99
4.3	2.94	0.83	11.2	3.51	2.01
0	0	0.18	0	1.75	0
0	1.66	5.75	0.68	11.44	1.59
0	2.62	9.26	4.39	1.26	0
0	0.24	0.28	0	7.48	0
0.5	6.15	9.56	20.69	12.33	29.88
1.8	3.69	1.88	6.4	9.52	9.39
11.2	33.85	6.29	20.11	13.81	17.8
28.5	25.17	13.94	42.56	7.42	14.24
35.6	2.26	5.18	0.75	3.3	0.64
0.1	2.77	2.31	0	7.82	1.33
3.7	2.91	1.78	3.87	3.72	1.17
5	29.33	10.67	82.87	15.18	31.62
23.9	6.41	2.67	0	5.63	2.04
2.2	0.9	0	0	0	0.98
0	0	0.59	0	0	0
0	1.5	2.34	4.86	2.55	0
0.6	11.03	13.65	5.75	9.92	12.61
11.9	2.91	1.95	5.09	2.14	0
2.4	1.2	0.78	2.54	1.53	1.97
0.6	9.81	6.49	12.56	4.99	6.82
6.3	0.31	1.29	41.86	3.4	8.48
1.9	3.32	1.9	6.32	4.61	0
0	3.63	2.18	9.28	7.94	0.91
10.8	5.73	2.65	0	6.31	1.44
2.7	6.66	3.9	8.69	6.24	0
6	35.48	8.09	3.65	39.68	31.51
11	3.26	6.73	3.04	23.77	5.77
6.4	4.81	1.29	2.47	10.33	1.81
3.7	14.59	8.7	10.38	24.34	14.87
13.7	5.11	3.14	0.57	14.89	2.08
10	2.36	1.42	5.23	8.72	0.13
3.1	6.46	7.22	0	12.92	11.7
0.5	0.98	12.88	16.61	10.92	0
0.2	0.14	2.27	0	2.33	0
0	0.09	1.4	0	0.46	0
0	0.12	0.09	1.98	3.8	0
0	7.26	15.99	0	3.39	4.25
5.3	2.42	5.63	0	0.55	0
1.4	0.24	0.84	0	0.51	0
0.3	0.79	0.59	0.14	0	0.69
0.1	0	0	0	0	0
0	0	0	0	0	0
0	0	0	0	0	0
0	0	0	0	0	0
0	0	0	0	0	0
0.2	0.19	0	0	0	0
0	0	0.61	0.25	0	0.26
0	0	0	0	0	0
0	0	0.07	0	0.55	0
0	0	0.44	0	1.64	0
0	0	0.54	0.17	1.65	0.36
1.3	1.14	1.06	0	2.27	0
0	0.65	0	0	0	0
0.7	0	2.07	0.44	2.03	0.16
0	0	0.36	0	0	0
0	0	0	0	0	0
0	0	0	0	0	0
0	0	0	0	0	0
0	0	0	0	0	0
0	0.11	0.92	0	0	0
0	0	0	0	0	0
0	0	0	0	0	0
0	0	0	0	3.08	0
0	0	0	0	0	0
0	0	0	0	0	0
0	0	0	0	0	0
0	0	0	0	0	0
0	0	0	0	0	0
0	0	0	0	0	0
0	0	0	0	0	0
0	0.12	0	0	1.34	0
0	0	0	0	0	0
0	0	0	0	0	0
0	0	0	0	0	0
0	0.15	1.29	0	1.97	2.18
0.1	0	0	0	0	0
0	0	0	0	0	0
0	0	0	0	0	0
0	0	0	0	0	0
0	0	0	0	0	0
0	0	0	0	0	0
0	0	0	0	0	0
0	0	0	0	0	0
0	0	0	0	0	0
0	0	0	0	0	0
0	0	0	0	0	0
0	0	0	0	0	0
0	0	0	0	0	0.14
0	0	0	0	0	0
0	0	0	0	0	0
0	0.1	0	0	0	0
2.1	1.61	0	0	0	0
0	0	0	0	0.51	0
0	0	0	0	0	0
0	0	0	0	1.87	0
0	0	0	0	0	0
0	0	0.04	0	0	0.11
0	0	0	0	0	0
0	0	0	0	0	0
0	0	0	0	0	0
0	0	0	0	0	0
0	0	0	0	0	0
0	0	0	0	0	0
0	0	0	0	0	0.04
0	0	0	0	0	0.11
0	0	0	0	0	0.07
0	0	0	0	0	0
0	0	0	0	0	0
0	0	0	0	0	0
0	0	0	0	0.53	0
0	0	0	0	1.12	0
0	0	0	0	0	1.6
0	0	0	0	0	0.03
0	0	0	0	0	0
0	0	0	0	0	0.01
0	0	0	0	0	0
0	0	0	0	0	0
0	0	0	0	0	0
0	0	0	0	0	0
0	0	0	0	0	0.05
0	0	0	0	0	0.05
0	0	0	0	0	0
0	0	0	0	0	0
0	0	0	0	0	0
0	0	0	0	0	0
0	0	0	0	0	0
0	0	0	0	0	0
0	0	0	0	0	0
0	0	0	0	0	0
0	0	0	0	0	0
0	0	0	0	0	0
0	0	0	0	0	0
0	0	0	0	0	0
0	0	0	0	0	0
0	0	0	0	0	0
0	0	0	0	0	0
0	0	0	0	0	0.05
0	0	0	0	0	0
0	0	0	0	0	1.04
0	0	0	0	0	0
0	0	0	0	0	0
0	0	0	0	0	0.73
0	0	0	0	0	0
0	0	0	0	0	0
0	0	0	0	0	0
0	0	0	0	0	0
0	0	0	0	0	0
0	0	0	0	0	0
0	0	0	0	0	0
0	0	0	0	0	0
0	0	0	0	0	0
0	0	0.01	0	0	0
0	0	0	0	0	0
0	0	0	0	0	0
0	0	0	0	0	0
0	0	0	0	0	0
0	0	0	0	0	0
0	0	0	0	0.37	0.9
0	0	0	0	0	0
0	0	0	0	0	0
0	0	0	0	0	0
0	0	0	0	0.34	0
0	0	0	0	0	0
0	0	0.09	0	0	0
0	0	0.01	0	0	0
0	0.07	0	0	0	0
0	0	0	0	0	0
0	0	0	0	0	0
0	0	0.31	0	0.47	0.11
0	0.32	0.23	0	0.93	0
0	0	0	0	0	0
0	0	0	0	0	0
0	0	0	0	0	0
0	0	0	0	0	0
0	0	0	0	0	0
0	0	0	0	0	0
0	0	0	0	0	0
0	0	0	0	0	0
0	0	0	0	0	0
0	0	0	0	0	0
0	0	0	0	0	0.1
0	0	0	0	0	0
0	0	0	0	0	0
0	0	0	0	0	1.28
0	0	0	0	0	0
0	0	0	0	0	0
0	0	0	0	0	0
0	0	0	0	0	0.1
0	0	0	0	0	0
0	0	0	0	0	0
0	0	0	0	0	0
0	0	0	0	0	0
0	0	0	0	0	0.08
0	0	0	0	0	0
0	0	0	0	0.8	0
0	0	0	0	0.73	0
0	0	0.05	3.53	0.79	0
0	0.18	0	1.74	0.18	0
0	0	0	0	0	0
0	0	0	0	0	0
0	0	0	0	0	0
0	0	0	0	0	0
0	0	0	0	0	0
0	0	0	0	0.67	0
0	0	0	0	0.21	0.16
0	0	0	0	0	0
0	0	0	0	0	0
0	0	0	0	0	0
0	0	0	0	0.92	0
0	0	0.21	0	0.54	0
0	0	0	0	1.52	0
0	0	0	0	1.37	0
0	0	0	0	0.92	0
0	0	0	0	0.65	0
0	0	0	0	0	0
0	0	0	0	0	0
0	0	0	0	0	0
0	0	0	0	0.72	0
0	0	0	0	0.51	0.34
0	0	0	0.35	0.54	0
0	0.32	0.62	0	0.9	0
0	0.68	0.21	0	0.55	2.3
0	0	0	0	0	0
0	0	0	0	0.19	0
0	0	0	0	0.19	0
0	0.24	0	0	0.4	0
0	0	0	0	0.59	0
0	0	0	0	0	0
0	0	0	0	0	0
0	0	0	0	0	0
0	0	0	0	0.23	0
0	0	0	0	0	0
0	0	0	0	0	0
0	0.13	0	0	0	0.18
0	0.96	0.03	0	0.85	0
0	0.17	0	0	0	0
0	0.09	1.07	0	2.13	0
0	0.21	0.01	0	1.28	0
0	0	0.31	1.21	3.75	0.26
0	0	0	0	1.79	0
0	0	0	0	0.33	0
0	0	0	0	1.11	0
0	0	0.61	0	0.76	0
0	0	0.05	0.87	0.2	0.01
0	0	0	0	0	0
0	0	0	0	0	0
0	0	0	0	0	0
0	0	0	0	0.95	0
0	0	0.15	0	2.81	0
0	0	0.38	0.1	0.23	0.01
0	0	0	0	0.37	0.03
0	0	0.32	0	1.2	0
0	0	0	0	0	0
0	0	0	0	0.95	0
0	0	0	0	0	0
0	0	0	0	0	0
0	0	0	0	0	0
0	0	0	0	0	0
0	0	0	0	0	0
0	0	0	0	0	0
0	0	0	0	0	0
0	0	0	0	0	0
0	0	0	0	0	0
0	0	0	0	0	0
0	0	0	0	0	0
0	0	0	0	0	0
0	0	0	0	0	0
0	0	0	0	0	0
0	0	0	0	0	0
0	0	0.01	0	4.93	0
0	0.14	0.41	0	0	0
0	0.08	0	0	1.84	0
0	0	0	0	1.43	0
0	0	0	0.16	3.79	0
0	0	0	0	2.53	0
0	0	0	0	0	0
0	0.37	0	0.28	0	0.59
0.4	0	0	0.31	4.48	0
0	0	0.65	1.19	7.02	0.16
0	0.22	0	0	1.98	0
0	0	0	0	1.28	0
0	0	0	0	0	0
0	0.75	0	0	1.41	0.91
0.6	0	0	0	1.11	0
0	0.17	0	0.14	1.22	0.85
0.8	5.15	1.94	2.06	7.58	10.29
0	0.88	0	0.47	1.41	0
1	8.63	17.78	1.36	7.32	4.1
8.6	13.87	1.28	7.43	14.49	9.91
16.8	0.47	0.03	0.12	1.2	0
0.7	2.71	4.19	6.17	5.01	0.91
3.2	0	0.29	0	1.26	0.53
0.5	0.5	0	0.29	0	0
0	0.12	0.03	0	0	0
0	0	0	0	0	0
0	0	0	0	0	0
0	0	0	0	0	0
0	0	0	0	1.14	0
0	0	0	0	2.63	0
0	0.57	0.8	4.68	0.34	0
0.5	12.41	6.53	5.3	3.58	5.01
13.7	6.23	7.92	9.41	2.67	5.55
1.4	0.13	0.03	0.86	0.32	0
0.1	3.65	2.43	1.18	2.45	8.33
9	5.66	7.02	7.6	1.33	0
3.4	0.59	0	0	0.4	0
0.2	8.8	1.93	1.27	2.79	1.72
11.2	9.29	7.25	8.92	7.69	0.51
13.8	1.24	0.23	0.12	4.66	0.27
0.5	3.97	5.7	1.16	5.47	0
15.2	22.79	2.9	10.31	13.21	14.59
11.2	3.86	24.71	15.49	23.84	8.53
1	1.1	3.71	0	0.34	0
1.9	25.17	9.23	0.61	9.27	55.86
15.5	0.14	3.66	0	1.12	0
1.4	3.43	9.91	9.81	15.78	5.12
9.3	17.37	8.87	6.5	9.42	14.75
3.7	1.18	3.09	10.9	4.94	2.03
1.2	3.12	6.82	0.99	10.6	0
4.2	1.81	0.45	11.16	9.64	0
[truncated: 1,774 more rows]
