# Supplementary material for: Evaluation of multiple satellite precipitation products and their potential utilities in the Yarlung Zangbo River Basin
Source: Sci Rep. 2022 Aug 3;12:13334. doi: 10.1038/s41598-022-17551-y (PMC9349210; doi:10.1038/s41598-022-17551-y)
Supplement: Supplementary file 4 — Supplementary Information 4. [file 41598_2022_17551_MOESM4_ESM.csv]

OBS	cmorph	GPM	gsmap	persiann	TRMM
0	0	0	0	0	0
0	0	0	0	0	0
0	0	0	0	0	0
0	0	0.01	0	0.16	0
0	0	0	0	0	0
0	0	0	0	0	0
0	0	0	0	0	0
0	0	0	0	0	0
0	0	0	0	0	0
0	0	0	0	0	0
0	0	0	0	0	0
0	0.07	0	0	0	0
0	0	0	0	0	0
0	0	0	0	0	0
0	0	0	0	0	0
0	0.79	0	0	0	0
0	0	0	0	0	0
0	0	0	0.47	0	0
0	0	0	0	0.22	0
0	0	0	0	0	0
0	0.49	0	0	0	0.11
0	0	0	0	0	0
0	0	0	0	0	0
0	0	0	0	0	0
0	0	0	0	0	0
0	0	0	0	0	0
0	0	0	0	0	0
0	0	0.01	0	0	0
1	0	0	20.43	3.95	2.5
1	0	0.01	5.13	0	0
0	0	0.02	0	0	0
0	0	0	0	0	0
0	0	0	0	0	0
0	0	0	0	0	0
0	0	0.11	0	0	0
0	0	0.08	0	0	0
0	0	0	0	0	0.26
0	0	0.02	0.29	0	0
0	0	0.01	1.06	0.76	0
0	0	0	0	0.67	0
0	0.11	0	0	0	0
0	0	0	0	0	0
0	0	0	0	1.22	0.05
0.3	0	0	0	1.11	0
0.2	0	0	0	0.97	0.34
0	0	0.15	0	2.25	2.5
0	0	0.18	0	2	1.05
0	0	0	0	1.16	0
0	0	0	0	0	0
0	0	0.73	0	0.16	0
0	0	0.02	20.19	1.32	0
0	0	0	6.22	0.5	0
0	0	0	0	0	0
0	0	0	0	0.46	0
0	0	0	0	2.38	0
0	0	0	0	0.86	0
0	0	0.01	0.2	0.66	0
0	0	0	0	0.44	0
0	0	0	0	0	0
0	0	0	0	0	0
0	0	0	0	0	0
0	0	0	0	0	0
0	0	0	0	0	0
0	0	0	0	0	0
0	0	0	0	0	0
0	0	0	0	0	0
0	0	0	0	0	0
0	0	0	0	0	0
0	0	0.03	0	1.46	0
0	0	0	0	0.63	0.42
0	0	0	0	1.93	0.49
0	0	0	0	1.51	1.39
0	0	0.01	0	0	0
0	0	0.01	0	1.33	0
0	0.11	0	0.34	0.15	0
0	0	0.07	0	0.21	0
0	0	0	0	0.31	0
0	0	0	0	0.18	0
0.1	0.24	1.54	0	1.16	0
0	0	0.82	0	1.72	0
0	0	0.01	0	0.51	0
0	0	0	0	0	0
0	0	0	0	1.06	0
0	0.19	0	0	0.3	0
0	0.26	0.09	3.16	0.75	0.6
0.1	0.24	0	0.44	0	0.09
0	0	0	0	0	0
0	0	0.05	0	0	0
0	0	0.05	0.16	0.16	0.44
0.6	0	0.02	0	0.16	0
0	0	0.26	0	0.33	0.52
0	0	0	0	1.12	0
0	0	0.02	0	0.48	0
0	0	0.01	0	0.24	0
0	0	0.02	0	0.71	0
0	0	0	0	0	0
0	0	0.01	0	0	0
0	0	0.3	0	1.25	0.65
0.3	0	0.16	1.38	2.89	1.85
0	0	0.27	0	4.92	0.92
0	0	0.44	1.72	2.09	0.33
0	0.11	0.03	0.54	1.58	0.29
0	0	0.14	0	0.17	0
0	0	0	0	1.04	0
0	0	0.31	0	7.71	8.19
0	0	0	0	4.19	0
0.5	0	0.03	0.1	1.09	0.92
0	0	0	0	0.18	0.33
0	0	0.16	0.54	1.17	0
0	0	0	0	0.27	0
0	0	0.03	0	0.35	0.42
0	0	0.51	1.63	0.78	0.42
0	0	0.11	0	1.55	0
0	0.11	3.7	0	0	0.33
0	0	0.12	0	0.77	0
0	0.18	0.03	0	1.05	0.65
0	1.07	0.49	0	1.34	0.05
0.1	1.3	0.15	0	0.89	0.84
0.9	0.47	1.14	0	0.97	0.66
0.1	0	0	0	1.12	0.02
0	0.14	0.35	0.24	5.73	6.61
2	0.36	0	1.34	4.17	4.36
0	0	0	0	0	0
0	0.17	0.87	0	3.42	0
0	0	0	0	0.7	0
0	0	0	0	1.49	0
0	0.21	0.01	0	1.64	0
0	0	0.02	0	2.78	0.27
0	0	0.08	0	1.4	2.42
0	0.2	0	0	1.78	2.83
0	0	0	0	1.65	0
0	0	0	0.25	0	0
0	0	0	0	0.55	0
0	0	0	0	0.62	0
0	0	0.21	0	0	0
0	0	0	0	0	0
0	0	0	0	0	0
0	0	0	0	0.7	0
0.1	0	0.04	0.18	1.24	0.92
4.7	0.54	5.52	0.42	1.36	0.07
6	0	0.06	0	1.15	0.55
0.6	0	0	0	0	0
0	0	1.63	0	0	0
0	0	0.72	0.19	0	0
0.3	0	0	0	0	0
0	0	0	0	0.87	0
0	0	0.23	0	0	0
0	0	0	0	0	0
0	0	0	0	0	0
0	0	0	0	0	0
0	0	0	0	0.6	0
0	0	0.04	0.41	0	0
0	0	0	0	0	0
0	0	0.01	0	0.98	0
3.6	1.82	1.19	1.71	1.15	0
0.6	0	0.19	0	0.57	0
0	8.35	0.81	1.48	0.58	2.28
9.9	11.98	10.25	0.86	1	17.88
11.8	1.71	3.22	0	0	1.86
1.3	0	0	0.93	0	0
7.4	16.95	5.89	0.83	1.4	4.84
1.4	0	1.16	1.54	0	0
1.6	0	0	0	0.65	0
0	1.01	0	0	0	3.49
0	0.2	0	0	0	0
0	3.81	0.27	1.08	0	1.49
3.6	7.22	2.04	1.22	3.45	2.98
0.6	6.22	1.19	0.18	5.67	3.26
1.7	4.96	3.12	0.11	4.43	7.45
3.2	0.09	0.72	0.27	4.94	0
0	0	0.57	0.1	27.41	3.77
0	0	1.43	7.08	9.8	3.12
1.1	12.18	9.54	9.83	13.95	1.3
7.8	3.4	11.08	12.52	14.21	6.52
0.1	2.44	4.9	0.7	6.24	2.98
0.2	3.27	0.71	1.27	1.87	1.58
0	0	0.39	1.23	0.9	0
0.9	8.45	3.9	17.09	18.72	12.53
4.7	19.48	7.63	8.69	7.18	14.3
13.4	0	10.16	0	9.98	23.79
6	8.23	5.01	10.86	21.98	3.54
0.1	4.19	0.04	5.49	6.44	0
0.1	0	7.86	4.44	4.73	0
0.8	0.3	0.93	1.46	4.33	0
1.8	0.13	0	0	0	0
0.7	16.43	4.93	15.73	8.34	6.16
4.6	15.54	5.49	8.94	18.85	18.31
1.3	0.39	1.78	0	14.02	5.01
0.4	5.75	4.66	0	13.62	4.68
1.9	0	1.04	7.99	11.95	1.71
0.9	0	1.93	0	7.68	1.89
2.8	0	2.04	0	3.19	0
0.4	0.88	3.1	8.88	4.9	4.31
2.1	0	0.26	0.3	1.04	0.93
2.5	0	0.48	0	2.07	0
0.9	8.49	12.87	3.88	4.44	7.06
4.7	0.75	1.42	0	0	0.97
0	0	0.06	0	3.36	0
2	6.64	1.83	2.47	8.22	8.39
8.1	5.88	8.64	2.08	7.97	3.79
0	0	0	0	0	0
0	0	0	0	0	0
0	0	0.02	0.31	0.3	0
0.1	2.36	0.1	0	0	1.19
0	0	0	0	0	0
0	0	0	0	0	0
0	0.69	0.33	0	4.83	0
0	0.55	0.88	0	7.55	0
0	13.68	2.68	2.36	23.06	4.34
0	8.72	27.24	47.59	17.25	11.51
5.6	3.93	9	6.05	8.92	4.2
5.4	20.32	5.12	10.42	4.15	8.39
9.4	4.31	8.32	22.74	6.03	5.1
9.9	1.11	3.62	1.34	4.07	2.26
3.7	2.26	0.75	0	0.42	1.39
0	0.31	0	0.22	1.19	0
0	0	0	0.16	0	0
0	0.29	0	0	0.56	0
0	1.47	0	0.24	0.62	0
0	0.75	0.1	0.13	2.11	0
3	0	0.26	0	2.06	0.43
0	2.06	1.06	0.89	0.22	0.67
0	0	0.39	0.12	0.25	0
0.3	1.22	0.31	0.42	1.08	0.34
0	0	0	0	0	0
0	0	0.02	0	0.4	0
0.2	8.18	9.03	32.34	14.05	15.92
7.8	11.36	4.67	18.63	20.33	11.93
6.8	0	0.56	0.5	0.58	0
2	3.72	8.25	19.58	10.91	7.21
8.6	1.98	1.36	11.77	5.65	3.46
3.1	0.57	1.27	0	4.18	0
0	18.53	1.16	0	1.06	1.63
0	18.18	12.8	7.32	12.91	11.01
6.9	5.99	3.34	0	13.64	3.7
0.3	8.38	22.06	15.58	11.54	8.13
6.6	18.17	3.78	2.9	8.17	5.96
6.4	0.43	6.78	0	7.21	4.62
9	10.65	0.12	0	2.08	1.54
1.2	3.95	4.19	5.15	8.19	4.86
12.3	12.92	4.24	0	5.62	3.03
0	0	1.64	1.07	8.67	0.34
3.8	6.49	4	4.71	5.59	1.2
0	3.57	2.51	0	9.88	2.95
2.7	3.31	4.94	0	5.29	6.71
17.5	1.94	5.59	0	7.91	1.47
10.8	0.38	11.19	0	4.63	3.71
15.7	0.44	0.88	0	2.36	0.33
0.5	0.34	0.66	1.8	3.24	0.27
0	5.93	6.94	0	10.02	6.22
22.3	22.99	16.25	0	20.47	55.22
35.3	1.98	0.32	0.15	7.12	0
14.8	0.3	3.59	3.84	8.02	1.04
10.4	0.4	3.11	0	12.53	5.78
0	0	2.64	0	3.43	0
2.5	3.22	5.25	0.25	8.86	0.49
2.2	0	7.59	0	5.14	6.17
0.6	0	0.11	0	5.53	0
0	0	1.05	0	2.72	0
0	0	1.09	0	1.44	0
0	0	0.68	0	0.72	0
0	0.21	25.4	0	6.95	1.36
6.9	0.74	3.36	0	0.82	0.27
0.6	0	0	0	0	0
0	0	0	0	0	0
0	0	0	0	0	0
0	0	0.26	0	1.22	0
0	0	0.54	0	0	0
0	0	0.17	0	0	0
0	0	0	0	0	0
0	0	0	0	0	0
0	0	1.92	0	0.93	0
0	0	0.15	0	0.41	0
0	0	0.31	0	0	0
0	0	0	0	0	0
0	0	0	0	0	0
0	0	0	0	0	0
0	0.29	0	0	0	0
0	0	0	0	0	0
0	0	2.03	0	3.74	0.7
0	0	0.97	1.35	4.18	0.7
0	0.31	3.39	0	7.3	5.86
0	0	0	0	0	0
0	0	0	0	0	0
0	0	0	0	0	0
0	0	0	0	0	0
0	0	0	0	0	0
0	0	0	0	0	0
0	0	0	0	0	0
0	0	0	0	0	0
0	0	0	0	0	0
0	0	0	0	0	0
0	0	0	0	0	0
0	0	0	0	0	0
0	0	0	0	0	0
0	0	0.03	0	1.56	0.35
0	0	0.84	0	1.83	0.26
0.5	0.21	0.22	1.54	1.81	0.16
2.7	0.13	0.03	1.31	1.45	0.09
0	0.18	0	0	0	0
0	0	0	0	0	0
0	0	0	0	0	0
0	0	0.32	0	0.57	0
0	0	0.21	7.49	0.89	0.35
0	0	0	0	0	0
0	0.15	0.17	0	0	0
0	0	0	0	0	0
0	0.13	0	0	0	0
0	0.11	0	0	0	0
0	0.53	0	0	0	0
0	0	0.56	0	0	0
0	0	0	0	0	0
0	0	0.86	0	0	0
0	0.1	0	0	0	0
0	0	0	0	0	0
0	0	0.08	0	0	0
0	0	0	0	0	0
0	0	0	0	0	0
0	0	0.02	0	0	0
0	0	0.03	0	0.16	0
0	0	0	0	0	0
0	0	0	0	0	0
0	0	0	0	0	0
0	0	0	0	0	0
0	0.09	0	0	0	0
0	0	0	0	0	0
0	0	0	0	0	0
0	0	0	0	0	0
0	0	0	0	0	0
0	0	0	0	0	0
0	0.14	0	0	0	0.16
0	0	0	0	0	0
0	0	0	0	0	0
0	0	0	0	0	0
0	0.18	0	0	0	0
0	0	0	0.18	0.42	0
0	0	0.06	0	0.2	0
0	0	0	0	0	0
0	0	0	0	0	0
0	0	0	0	0	0
0	0	0.14	0	0	0
0	0	0.09	0	0	0
0	0	0	0	0.15	0
0	0	0	0	0	0
0	0	0	0	0	0
0	0	0	0	0	0
0	0	0	0	0	0
0	0	0	0	0	0
0	0	0	0	0	0
0	0	0.04	0	0	0
0	0	0	0	0	0
0	0	0	0	0.39	0
0	0	0	0	0	0
0	0	0	0	0	0
0	0	0	0	0	0
0	0	0	0	0	0
0	0.33	0	0	0	0
0	0	0	0	0	0
0	0	0	0	0	0
0	0	0	0	0	0
0	0	0	0	0.25	0.65
0	0	0.11	0	1.4	0
0.1	0	0	0	0	0
0	0	0	0	0	0
0	0	0	0	0	0
0	0	0	0	0	0
0	0	0	0	0	0
0	0	0	0	0	0
0	0	0	0	0	0
0	0	0.91	0	0	0
0	0	0	0	0	0
0	0	0	0	0	0
0	0	0	0	0.39	0
0	0	0	0	0	0
0	0	0	0	0	0
0	0	0.01	0	0	0
0	0	0.14	0	0	0
0	0	0	0	0	0
0	0	0	0	0.15	0
0	0	0	0	0	0
0	0	0	0	0.18	0
0	0	0	0	0	0
0	0	0	0	0.16	0
0	0	0	0	0	0
0	0	0	0	0	0
0	0	0	0	0	0
0	0	0	0	0	0
0	0	0.22	0	0.63	0.54
0.4	0	0	6	1.21	0.77
0	0	0	0	0	0
0	0	0	0	0	0
0	0	0	0	0	0
0	0	0	0	0	0
0	0	0	0	0	0
0	0	0.04	0	0	0
0	0	0	0	0	0
0	0	0	0	0	0
0	0	0	0	0	0
0	0	0	0	0	0
0	0	0	0	0	0
0	0	0	0	0	0
0	0.19	0	0	0	0
0	0	0	0	0	0
0	0	0	0	0	0
0	0	0	0	0	0
0	0	0	0	0	0
0	0	0	0	0	0
0	0	0	0	0	0
0	0	0	0	0	0
0	0	0	0	0	0
0	0	0.35	0	0	0
0	0	0	0	0	0
0	0	0	0	0.23	0.52
0	0	0	0.44	0.63	0.55
0	0	0	0	0	0
0	0	0	0	0	0
0	0	0	0	0	0
0	0	0	0	0	0
0	0	0	0	0	0
0	0	0.03	1.37	0	0
0	0	0	0	0	0
0	0.08	0	0	0	0
0	0	0	0	0.18	0
0	0	0	0	0	0
0	0.13	0	0	0	0
0	0	0	0	0	0
0	0	0	0	0	0
0	0	0	0	0	0
0	0	0	0	0	0
0	0	0	0	0	0
0	0	0	0.16	1.68	0.77
0	0	0	0	0.19	0
0	0	0	0	0	0
0	0	0	0	0	0
0	0	0	0	0.65	0
0	0	0	0	0	0
0	0	0	0	0	0
0	0	0	0	0.16	0
0	0.21	2.23	1.52	1.37	1.83
0	0	0.01	0	0.63	0
0	0	0	0	0.24	0
0	0	0.15	0	0	0
0	0	0	0	0	0
0	0	0	0	0	0
0	0	0.22	0	0	0
0	0	0	0	0.23	0
0	0.35	0	0	0.86	0
0	0	0.62	0	0	0
0	0.08	0	0	0	0
0	0	0	0	0	0
0	0	0	0	0.18	0
0	0	0	0	0	0
0	0	0.33	0	0	0
0	0	0.01	0	0.52	0
0	0	0.25	0	0.72	0.12
0	0	0	0	0.24	0
0	0	0	1.39	1	0
0	0	0.01	0	2.53	0.02
0.1	0	0	1.52	2.5	0
0	0	1.89	1.33	4.42	0.63
0	0	2.52	1.01	6.94	8.53
0	0	0.11	0	0.68	0.35
0	0	0.13	0	0.27	0
0	0	0.01	0	0.68	0
0	0	0.05	0	1.55	0
1.5	0	0.59	0	1.59	0
0	0.09	0.42	0	1.13	0
0	0	0.43	6.03	2.65	4.27
0	0.26	0.45	0.47	6.32	0.18
0	0	0.35	4.05	4.22	3.89
4.9	0	0	0	3.43	3.49
0	0	0	1.01	0.29	0
0	0	2.39	0	2.86	8.6
1.1	0.32	10.81	0	2.03	0.87
4.4	0	1.28	4.3	1.8	0
0	0	0	0	0.85	0
0	0	0.01	0	2.1	0
0	0	1.35	3.07	3.45	1.22
1.1	0	0.14	0.98	1.49	0
0	0	0	0	0	0
0	0	0	0	0.27	0
0	0.19	0.05	5.05	1.32	0.49
0	0	0.1	0	1.19	0.35
0	0	0.08	0.49	0.25	0
0	0	0	0	0.6	0
0.1	0	0	0	0.2	0
0	0	0.03	0	2.19	0
0	0	0	0	0	0
0	0	0	0	5.2	0
0	0	0	0	0.83	0
0	0	0.26	0	4.48	8.62
0	0.14	0.28	0	2.9	0.24
0	0.18	0	0	0	0
0	0.13	0	0	0	0
0	0.13	0	0	1.32	0
0	0	0.09	0	1.34	0
0	0	0	0	1.96	0
0	0	0	0	0	0
0	0.18	0	0	1.25	0
0	0	0	0.6	0	0
0	0	0	0	0	0
0	0.59	0	0	0	0.39
0	6.31	2.95	5.81	10.82	4.39
2	1.3	5.58	0	2.01	6.15
3.4	0.99	4.53	0	1.95	9.96
25.5	0.47	16.65	0	2.98	3.37
1.9	0	22.02	0	3.27	13.75
12.4	2.3	2.39	0	3.11	2.27
3	0.17	0.55	0	2.25	0
0.2	0	3.2	0	0	2.98
0	0	0	0	0	0
0	0	3.52	0	0	0
0	0.6	0.19	0	0	0
0	0	0.08	0	0	0
0	0	0	0	0	0
0	0	0.03	2.26	0	0
11.4	0	0.58	0	1.75	1.76
1.9	0	0.01	0.67	0	0.04
0	0	1.39	0	0	0
0	0	0	0	0.34	0
0	0.22	0	0.4	0	0.3
2.3	0	0.04	0	0.44	0
0	0	0	0	0	0
0.3	0	0	0	0	0
0	0.41	0.33	0	0	0.45
0	0	0	0	0	0
0.2	0	0.02	0	0.42	0
0.3	0.16	0.04	0	1.45	0
2.9	0.33	0.23	0.19	3.15	0
0.5	0.52	4.28	0	3.07	1.04
5.8	0	0.08	0	0.49	0
0.3	0.77	1.22	3.09	0.37	1.26
0	4.94	8.78	8.87	13.9	8.72
4.2	1.95	4.54	1.81	4.69	1.37
4.9	3.84	3.05	24.62	15.77	20.27
2.1	0.6	6.06	9.2	12.58	0.22
4.2	5.89	2.36	8.91	9.46	8.39
3.1	2.57	4.64	0	22.64	4.01
1.5	0.55	5.01	9.4	5.56	4.31
5	0.11	0	0	0	0
0	0.19	0	0.11	0	0.11
0	0.52	0.12	0.39	0	0
0	0	0	0	0	0
0.9	2.39	0.03	0.19	4.52	0
0	0	0	0	0	0
6.7	7.84	9.42	21.16	7.92	3.27
0	7.49	0.53	7.62	3.05	3.34
0	1.4	0.2	1.79	5.75	1.9
0	1.2	0.64	4.59	9.41	0.89
1	0	0.99	0.16	12.35	12.75
4.4	0.88	3.11	1.29	9.35	0.12
3.7	3.06	1.46	0.22	7.47	0.89
8.3	2.11	2.71	7.79	14.2	6.49
8.1	0.27	26.22	13.27	13.2	31.87
20.3	2.39	8.38	7.9	4.67	2.72
25	24.02	10.38	1.06	10.95	24.8
19	4.03	1.98	0	16.72	13.68
2	3.39	4.07	4.01	4.49	14.19
13.5	0	3.95	0	3.75	0
2.2	5.87	1.42	11.09	5.54	1.9
8.1	5.64	6.27	10.23	6.12	1.87
3.4	0	1.19	0	8.29	0.62
9.6	3.25	9.24	0	2.43	0
1	0.23	1.03	0	7.84	10.96
2.3	7.3	17.99	11.26	10.97	12.44
1.6	4.61	25.04	0	8.99	7.62
4.5	0	7.96	0	5.37	6.06
0	15.17	4.76	0	5.68	8.94
0	0.31	1.24	0	1.82	0
0.1	1.99	2.31	0	6.96	11.39
2.9	7.21	12.07	0	9.1	7.39
11.6	2.46	3.37	0	12.91	22.78
11.6	25.98	20.15	0	15.47	17.69
28.3	1.25	0.54	0.11	0.73	0
1.9	7.66	22.33	0	14.73	19.51
18.3	6.58	1.7	0	2.47	0
0	5.6	3.84	2.2	12.02	6.53
5	4.25	0.62	0	10.44	0.93
6.4	2.2	1.16	0	13.29	8.6
1.7	0.12	2.04	0	5.67	1.13
0	4.19	6.47	0.14	9.01	5.72
4.8	2.74	1.69	8.75	6.67	6.33
2.5	0.23	1.36	0.41	0.79	0
0	0	0.57	0	1.37	0
9.3	8.09	3.06	21.13	9.77	1.98
0.8	4.57	0.74	0	7.87	0.38
4.6	5.02	0.06	0	4.75	0.57
1.2	0	2.78	0	2.09	0
0	0	2.52	0	1.9	0.57
0	0	0.52	0	0.29	0.19
0	1.18	0	0	0.35	0.05
0	0.95	0.07	2.65	0.45	0.76
0	2.67	4.36	0	14.5	17.67
6.4	11.44	9.21	0	4.41	6.38
4.8	1.39	3.81	0	1.46	0.38
6	1.63	5.13	7.66	7.57	9.83
13	0	3.11	6.53	3.05	2.41
2	0	1.09	0	3.21	1.65
0	0	0.35	0	0.34	0
0	0	0.43	0	0	0
0	0	0.1	0	0	0
0	0	0.32	0	0.35	0.85
0	16.14	5.61	0	5.6	8.83
13.8	0	1.07	0	0.57	0
0	0	3.29	0.39	5.33	4.35
0	0	1.34	0	4.5	0.38
0	4.72	15.61	26.97	6.84	8.5
4	0.41	2.28	0	3.96	0.24
5	0	1.11	0	2.63	0
0	0.53	4.52	16.33	12.67	3.22
2.6	1.89	5.98	33.61	13.81	1.86
4.9	0	4.04	0	3.52	0
0.3	0.68	0.46	6.13	6.48	0.98
0	0	0.1	0	2.05	0
0	0	9.79	46.97	13.92	13.54
1.7	0	1.78	7.3	3.89	0.49
0	0.24	0	0	0	0
0	0	0	0	0	0
0	1.79	1.37	2.4	1.39	0.46
6.5	2.53	5.09	0.3	1.57	1.79
0	0	0	0	0	0
0	0	0	0	0	0
0	0	0	0	0	0
0	0	0.33	0	0	0
0	0	0.38	0	0	0
0	0	0	0	0	0
0	0	0	0	0	0
0	0	0	0	0	0
0	0.17	0	0.27	0	0
0.3	0.19	0	0	0.62	0
0	0	0	0	0	0
0	0	0	0	0	0.59
0	0	0.01	0	0	0
0.2	0	0	0	0	0
0	0	0.01	0	3.64	0
0	5.33	4.13	3.85	6.47	5.05
1.3	1.01	0	0.44	0.24	0.91
0	0.58	0.4	0	0.22	0.33
0	1.67	1.09	2.62	1.02	2.31
0	3.29	6.74	0	16.76	26.17
6.7	0	0.17	0	1.82	0
0	0	0	0	0	0
0	0.22	0.78	0	0	0
0	1.39	2.35	0.6	0	5.22
0	0	0.7	0	3.42	1.7
1.7	2.69	6.12	0	9.17	16.75
16.7	1.27	0.53	1.79	0.86	2.11
0	0.07	0	0	0	0
0	0.11	0.42	0	0	0
0	0.61	0	0	0	0
0	0.58	0	0	0	0
0	0.52	0.02	0	1.01	0.35
0	0	3.68	0	4.6	3.16
0	0	0	3.21	1.34	0.06
0	0	0	0.45	0	0
0	0.1	0.18	0	0	0.24
0	0	0	0	0	0
0	0	0	0	0	0
0	0.28	0	0	0	0
0	0	0.21	0	0	0
0	0	0	0	0	0
0	0.2	0	0	1.05	0
0	0	0.23	0	1.11	0
0	0	0.04	0.35	0	0
0	0	0.26	0.21	2.05	0
0	0	0	0	0.82	0
0	0	0.23	0	1.87	0
0	0	0.02	0.23	0.78	0
0	0	0	0	0	0
0	0	0	0	0	0
0	0	0	0	0	0
0	0	0	0	0	0
0	0	0	0	0	0
0	0	0	0	0	0
0	0	0	0	0	0
0	0	0	0	0	0
0	0	0	0	0	0
0	0.13	0	0	0	0
0	0	0	0	0	0
0	0	0	0	0	0
0	0	0	0	0	0
0	0	0	0	0	0
0	0	0	0	0	0
0	0	0	0	0	0.41
0	0	0	0	0	0
0	0	0	0	0	0
0	0	0	0	0	0
0	0	0.16	0	0	0
0	0.32	0	0	0	0
0	0	0	0	0	0
0	0	0.07	0	1.06	2.54
0	0	0	3.07	0.45	0
0	0	0.01	9.54	0.57	0
0.1	0	0	0	0	0
0	0	0	0	0	0
0	0	0	0	0	0
0	0	0	0	0	0
0	0	0.01	2.16	0	0
0	0	0	0	0	0
0	0	0	2.94	0.2	0
0	0	0	1.93	0	0
0	0	0	0	0	0
0	0	0	0	0	0
0	0	0	0	0	0
0	0	0	0	0	0
0	0	0	0	0	0
0	0	0	0	0	0
0	0	0	0	0	0.58
0	0	0	0.2	0	0
0	0	0	0	0	0
0	0	0	0	0	0
0	0	0	0	0	0
0	0	0	0	0	0
0	0	0	0	0	0.2
0	0	0	0	0	0.26
0	0	0	0	0	0
0	0	0	0.28	0	0
0	0	0	0	0	0
0	0	0	0	0	0
0	0	0.05	0	0	0.05
0	0	0	0	0	0
0	0	0	0	0	0
0	0	0	0	0	0
0	0	0	0	0	0
0	0	0	0	0	0
0	0	0	0	0	0
0	0	0	0	0	0
0	0	0	0	0	0
0	0	0	0	0	0
0	0	0	0	0	0
0	0	0	0	0	0
0	0	0	0	0	0
0	0	0	0	0	0
0	0	0	0	0	0
0	0	0	0	0	0
0	0	0	0	0	0
0	0	0.01	0	0	0
0	0	0	0	0	0.25
0	0	0	0	0	0
0	0	0.03	0	0.37	0
0	0	0.05	0	0.39	0
0	0	0	0	0	0
0	0	0	0	0	0
0	0	0	0	0	0
0	0	0	0	0	0
0	0	0	0	0	0
0	0	0.01	0	0.16	0
0	0	0	2.86	0	0
0	0	0	0	0	0
0	0	0	0	0.32	0
0	0	0.27	0	0.61	0.45
0	0	0.03	5.5	0	0.09
0	0	0.08	0	0.53	0
0	0	0	29.48	1.58	1.51
0	0	0.01	0.23	0	0
0	0	0	0	0	0
0	0	0	0	0.35	0
0	0	0	0	0	0
0	0	0.06	0	0.56	0
0	0	0	0	0	0
0	0	0	0	0	0
0	0	0	0	0	0
0	0	0	0	0	0
0	0	0	0	0	0
0	0	0	0	0.21	0
0	0	0.08	0	0.82	4.9
0	0	0	0	0.17	0
0	0	0	0.1	0.15	0
0	0	0	0	0	0
0	0	0	0	0.66	0
0	0	0	0	0	0.18
0	0	0	0	0	0
0	0	0	0	0.5	0
0	0.09	0	0	0	0
0	0	0	0	0.44	0
0	0	0	0	0.47	0
0	0	0.18	0	0.82	0.94
0	0	0	0	0	0
0	0	0	0	0	0
0	0	0	0	0	0
0	0	0	0	0	0
0	0	0	0	0	0
0	0	0	0	0	0
0	0	0.01	0	0.18	0
0	0	0	1.43	0	0
0	0	0	0	0.16	0
0	0.07	0	0	0.24	0
0	0	0.01	1.23	0	0
0	0	0.05	0	1.05	0
0	0	0.15	0	0	0
0	0	0.05	0	1.13	0
0	0	0.01	0	0.27	0
0	0	0.13	0	0.76	0
0	0	0	0	1.01	0.18
0	0	0.05	1.48	2.81	0
0	0	0	0.12	0.76	0
0	0	0	0	0.87	0
0	0	0	0	1.03	0
0	0	0.41	0	1.3	0.83
0	0	0	0	0.42	0
0	0	0.01	0	0.61	0.24
0	0.09	0	0	0.67	0.18
0	0	0	0	0	0
0	0	0	0	0	0
0	0	0.94	0	3.16	2.45
0	0	0.05	0	4.71	8.33
0	0	2.14	0	2.53	3.69
0	0	0.03	1.56	0.62	0
0	0.26	0.41	2.56	1.37	0
0	0.07	0	1.01	0.16	0
0	0	0	0	0	0
0	0.19	0.09	2.15	0.43	0
0	0	0.09	0	0.66	0
0	0.09	0.11	0	2.53	0.18
0	0	0	0	0	0
0	0	0	0	0.39	0
0	0	0	0.15	0.29	0
0	0	1.36	0	0.88	0
0	0.18	0	0	0	0
0	0	0	0	0	0
0	0	0	0	0	0
0	0.22	0.18	0	0.84	0
0	0	0	0	1.96	0.15
0	0	0.07	0	1.89	0
0	0	0.03	0	0.29	0
0	0.29	0	0	0.58	0.2
0	0.1	0.11	0	0.76	0
0	0	0	0	0	0
0	0	0	0	0	0
0	0	0	0	0.17	0.2
0	0	0	0	0	0
0	0	0.02	0	0.4	0
0	0	0	0	0.5	0
0	0	0	0	0.46	0
0	0.32	0	0	0	0
0	0.16	0	0	0	0
0	0	0	0	0.22	0
0	0	0.01	0	0.32	0
0	0.14	0.09	0	0.31	0
0	0.27	0	0	0.49	0
0	31.85	0.01	0	0	0
0	0.13	0.02	0	0	0
0	0.13	0	0.16	0.73	0.02
0	0	0.69	0	3.62	4.74
2.4	0.11	3.41	0	3.64	0.34
1.1	0	0.57	3.87	1	13.54
0.3	0	0.07	0	2.69	0.1
1.8	5.32	4.79	15.46	2.66	2.1
0.5	0.39	0.14	2.17	0.97	0
0	0.09	0.03	5.67	0.23	0.1
0	0	0.17	0	0.75	0
0	0.27	0.97	0.64	6.64	2.99
0	2.19	0.25	0	1.51	0.59
5	0	0.36	0	1.23	2.49
0.8	0	0.59	0	4.15	14.12
0.7	0	1.46	0	1.31	0
0.4	0	1.22	0	1.03	0.38
1.6	0	0.03	0	0	0
0	0	0	0	0	0
0	0.74	0	0	0	0.4
0	0	0.02	0	0.28	0
0	0	0	0	0	0
0	0	0	0	0	0
0	0	0.03	0	0.72	0
2.4	0	0.1	0.16	1	0
0.4	0.59	0.11	0.2	0.66	2.85
0	0.19	0	0	1.6	0
0	0.87	2.33	1.09	3.27	0
0.4	0.52	0.04	0	2.65	0.85
3.4	0	1.95	0	1.69	4.96
0.4	2.83	1.72	0	2.37	5.27
0.2	0.18	1.61	1.68	2.08	4.64
0	0.23	2.93	0	3.17	3.06
2.6	0.25	2.66	0.53	1.66	2.49
0	0.51	0	0	0.27	0
0	0.91	0	0	0.48	0.18
0	0	0	0	0	0
0	0.11	0.71	0	0	0
0	1.42	0	0	0.31	0
0	0.74	0	0	0	0
0	0	0	0	0.92	0
0	3.38	0.01	0	0	0
0	0	0	0	0.41	0
0	0.18	0	0	0	0
0	0	0.25	0	0	0
0	0.69	0.12	0.14	0.47	0
0.1	2.67	1.3	1.09	0.42	0.41
7.1	0	0.03	0	0	0
0	0	0.17	0	0	0
0	0	0.15	0	0	0
0	0	0.02	0	0	0
0	0	0.09	0	0	0
0	0	0.04	0	0	0
0	0	0	0	2.58	0
0	0	2.67	0	7.51	1.16
0.5	0.57	0.52	0.14	2.36	0.08
0	2.26	1.61	0	2.52	2.31
0	0	0	1.07	3.08	0
0	0.41	0.05	0.75	0	0.08
0	0	0.26	0	4.8	0
0	0	0	0	0	0
0	2.04	0.53	0.49	3.56	0
0.3	6.98	7.69	4.23	1.58	6.03
4	0	0.26	0	3.44	0.25
1.3	7.75	11.17	3.04	4.4	7.68
20.7	0	2.94	0	0	0.41
0	0	0	0	0	0
0	0	0.09	0	0	0
0	0	2.61	0.53	2.51	0
0.1	0.36	1.24	0	5.05	1.9
0.6	0	3.33	10.81	14.21	15.12
0.1	2.06	0.19	1.27	6.74	0.41
0	0	0.01	1.7	2.32	0.25
0	0	0.19	1.83	1.23	0
0	1.73	0.92	3.05	1.36	0.21
0	1.15	0.01	0.98	0.47	0.49
0	1.23	0.01	0	0.25	0.49
0	2.78	0.19	0.72	0.31	0.91
0	0	0	0.4	0.29	0
0	2.74	0.1	1.6	0.8	0.41
0	1.72	32.09	0.55	7.43	2.27
0	2.91	0.25	1.35	1.97	0.37
0	3.37	1.68	8.67	0	2.14
0.6	0.58	0.11	0.92	0.49	0.16
0	0	0	0	0	0
0.4	10.5	9.37	5.87	3.59	0.91
3.5	0.93	2.28	3.72	7.66	0.7
1.3	0.3	0.74	0.17	8.87	2.72
0.6	0	0.22	0	13.43	1.2
0.1	0	3.87	0	23.24	9.2
2.2	0	1.01	6.49	13.84	0.74
0.2	5.55	7.19	3.79	11.71	7.01
3	4.37	0.94	2.18	5.51	2.19
1.2	5.04	6.83	13.56	9.64	7.01
0.4	8.32	9.67	2.11	12.79	9.61
10.3	12.21	15.59	16.86	15.99	18.68
14	5.98	0.63	1.74	5.01	4.83
1.7	0.31	0.05	0	0.75	0
0	1.83	0	0.54	0	0.87
0	0.43	0.63	0	1.78	0.74
0.6	0	0.03	0	1.23	0
0	0	1	0	1.87	0
0.3	0.56	1.14	1.93	10.4	0.74
0.3	1.5	0.62	0.12	5.54	0.84
8.5	1.85	5.18	5.63	9.49	16.4
2.5	8.75	0.93	1.05	2.53	8.12
0	3.28	13.92	0	10.84	2.17
3.3	0.13	0.42	0	2.03	0.11
0.3	2.66	3.83	16.36	6.85	1.07
4.5	2.19	0.68	0.42	6.38	2.4
0	8.11	3.85	27.71	6.62	7.48
0	0	0	0	1.23	0.38
0	0	1.09	16.58	12.55	13.43
2	9.42	24.44	6.08	10.65	14.57
29.7	5.7	5.96	11.34	7.17	7.21
3.4	2.54	0.87	0	5.45	0
0.8	0	1.87	0	3.13	0
0	23.19	9.91	13.84	9.88	19.64
12.3	18.23	6.79	0	4.69	1.41
3.6	3.46	9.71	0	15.83	25.9
9.4	0	1.48	1.71	4.45	0.15
0.5	0	2	0	8.96	0
0	4.67	6.22	6.96	3.31	0.76
3.2	14.49	13.91	1.02	8.47	28.42
14.4	0	6.71	0	4.28	3.36
8.3	0	0.61	2.3	6.43	0.11
0.2	0	2.39	0	4.1	0
0.3	0	0.23	0	6.56	5.76
0	2.49	1.8	2.33	6.41	2.33
2.7	0	2.45	0	4.34	0.23
4.8	0	0	0	0	0
0	0	0.13	0	0	0
0	1.06	0.25	0	0.81	0.65
0	3.09	0.82	5.82	2.73	1.26
0	14.96	5.75	0	19.59	14.23
17.7	7.84	9.75	0	6.12	6.52
13.1	18.41	16.27	0	15.55	55.2
14.2	0	0.11	0	2.95	0
1.5	6.05	4.12	3.19	1.47	0.07
0	0	0	0	0	0
0	0	0	0	0	0
0	0	0.46	0	0	0
0	0.53	0	0	0	0.04
0	0	0.36	0	0	0
0	0	0.27	0.16	0	0
0	0	0	0.82	0	0
3.6	0	0.21	0	0	0
0	0	1.15	0	4.23	0.7
0	11.15	4.31	5.53	3.12	1.06
1.3	0	1.11	0.21	2.32	1.41
0	0	0	0	0.45	0
0	0.35	0.05	4.87	2.36	0
0.3	0	0	0	0	0
0	0.39	0	0.94	1.18	0.11
0	0.57	6	9.9	5.85	3.63
6.7	4.7	2.23	0	1.54	1.06
3.7	1.59	0.56	0	0	0
0	0	0	0	0	0
0	0	0.31	0	0	0
0	0	0	0.86	0	0
0	0	0	0	0	0
0	0	0	0	0	0
0	0	0	0	0	0
0	0	0	0	0	0
0	0	0	0	0	0
0	0	0	0	0	0
0	0.36	0	0	0	0.68
0.6	3.45	10.54	2.92	1.18	2.55
2	0	0.9	0	0	0.34
1.9	0	0	0	0	0
0	0.37	0	0	0	1.68
1.5	0.95	0.27	0	1.17	0.19
0.2	0	0	0	0	0
0	0.42	0	0	0	0
0	0	0.05	0	0	0
0	0	0	0	0	0
0	0	0	0	0	0
0	0.12	0.13	0	0	0.34
0	0	0	0	1.61	0
0	0	0	0	0	0
0	0	0	0	0	0
0	0	0.82	0	5.97	0
0	0	0.57	0	18.01	14.89
0	0	0.03	0	4.43	0.24
0	0.15	0.43	0.35	4.5	4.26
4.6	0	0	4.91	2.85	2.68
0	0	0	0	0	0.15
0	0	0	0	0	0
0	0.17	0	0	0	0.07
0	0.18	0	0	0	0
0	0.1	0	0	0	0.16
0	0.12	0	0	0	0
0	0.09	0	0	0	0
0	0	0.02	5.69	2.49	0
0	0	1.51	0	1.4	6.41
0	0.11	0	0.58	0	0
0	0	0	0	0	0
0	0	0.46	0	0	0
0	0	0	0	0	0
0	0	0	0	0	0
0	0	0	0	0	0
0	0	0	0	0	0
0	0	0	0	0	0
0	0	0	0	0	0
0	0	0	0	0	0
0	0.09	0	0	0	0
0	0	0	0	0	0
0	0	0	0	0	0
0	0	0	0	0	0
0	0	0	0	0	0
0	0	0	0	0	0
0	0	0	0	0	0.55
0	0	0	0	0	0
0	0	0	0	0	0
0	0	0	0	0	0
0	0	0	0	0.37	0
0	0	0	1.17	0	4.39
0	0	0	0	0	2.18
0	0	0	0	0	2.29
0	0	0	0	0	0.41
0	0	0	0	0	0
0	0	0	0	0	0
0	0	0	0	0	0
0	0	0	0	0	0
0	0	0	0	0	0
0	0	0	0	0	0
0	0	0	0	0	0.02
0	0	0	0	0	0
0	0	0	0	0	0
0	0	0	0	0	0
0	0	0	0	0	0
0	0	0	0	0	0
0	0	0	0	0	0
0	0	0	0	0	0
0	0	0	0	0	1.42
0	0	0	0	0	0
0	0	0	0	0	0
0	0	0	0	0	0.03
0	0	0	0	0	0
0	0	0	0	0	0
0	0	0	0	0	0
0	0	0	0	0	0
0	0	0	0	0	0
0	0	0	0	0	0
0	0	0	0	0	0
0	0	0.01	0	0	0
0	0	0.2	2.34	0	0.07
0	0	0	0	0	0
0	0	0	0	0	0
0	0	0	0	0	0.04
0	0	0	0	0	0
0	0	0	0	0	0
0	0	0	0	0	0.1
0	0	0	0	0	0
0	0	0	0	0	0
0	0	0	0	0	0
0	0	0	0	0	0
0	0	0	0	0	0.29
0	0	0	0	0	0
0	0	0	0	0	0
0	0	0	0	0	0
0	0	0	0	0	0
0	0	0	0	0	0
0	0	0	0	0	0
0	0	0	0	0	0
0	0	0	0	0	0
0	0	0	0	0	0
0	0	0	0	0	0
0	0	0	0	0	0
0	0	0	0	0	0
0	0	0	0	0	0
0	0	0	0	0	0
0	0	0	0	0	0
0	0.07	0	0	0	0
0	0	0	0	0	0
0	0	0	0	0	0
0	0	0	0	0	0
0	0	0	0	0	0
0	0.08	0	0	0	0
0	0	0	0	0	0
0	0	0	0	0	0
0	0	0	0	0	0
0	0	0	0	0	0
0	0	0	0	0	0
0	0	0	0	0	0
0	0	0	0	0	0
0	0	0	0	0	0
0	0	0	0	0	0
0	0	0	0	0	0
0	0	0	0	0.17	0
0	0	0	0	0	0
0	0	0	0	0	0
0	0	0	0	0	0
0	0	0	0	0	0
0	0	0	0	0	0
0	0	0	0	0	0
0	0	0.03	0	0.18	0
0	0	0	0	0	0
0	0	0.45	0	0.22	0.04
0	0	0	0	0.63	0
0	0	0	0	0.2	0
0	0	0.46	0	0.5	0
0	0	0	0	0	0
0	0	0	0	0	0
0	0	0	0	0	0
0	0	0	0	0	0
0	0	0.11	0	0.16	0
0	0	0	0	0	0.45
0	0	0	0	0	0
0	0	0	0	0	0
0	0.13	0	0	0	0
0	0.07	0	0	0	0
0	0	0	0	0	0
0	0.1	0	0	0	0
0	0.08	0	0	0	0
0	0.52	0	0	0	0
0	0.09	0	0	0	0
0	0.09	0	0	0	0
0	0.08	0.01	0	0.31	0
0	0.17	0	0	0.98	0
0	0.18	0.03	0	0.21	0
0	0.16	0	0	0.64	0
0	0.11	0	0.13	0.16	0
0	0.21	0	0	0.3	0
0	0.07	0.46	0	0.5	0
0	0.1	0.05	15.86	2.61	3
0	0.37	0.03	0	1.15	0
0.1	0.29	0	0	0	0
0	0.21	0	0.76	0.18	0
0	0.11	0.03	1.17	0.2	0
0	0.19	0.19	0	0.16	0
0	0.11	0	0	0.17	0
0	0.1	0	0	0	0
0	0.08	0	0.47	0	0
0	0.16	0	0	0	0.06
0	0	0	0	0.21	0
0	0	0	0	0	0
0	0	0	0	0	0
0	0	0	0	0	0
0	0	0	0	0.25	0
0	0	0	0	0	0
0	0	0	0	0	0
0	0	0.01	0	0	0
0	0	0	0	0.81	0
0	0	0	0	0.57	0
0	0	0.01	0	0.5	0
0	0	0.06	0	3.2	6.49
0	0	7.17	3.26	1.78	0
0	0	0	1.38	2.67	1.96
0.1	0.11	0.29	0	1.96	0.51
0	0	0.01	0	1.92	0
0	0.14	0.1	4.15	2.92	2.88
0	0.55	0.48	2.4	1.29	1.61
0	0.29	0.07	0	0.52	0.72
0	0.12	0.1	2.66	3.39	0
0	0.1	0.7	0	1.62	0
0	0	0	0	0.8	0
0	0	0.04	0	1.04	0
0	0	0.06	0	1.31	0
0	0.38	0.24	0	0.65	0
0	0.19	0.04	0	1.67	0
0	0.1	0	0	1.32	0
0	0.11	0.34	0	4.19	7.88
0	0.15	0.01	1.43	2.35	0
0	0.3	0.99	6.24	1.48	5.46
0	0.79	0.6	0	5.27	0.72
2.4	0.89	0.54	0	1.17	0
0	0.94	1.19	0	0.52	0
0	0.67	0.37	0.56	1.07	0.9
0	1.26	0	0.12	1.8	0
0	1.01	1.37	0.45	0.64	2.13
0	0.95	0.17	1.4	1.16	0.54
0	0.86	0	0.97	0.94	0.24
0	2.37	0	0.12	0	0.51
0	0.68	0.01	0.73	0	0
0	0.14	0.45	0	0.19	0
0	0	0.01	0.34	1.2	0
0	0.39	0.46	0	0	1.26
0	0	0	0.56	1.07	0
1	0	0	0	0.53	0
1.5	3.93	1.63	0	1.12	2.65
0	1.31	1.21	6.31	2.58	0.08
0	0.4	0.53	0.48	3.25	0
0	0.88	0	0.31	1.54	0
0	2.34	0.06	0.34	3.87	0.66
0.2	0.18	0.14	0	1.57	0
0	0.07	0	0.57	1.86	0
0.1	3.96	0.95	2.13	0.66	5.74
10.7	3.75	0.15	0.7	0.58	0.9
0	0.63	0.53	0.74	0	0.27
0	0.19	0.25	2.85	1.31	0
0	1.02	0	0	0	0
0	0.24	0.28	0.18	1.36	0.71
0	0.23	0.18	0	2.5	0.19
0	0	2.61	0.47	3.14	5.71
14	1.37	6.2	3.63	0	3.28
2.6	0.56	8.06	3.87	1.97	3.74
3.4	0.23	1.1	0.67	0	0
0	3.69	4.05	3.06	4.06	5.98
1.1	0.53	0.67	2.49	1.77	0.05
0	4.38	34.78	0.56	6.2	9.94
13.1	1.3	2.86	0.55	6.48	7.4
7.8	2.77	1.7	0	4.36	5.9
18.3	0.08	1.26	0.22	4.01	0
1.3	0.14	1.91	0	2.5	1.53
11.2	0.28	6.35	6.93	5.49	7.73
0	0.19	0.01	0	2.74	0
0	0.75	1.45	0.8	0	0
0	3.16	0.02	3.13	0.23	0
0.1	0.46	0.11	0	0.93	0
0	0	0	0.54	0	0.11
0	0	0.1	0.67	1.4	0
0	2.07	0	0.98	0	1.3
0.2	10.46	1.51	4.18	2.33	5.77
0	7	29.78	6.13	9.45	8.25
1.8	0.57	0.64	0	11.36	5.59
0	9.21	1.28	17.89	15.27	12.11
11.9	0.12	0.26	1.94	1.13	0.25
0	0	0	0	0	0
0	0	0.09	0	0	0
0	0.13	0	0	0.36	0.07
0	0	0	0	0.33	0
0	0	0	0	0.25	0
0	0	0	0	0.24	0
0	0	0.05	0	0.46	0
0	0	0	0	0	0
0	0	0	0	0	0
0	0	0.01	0.11	0	0.11
0	5.28	1.08	2.51	1.04	2.63
0	19.43	4.26	0	4.39	5.84
14.9	1.81	3.45	3.85	2.9	1.15
21.9	11.61	10.75	20.18	7.14	11.49
26.4	4.51	8.2	42.13	8.63	2.85
16.4	0.34	2	8.41	11.93	4.47
6.6	10.56	1.82	1.45	5.73	9.08
7	0.4	0.23	0.24	2.9	0.25
0	0	2.05	0	7.13	0
10.3	0.82	3.62	8	3.83	0
0	0.2	4.24	0	7.58	2.6
0.9	1.05	0.13	0.14	3.18	0
0	7.4	13.43	42.98	18.14	14.21
3.6	8.08	20.75	37.24	30.26	29.03
2	0.52	2.79	4.31	6.69	2.11
11.4	0	4.61	1.13	1.46	0
0	0	0	0	0	0
0	0	0	0	0	0
0	1.98	0.51	6.06	4.09	1.44
0	0	1.98	7.68	11.82	0.46
1.4	2.88	13.18	5.42	17.48	3.26
0.2	1.66	1.47	5.47	6.37	6.07
0	2.67	0.39	10.2	10.37	1.85
0.4	1.03	0.96	3.6	8.45	0.95
0.2	2.6	0.11	0	0	0.32
0	0.42	0.01	0.35	0	0
2.1	0.25	0.12	0	1.53	0
0	0.6	0.03	0.4	0.26	0
0	1.37	0.71	2.81	0.85	0
0	0.6	0.04	0.21	0	0.23
0	7.69	7.86	8.22	16.45	4.02
5.3	6.39	12.54	13.65	6.45	2.74
0.1	0.31	0	0.27	0.27	0.17
0	2.76	0	0.24	0	0
0	0.47	0.01	0.78	0.42	0
0	0.4	0.75	0.42	1.42	1.07
0	1.55	0.84	1.99	2.84	0
0.1	0.18	0	0	3.2	0
0	0.17	0.25	0	0.5	0.35
5.8	4.9	0.12	1.93	2.48	2.34
5.7	5.63	0.4	10.35	3.36	4.31
0.1	0.47	0	1.79	0.28	0
0.9	3.6	2.48	1.97	3.18	0.44
3.7	0.79	1.01	1.21	0	1.88
7.2	1.2	0.07	3.11	0.48	0
0.7	0.24	0.17	0	0	0
0	2.43	3.38	0	0	1.23
6.7	6.78	6.7	0.22	1.38	5.34
23.9	0.5	1.27	0	0.7	0
0	0	0	0	0.29	0
0	1.15	1.72	1.35	0.99	0.76
0	0.13	0.3	0	0.63	0
4.6	0.48	0.27	3.23	3.16	0
0.9	1.72	1.08	0	0.97	0.82
5.2	0	0.35	0	0.47	0
0.5	0.07	1.32	0	0	0
0.3	0.1	0	0	0.31	0
0	1.81	0.45	0	0.4	0
1.9	0.24	7.72	0.67	7.02	3.38
0.3	0.39	0.92	0.73	2.19	0
1.9	0.07	0.07	0	11.53	0
0	0.34	0.72	0.36	13.79	5.37
0.1	1.45	4.41	22.79	18.68	4.74
11.6	15.53	2.59	11.95	2.96	9.32
0	0.1	0.72	3.12	4.17	1.45
0.4	5.72	5.51	1.03	10.08	2.04
4.2	2.46	2.15	10.88	5.71	2.56
0	0	0.04	0.54	0	0
3	10.16	2.73	11.21	2.42	7.8
1	1.02	0.68	2.65	2.12	0.3
0	0	0	0.82	0.59	0
0	3.07	0.21	0.21	1.1	2.49
0	0	0	0	0	0
0	0.84	0.33	0	0.64	0.58
0	0	0	0	0.53	0
0	0.84	0.16	0.92	0.47	0.42
0	0.85	0.23	1.65	5.93	0.23
0	0.97	1.67	3.45	4.29	0.78
0	2.09	3.25	4.12	6.2	1.97
3.2	2.35	1.43	12.1	29.29	3.3
6	9.9	2.46	9.86	2.55	17.13
16.6	47.34	15.28	2.41	20.82	40.34
27.4	4.98	9.03	4.07	5.59	2.1
26.8	1.14	2.48	2.46	2.29	0
0	0.62	0.09	0.57	0	0
0.2	4.46	0.8	0	0	0
1	0.4	5.35	5.58	0.54	0.48
0	1.16	0	0.79	0	0.45
0	0	0.53	0	0	0
0	0.38	0	0	0	0
0	0	0.54	0	0	0
0	0.44	1.79	0	0	0.16
0	1.33	2.22	2.96	1.6	0.23
1.1	2.07	2.07	1.35	2.71	3.75
0.9	1.63	0.92	0.92	3.65	3.52
0	0.1	1.01	0	5.82	2.26
0	0	0.07	0	0	0
0	0	0.48	0	0	0
0	0	0	0	0	0
0	0	0.18	0	0	0
0	0	0.16	0	2.36	0
0	0	0	0	0	0
0	0	0	0	0	0
0	0	1.27	0	0	0
0	1.9	0.89	1.8	1.18	0.71
0.3	0	0	0	0	0
0	0.11	0	0	0	0
0	0	0	0	0.56	0
0	0	0	0	0	0
0	0	0.71	0	0.34	0
0	0	1.02	0	1.13	0
0	0.54	0.11	0.14	0.61	1.85
2.7	0	0	0	0	0
0.2	0	0.01	0	0	0
0	0	0	0	0	0
0	0	0	0	0	0
0	0.33	0.25	0	0	0
0	0.09	0	0	0	0
0	0	0.02	0	0.42	0
0	0	0.02	0	0.85	0
0	0	0.01	0	1.32	0
0.2	0.28	0.25	5.54	1.87	0.94
0	0.17	0.01	0	0	0
0	0.14	0.03	1.04	0.66	0
0	0.14	0.06	9.45	1.59	0
0	0	0.2	0	0	0
0	0	0	0	0.35	0
0	0.08	0.68	0	0	0
0	0.59	0	0	0	0.49
0	0.34	0	0	0	0
0	0	0	2.13	0	0
0	0	0	0.32	0	0.11
0	0.2	0.18	0	0	0.24
0	0.27	0	0	0	0
0	0.42	0.05	0	0.61	0.08
0	0.73	0.15	0.7	0.48	0
0	0.29	0	0.19	0	0
0	1.11	0	0.39	0	0.98
0	0.36	0	0.11	0	0
0	0.55	0	0	0	0
0	0.41	0.02	0.63	1.33	1.82
0	0.41	0.02	0.89	1.29	1.48
1.4	0.1	0.01	9.48	0.77	0
0	0.45	0.25	0.22	0	0
0	1.61	0	0	0	0
0	0.31	0	0	0	0
0	0.47	0	0	0	0.1
0	0.07	0	0	0	0
0	0.13	0	0	0	0
0	0.1	0	0	0	0
0	0.24	1.05	0	0	0
0	0.71	0	0	0	0
0	0.23	0	0	0	0
0	0.69	0	0	0	0
0	0	0	0	0	0
0	0	0	0.49	0	0
0	0	0	0	0	0
0	0	0.15	0	0	0
0	0	0	0	0	0.22
0	0	0.32	0	0	0
0	0.13	0	0	0	0
0	0.58	0	0	0	0
0	0.24	0	0	0	0
0	0	0	0	0	0
0	0.57	0	0	0	0.27
0	0	0	0	0	0
0	0.13	0	0	0	0.24
0	0	0	0	0	0
0	0	0	0	0	2.18
0	0	0.02	1.28	0.45	0
0	0	0	0	0.26	0
0	0	0	0.26	1.1	0
0	0	0.28	0	0.17	0
0	0	0	0	0	0
0	0	0	0	0	0
0	0.17	0	0	0	0
0	0	0	0	0	0
0	0	0	0	0	0.12
0	0	0	0	0	0
0	0.09	0	0	0.66	0
0	0	0	0	0	0
0	0	0	0	0	0
0	0	0	0	0	0
0	0.09	0	0	0	0
0	0	0	0	0	0
0	0	0	0	0	1.64
0	0	0	0	0	1.24
0	0	0	0	0	0
0	0	0	0	0	0
0	0	0	0	0	0
0	0	0	0	0	0
0	0	0	0	0	0
0	0	0	0	0	0
0	0	0	0	0	1.91
0	0	0	0	0	0
0	0	0	0	0	0
0	0	0	0	0	0
0	0	0	0	0	2
0	0	0	0	0	0
0	0	0	0	0	0
0	0	0	0	0	0.59
0	0	0.06	0	0	0
0	0	0	0	0	0.06
0	0	0	0	0	0
0	0	0	0	0	0
0	0	0	0	0	0
0	0	0	0	0	0
0	0	0	0	0	0
0	0	0	0	0	0.01
0	0	0	0	0	0
0	0	0	0	0	0
0	0	0	0	0	0.95
0	0	0	0	0	0
0	0	0	0	0	0
0	0	0	0	0	0
0	0	0	0	0	0
0	0	0	0	0	0
0	0	0	0	0	0
0	0	0	0	0	1.06
0	0	0	0	0	0
0	0	0.02	0	0	0
0	0.16	0	0	0	0
0	0	0.03	0	0	0
0	0.09	0	0	0	0
0	0.08	0	0	0	0
0	0.23	0	0	0	0
0	0	0	0	0.34	0
0	0	0	0	3.07	0.52
0	0	0.01	0	1.19	0
0	0.1	1.32	0	1.71	1.47
0	0.19	0	0.15	2.42	0
0.2	0.07	0.03	7.03	1.68	0
0	0.21	0	0	0	0
0	0.2	0	1.19	0.47	1.13
0	0.08	0.01	21.33	4.11	4.1
0	0	0	9.42	2.02	0
0	0	0	0	1.83	0.12
0	0	0	15.83	1.84	0.22
0	0	0	3.03	0.32	0
0	0	0	7.29	0.4	0
0	0	0	0	0.64	0
0	0.08	0	0	0.49	0
0	0	0	0	0	0
0	0.07	0	0	0	0
0	0	0	0	0	0
0	0	0	0	0	0
0	0	0	0	0	0
0	0.09	0	0	0.22	0
0	0	0	1.71	6.72	9.2
0	0	0	0.51	0.72	0
0.2	0	0	0	0	0
0	0	0	0	0	0
0	0	0.24	14.14	0	0
0	0	0	0	0	0
0	0	0	0	0	0
0	0	0	0	0	0
0	0	0	0	0	0
0	0.14	0	0	0	0
0	0	0	0	0	0
0	0	0	0	0	0
0	0	0.24	0.72	0.59	0
0	0	0	0	0.23	0
0	0	0	0	0.21	0
0	0.12	0	0	0.15	0.32
0	0	0.02	3.26	0.48	0.11
0	0	0.02	0.19	0.16	0
0	0	0	0	0.22	0.17
0	0	0.03	0	0.74	0
0	0	0.03	0.25	0	0
0	0	0.01	0.51	2.12	2.18
0	0.13	0	0	0	0
0	0.14	0.05	0	0.15	0
0	0.08	0	0	0	0
0	0.17	0	0	0	0
0	0.14	0	0	0	0
0	0.08	0.62	0	0	0
0	0	0	0	0	0
0	0	0.03	0	0	0
0	0.13	0	0	0.19	0.03
0	0	0.35	0	0.23	0
0	0	0.04	0.29	0	0
0	0	0	0	0	0
0	0	0	0	0	0
0	0	0	0	0.26	0
0	0	0	0	0	0
0	0	0	0	0.7	0
0	0	0.01	0	1.9	1.47
0	0.38	0.56	3	10.23	4.95
0	0	0.01	1.03	3	0.04
0	0	0.12	0	3.77	0
0	0	0.01	0	1.81	0.16
0	0.94	1.31	0	7.34	2.66
7.2	0.64	0.27	0	3.88	0.35
0	1.24	0.57	0	1.24	1.23
0	1.42	0.15	5.08	1.94	0.67
0	0.99	0	2.9	2.55	1.41
0	0.59	0	0	0.71	0
0	0.84	0.14	1.38	1.12	0.41
0	0.22	0	1.21	3.19	0
0	0	0.28	0	0.21	0
0	0	0	0	0	0
0	0.15	0	0	0	0
0	0.27	0	0	0	0
0	0.2	0	0	0.58	0
0.1	1.5	0	0.22	0.59	0.12
2.8	3.44	0.41	1.46	0.67	1.19
3	1.74	0.13	0.95	0.36	1.08
4.2	0.76	0	0.6	0.58	1.49
3.7	0.99	0.15	2.64	0.63	0.74
0	2.83	0.01	0	0.4	0.78
0	5.3	0	0	0	1.76
0	2.67	16.18	2.73	1.78	0.41
0	8.18	0.17	1.44	0.91	0.2
0	8.86	0.33	0	5.03	0.18
0	3.18	0.32	0.14	2.49	1.34
0	2.94	1.29	0	1.68	0.04
0	4.35	0	0	0	0
0	0.66	0	0	0.64	0.11
0	2.01	0.29	0	0	0
0	0.78	0	0	0	0
0	0.82	0	0	0	0.42
0	0.66	0.78	0	0	0
0	2.53	1.29	0.38	1.09	0.6
2.3	0.25	0.7	0.81	1.1	0.39
2.9	1.47	1.13	1.24	0	1.76
0	1.19	0.06	0.95	0	0.53
0	0	0.41	0	0.59	0
0	1.15	0.43	2.88	0.69	0.04
0	0	0	0	0	0
0	0	0.09	0	0	0
0	0.16	0	1.18	0	0
0	0	2.26	0.99	0	0
0	0	0.11	0.31	1.56	0
0	0	0	0	0	0
0	0	0.05	0.3	1.4	0
0	0	0	0	0	0
0	0	0	0	0	0
0	0	0	0	0	0
0	0.52	0	0	0	0
0	0.27	0.14	0	3.24	0.32
0	0.62	0.01	0	0.9	0.04
0	0.36	0.02	0	0	0.14
0	0.57	0	0	1.35	0
0	0.25	0	0	0	0
0	0	0	0	0.71	0
0	0.43	0.67	2.18	0	0
0	0.41	0	1.12	1.42	0
0.1	0	0	0	0.81	0
0	0.62	2.8	1.11	1.5	0
0	1.04	0.11	1.92	0	0.24
6	0.49	3.43	1.13	2.39	0.29
1.7	1.32	0	0.65	0	0
4.2	12.01	20.54	8	8.97	17.67
24.9	0.45	1.14	0.21	0	0
0	3.53	0.32	1.01	0	0.64
0	0.16	0	0	0	0
0	2.67	0.19	3.28	3.87	2.74
0.4	6.28	14.83	12.56	13.42	2.06
11.7	0.56	0.64	3.67	9.41	0
0.6	0	0	0	1.54	0
0	0	0	0.62	2.11	0
0	0.45	0	0	0.99	0.29
0.2	0.18	0.01	0	3.7	0
0	0	0	0	0	0
0	0	0	0.21	0	0
0	5.61	2.77	0	8.21	1.52
0.6	6.89	12.57	5.2	13.65	8.17
14.8	0.49	0	0.23	0	0
0	1.44	0	0	0	0
0	1.9	0.77	0.4	0	1.03
0.7	2.65	2.46	1.67	8.65	1.27
0	0	0	0	0	0
0	0	0	0	0	0
0	0.09	1.18	0	3.08	0.1
0	0	0.01	0	3.8	0
0	0	0.49	0	9.9	1.65
0	0.29	0	0.34	1.09	0
0	5.17	4.5	3.32	1.56	2.08
0.9	1.87	9.69	0.44	3.41	0
0.5	4.77	0.4	1.66	1.62	6.82
0	0.93	0.29	0.64	0	0
0	0	0	0.44	1.12	0.14
0	6.07	7.4	22.05	11.25	6.3
8.2	58.29	83.4	86.15	28.04	68.53
13.9	0.31	0.42	0.98	0.58	0.56
0	0.34	1.23	0.19	0.75	0
0	1.5	1.63	0.62	5.15	2.53
0.6	5.33	0.77	0	7.55	0.56
1.4	0.6	0.04	2.14	2.34	0
0.3	1.05	2.49	5.48	3.78	0.63
0.9	0.32	0.03	2.39	1.49	0
0	13.5	28.48	6.33	6.72	4.01
12.9	33.89	9.9	7.18	5.94	18.72
8.8	0	0.23	0	1.7	0
0.3	6.35	7.61	8.8	7.53	3.69
14.5	4	2.73	0	6.66	1.27
0.4	0.21	0	0	0	0
0	1.55	2.88	3.38	10.79	0
4.5	0	1.63	4.61	3.33	0
1.5	8.84	4.74	1.45	9.52	1.37
9.1	9.43	2.66	0	7.26	5.59
6	14.26	8.36	10.92	23.7	13.19
6.6	4.69	2.39	6.76	9.67	0.39
2.2	0.83	1.28	0	14.5	16.85
10.9	0.47	0.05	2.22	2.18	0
0	0	0	0	0	0
0	0	0.04	0	0	0
0	0	0.27	0	0.42	0
0	0.55	0.01	2.31	3.25	1.09
0	21.85	14.57	19	16.35	16.41
14.3	0.5	3.76	0.23	3.97	2.1
0	6.14	1.24	0.79	1.17	3.97
1.2	7.72	3.84	26.02	16.24	7.89
0.1	5.85	5.42	0.18	2.16	0
0	0.54	0	0.66	3.77	0
0	2.23	3.8	14.48	12.99	9.33
8.5	0	0.08	0	0.32	0
0.3	2.77	4.44	35.39	10.21	3.81
3	11.95	11.85	26.85	11.11	18.7
7.5	0.37	0.84	3.77	2.31	0
0	28.45	13.42	70.13	9.29	6.65
9.4	4.72	2.17	0	6.87	6.57
0	42.93	13.61	55.8	13.03	27.33
45	7.02	2.33	0	4.78	4.43
6.8	0.22	0	0.12	0	0
0	0	0.59	0	1.08	0
0	0	1.32	21.57	8.84	6.14
1	22.04	11.61	40.42	8.47	7.81
8.5	0.53	0.01	2.93	1.12	0
1.2	17.11	5.15	1.04	5.42	5.72
9.6	3.22	4.2	4.28	5.08	2.29
2.4	0.49	0	0	2.24	0
0.4	0.09	1.24	0	4.87	0
40	5.68	3.98	0	10.58	6.69
6.6	0.89	2.49	0	16.12	2.06
0.3	0	0.47	0	5.21	0
0	17.28	6.48	12.12	22.05	10.61
7.3	3.28	4.91	0	10.07	5.98
0.2	0.41	1.78	0.68	6.31	0
2	0.4	7.66	0.2	15.63	19.3
9.8	10.74	4.36	0	5.97	0
2.2	1	2.2	0.41	7.22	5.53
0	0.91	0.52	0	4.71	0.53
0	0.48	9.69	0	2.94	3.54
1.5	0	1.01	0	0.58	0
0	0	0	0.7	0.39	0.45
0	0	0	0	1.51	0.15
0	10.76	11.46	0	2.63	7.22
9.8	3.59	7.06	0	1.34	0
2.6	0	0.02	0	0	0
0.3	0.19	4.3	3.44	8.58	1.5
1.5	0	0	0	0	0
0	0	0	0	0	0
0	0	0	0	0	0
0	0	0	0	0	0
0	0	0	0	0	0
0	0	1.22	0	0	0
0.4	0	0	0	0	0
0	0	0	0	0	0
0	0	0.06	0	0.52	0
0.8	0.7	0.17	0	2.51	1.17
0	0	0	0	0	0.23
0	0	0.33	0	0	0
0	0.18	0	0	0	0
0	0	0.64	0	0	0
0	0	0.51	0	0	0
0	0	0	0	0	0
0	0	0	0	0	0
0	0	0	0	0.85	0
0	0	0	0	0	0
0	0	0.68	0	0	0
0	0	0	0	0	0
0	0	0	0	0	0
0	0	0	0	0	0
0	0.26	0.04	0	2.89	0
0	0	0	0	0	0
0	0	0	0	0	0
0	0	0	0	0	0
0	0	0	0	0	0
0	0	0	0	0	0
0	0	0.02	0	0	0
0	0	0	0	2.61	0
0	0	0	0	0.77	0
0	0	0	0	0	0
0	0	0	0	0	0
0	0.1	0.11	0	0	0.52
0	0	0	0	0.91	0
0	0.23	0	1.59	0	0
0	0	0	0.17	0	0
0	0.13	0	0	0	0
0	0	0	0	0	0
0	0.11	0	0	0	0
0	0.09	0	0	0	0
0	0	0	0	0	0
0	0.09	0	0	0	0
0	0.15	0	0	0	0
0	0	0	0	0	0
0	0.33	0	0	0	0
0	0.25	0	0	0	0
0	0.07	0	0	0	0
0	0	0	0	0	0
0	0	0	0	0	0
2.2	0.24	0	0	0	0.02
0	0.46	0.27	0.55	0	0.05
0	0.42	0	0	0	0.02
0	0.79	0	0	1.35	0.1
0	0.34	0	0	0	0
0	0.25	0	0	0	0
0	0.36	0	0	0	0
0	0.41	0.49	0	0	0
0	0.45	0	0	0	0
0	0.19	0	0	0	0
0	0.36	0	0	0.53	0.02
0	0.44	0	0	0	0
0	0.38	0	0	0	0.02
0	0.12	0	0	0	0
0	0.2	0	0	0	0
0	0.09	0	0	0.46	0
0	0.1	0	0	0.46	0.22
0	0.16	0	0	0	0
0	0.31	0	0	2.12	0.04
0	0	0.05	0	1.7	0
0	0	0	0	0	0
0	1.4	0	0	0	2.67
0	1.33	0	0	0	0.32
0	0	0	0	0	0
0	0	0	0	0	0
0	0.14	0	0.2	0	0.88
0	0	0	0	0	0
0	0	0.03	0	0	0
0	0	0	0	0	0
0	0	0	0	0	0
0	0	0	0	0	0
0	0	0	0	0	0
0	0	0	0	0	0
0	0	0.02	0	0	0
0	0	0.02	0	0	0
0	0	0	0	0	0
0	0	0	0	0	0
0	0	0	0	0	0
0	0	0	0	0	0
0	0.3	0	0	0	0
0	0	0	0	0	0
0	0	0	0	0	0
0	0	0	0	0	0
0	0	0	0	0	0
0	0	0	0	0	0
0	0	0	0	0	0
0	0	0	0	0	0
0	0.55	0	0	0	1.49
0	0	0	0	0	0
0	0	0	0	0	0
0	2.47	0	0	0	1.66
0	0.43	0	0	0	0.68
0	0.1	0	0	0	0
0	0.23	0	0	0	0
0	0.96	0	0	0	1.05
0	0	0	0	0	0
0	0	0	0	0	0
0	0	0	0	0	0
0	0	0	0	0	0
0	0	0	0	0	0
0	0	0	0	0	0
0	0	0	0	0	0
0	0.19	0	0	0	0
0	0	0	0	0	0
0	0.31	0	0	0	1.05
0	0	0	0	0	0
0	0	0	0	1.47	0
0	0.18	0	0	0.15	0
0	0	0	0	0	0
0	0	0	0	0	0
0	0	0	0	0.46	0
0	0	0	0	0	0
0	0	0.01	0	0.24	0
0	0	0	0	0	0
0.2	0	0	0	0	0
0	0	0	0	0	0
0	0	0	0	1.24	0.26
0	0	0.02	0	0.96	0
0	0	0.01	0	0.56	0
0	0	0	0.35	0.16	0
0	0	0	11.32	0	0
0	0	0	0	0	0
0	0	0.04	0	0	0
0	0	0.05	0	0	0
0	0	0	0	0	0
0	0	0	0	0	0
0	0	0	0	0	0
0	0	0	0	0.18	0
0	0	0	0	0	0
0	0	0	0	0	0
0	0	0	0	0	0
0	0	0	0	0	0
0	0	0	0	0	0
0	0	0	0	0	0
0	0	0	0	0	0
0	0	0	0	0	0
0	0	0	0	0	0
0	0.2	0	0	0	0
0	0.1	0	0	0	0
0	0	0	0	0	0
0	0	0	0	0	0
0	0	0	0	0	0
0	0	0	0	0	0
0	0	0	0	2.31	0
0	0	0	0	2.12	0
0	0.1	0.39	0	0.94	0
0	0.25	0	0	0.31	0
0	0.08	0	0	0	0
0	0.17	0	0	0	1.8
0	0	0	0	0	0
0	0.14	0	0	0	0
0	0	0	0	0	0
0	0.18	0	0	0.83	0
0	0.1	0	0	1.29	0
0	0	0	0	0	0
0	0	0	0	0	0
0	0.09	0	0	0	0
0	0.28	0	0	0.42	0.3
0	0.12	0.19	0	1.34	0.36
0	0.08	1.27	0	2	0
0	0.21	0	0	0.53	0.34
0	0.47	0	0	0.47	1.47
0	0.35	0.01	0.28	1.02	1.03
0.3	0.12	0.08	0	1.03	0
0	0	0	0.29	0	0
0	0.09	0	0.19	0	0
0	0	0.02	0	1.43	0
0	0	0	0	1.95	0
0	0	0	0	0.46	0
0	0	0.09	0.62	1.36	0
0	0	0.93	0	1.65	0.66
0	0	0.03	0	0	0
0	0	0.02	0	0.23	0
0	0	0	0	1.5	0
0	0.24	0	2.87	0.93	0
0.6	0	0.01	0.41	0.69	0
0	0	0	0	0.19	0
0.1	0	0	0	0	0
0	0.17	0	0	0	0
0	0.42	0	0	0.19	0
0	0.32	0	0	0	0
0	0.2	0	0	0	0
0	0.2	0	0	0	0
0	0	0.04	0	0.58	0
0	0	0	0	0.73	0
0	0.13	0.01	0	1.51	0
0	0.07	0.65	0	1.35	2.62
0	0.27	0.07	0.46	3.73	0.09
0	0.36	0.01	0	4.36	0.75
0	0.24	0	0	0.86	0
0	2.22	4.75	0	4.2	5.16
0	0.26	0	0.21	1.08	0
0	0.55	0.03	0.98	0.42	0.04
0	0.34	0	0	0	0.03
0	0.16	0	0	0	0
0	0.2	0	0	0	0
0	0	0.2	0	1.11	0
0	0	0.71	0	4.67	9.63
0	0.23	0.2	0.27	2.13	2.62
0	0	0.94	2.01	1.68	0.03
0	0	0.17	0	0.85	0
0	0	0	0	0.89	0
0	0	0	0	1.61	0
0	0.2	0	0	0.45	0.62
0	0	0.21	0	0	0
0	0	0	0	0.2	0
0	0	0	0	0.28	0
0	0.12	0	0	0.23	0
0	0.11	0	0	0	0.04
0	0	0	0	0	0
0	0	0	0	1.23	0
0	0.32	0	0	0	0
0	0.31	0	0	0	0
0	0	0	0	0.2	0
0	0.09	0	0	0.18	0.02
0.5	0.2	0	0	0	0
0	0.34	0	0	0	0
0	0.38	0	0	0	0.2
0	2.26	3.89	0	0	1.91
0	0.14	0.87	0.15	1.85	3.39
0	1.46	0.02	0.26	0	1.56
1.1	0	0.78	0	0	2.97
0	0.2	0	0	1.32	0.12
0.1	0.38	0	0	0	0
0	0.54	0	0	0	0
0	0.08	0	0	0	0
0	0.81	2.57	0	1.32	0.16
7.4	2.2	8.09	0	1.33	0.23
0	5.04	1.04	0	0	0
0	2.36	0	0	0	0
0	1.7	0.73	0	1.28	0
0	0.77	0.22	1.41	0	0
0.4	1.35	0	0	0	0
0	3.67	7.61	0	6.48	1.76
13.2	2.05	1.39	1.27	0	0.2
0	0.46	0.09	0	1.42	2.18
0	0.74	0.2	0	9.84	1.56
2.4	19.19	19.58	0	12.03	16.85
12.1	2.04	2.63	1.18	4.9	0
0	2.87	0.05	0.15	4.21	7.18
0	1.37	0	0	0	0
0	0.07	0	0	0	0.08
0	0	0.15	0	0	0
0	0	0	0	0	0
0	0	0	0	0	0
0	0	0	0	0	0
0	0	0	0	0	0
0	0.49	0	0	0	0
0	0.45	0	0	0.39	0.39
0	7.27	41.38	3.54	3.77	2.8
13.2	0.37	0.24	0.22	2.2	0
0	0	1.01	0.23	0.78	0
0.1	2.85	0.5	0.94	0.43	1.67
3.6	1.39	5.47	0	0.78	0
2.1	1.13	0.08	0.18	0	0
4.5	37.16	5.45	9.11	4.13	10.86
0.7	1.69	6.7	0	8.36	1.4
7.9	0	1.28	0.22	6.06	0
0	2.16	0	0	0.96	1.75
1.2	7.58	5.11	12.93	19.08	6.19
3.6	2.54	3.33	6.62	12.95	1.6
1.3	6.2	6.29	0	1.16	7.28
1.1	2.08	1.84	0.27	4.2	0
2.5	0.9	0.05	0.54	0.53	0
0	8.18	5.15	21.43	12.39	10.97
2.8	4.06	2.69	0.13	4.96	2.61
3	1.81	0.22	1.78	9.26	1.56
2.8	7.96	1.39	14.61	14.24	2.84
0.9	0	0.03	4.94	5.91	0
[truncated: 1,774 more rows]
