# Supplementary material for: Evaluation of multiple satellite precipitation products and their potential utilities in the Yarlung Zangbo River Basin
Source: Sci Rep. 2022 Aug 3;12:13334. doi: 10.1038/s41598-022-17551-y (PMC9349210; doi:10.1038/s41598-022-17551-y)
Supplement: Supplementary file 5 — Supplementary Information 5. [file 41598_2022_17551_MOESM5_ESM.csv]

OBS	CMORPH	GPM	GSMAP	PERSIANN	trmm
0	0	0	0	0	0
0	0	0	0	0	0
0	0	0	0	0	0
0	0	0	0	0	0
0	0	0	0	0	0
0	0	0	0	0	0
0	0	0	0	0	0
0	0	0	0	0	0
0	0	0	0	0	0
0	0	0	0	0	0
0	0	0	0	0	0
0	0	0	0	0	0
0	0	0	0	0	0
0	0	0	0	0	0
0	0	0	0	0	0
0	0	0	0	0	0
0	0	0.08	0	0	0
0	0	0	0	0	0
0	0	0	0	0	0
0	0	0.06	0	0	0
0	0	0	0	0	0
0	0	0	0	0	0
0	0	0	0	0	0
0	0	0	0	0	0
0	0	0	0	0	0
0	0	0	0	0	0.75
0	0	0	0	0	0
0	0	0.07	0	0.17	0.39
0	0.88	0.12	120.64	2.5	0.83
0.3	0	0	16.04	0.26	0
0	0	0	2.69	0	0
0	0	0	0	0	0.45
0	0	0	0	0.16	0
0	0	0	0	0	0
0	0	0	0	0	0
0	0.13	0	0	0	0
0.1	0	0.01	0	0	0
0	0	0	0	0	1.31
0	0	0	0	0.16	0
0	0	0.01	0	0.24	0
0	0	0	0	0	2
0	0	0.14	0	0.27	0
0	0.14	0.01	0.66	1.02	0
0	1.51	0	0	0.47	0
0	0.15	0.54	0	1.23	0
0	0	0.13	0.87	1.24	0
0	0	0.05	0	0.42	0.63
0	0	0.01	0	0.34	0
0	0	0	0	0	0
0	0.18	0	0	0	0
0	0.62	0	0	0.57	0
0	0	0	6.41	0.17	0
0	0	0	0	0	0
0	0	0	0	0.29	0
0	0	0.03	1.4	1.09	0
0	0	0	0	0.68	0
0	0.2	0	0	0.37	0
0	0	0	0	0.16	0
0	0	0.19	0	0	0
0	0	0	0	0	0
0	0	0	0	0	0
0	0	0	0	0	0
0	0	0	0	0	0.16
0	0	0	0	0	0
0	0	0	0	0	0
0	0	0	0	0	0
0	0	0	0	0	0
0	0	0	0	0	0
0	0	0.01	0	1.27	0.03
0	0.11	0	0	0.81	0.25
0	0	0	0	2.01	0.19
0	0	0.01	0	1.83	4.2
0	0	0	0	0.4	0
0	0	0.05	0	1.4	0.6
0	0.25	0	0	0	0
0	0	0.01	0	0.51	0
0	0	0.03	0	0	0
0	0	0.1	0	0	0
0	0	0	4.98	2.73	3.28
0.3	0	0	0	1.08	0
0	0	0.63	0	0	0
0	0	0.45	0	0	0
0	0	0.22	0	0.57	0.1
0	0	1.46	0	0.5	0
0	0	0	0	1.1	0
0	0.09	0.16	0	0	0
0	0	1.77	0	0	0
0	0	0.54	0	0	0
0.1	0.25	0.03	0.22	0.16	0.48
0	1.48	2.87	0	0.28	0
0	0	0.41	0	0.54	0
0	0.66	0.01	0	0.62	0
0	0.08	0.06	0	0.52	0.12
0	0	0	0	0.17	0
0	0	0.01	0	0.6	0
0	0	0.03	0	0.41	0
0	0	0	0	0.48	0
0	0	0.1	0	2.33	0.08
3.8	0	7.83	0	2.04	2.03
0	0	0.67	0.18	6.61	2.64
0	0.08	0.01	0	3.88	0
0	0	0.04	1.9	0.66	0
0	0	0.5	0	0.34	0.24
0	0	0.13	0	1.16	1.06
0	0.37	0.32	0	8.77	6.59
2.8	0	0.16	0	2.24	0
0.4	0.5	1.32	0.7	2.23	0
0	0	0	0	0	0
0	0	0	0	0.74	0
0	0	0.01	0	0.53	0
0	0.15	0.01	0	0.72	0
0	0	0.2	2.16	0.74	0.46
0	0	0.1	0	0.89	0.64
0	0	0.04	0	0.32	0
0	0	0.06	0	1.43	0
0	0.57	4.88	4.83	0.79	3.76
0	0.55	2.52	1.01	0.68	0
6.8	0.49	1.12	0.18	0.75	1.11
0	0.85	0.23	0.91	0.73	0.55
0.2	0.44	0.07	1.44	1.73	0
0	0.85	0.15	0.16	5.6	3.1
0.1	0.48	0.29	0	5.66	8.51
0	0	0.02	0	2.48	0
0	0	0	0	3.04	0
0	0	0	0	2.41	0
0	0	0	0	0.69	0
0	1.4	0	0	0.71	0
0.7	1.78	0.16	0.52	3.03	2.51
1.4	4.44	0	0	1.43	4.42
1.6	0.16	3.69	0	1	0
1.1	0	0	0	1.61	0
0	0	0	0	0.61	0
0	0	0	0	0	0
0	0	0	0	0	0
0	0	0	0	0.64	0
0	2.3	0	0	0	0
0	0.25	0	0	0	0
0	0.37	0	0	0.69	0
0.9	5.03	0	0	2.64	3.02
3.4	0.32	0.12	0	2.12	2.21
7.6	0.44	0.01	0	0.74	0.21
0	0.14	0	0	0	0
0	0	0	0.58	0	0
0	0	0	0	0	0
0	0	0	0	1.16	0
0.5	2.96	0	0	2.16	0
0.7	0.49	0	0	0	0
0	0	0	0	0.7	0
0.1	0	0	0	0	0
0	0	0	1.07	0.64	3.22
0	0.33	0	0.22	0	0
0	4.55	1.5	0.58	1.7	0.53
2.9	0.11	0	0.24	0.46	0
0	1.05	6.27	2.42	2.59	0.18
0.8	0.93	2.41	0.78	0.52	0
0	0.24	0.01	0	2.32	0
0	8.72	5.59	4.81	0.98	0
1.5	15.42	0	0	1.47	0.24
1	13.48	15.39	0	1.56	19.83
8.8	0.18	2.03	0	0.63	0
0	2.07	0.11	0	0.62	0.41
0	0.25	2.57	0.24	0.47	0
0	2.72	1.8	2.32	6.63	0.53
0.9	0.42	0.52	0	1.71	0
0.7	0	0	0	2.42	0
0	8.61	0	1.64	0	1.59
4.6	5.71	0.25	1.5	4.2	1.24
0.3	9.15	2.95	3.15	2.52	0.59
0.1	5.53	0.65	3.19	3	0.65
1.9	5.39	3.75	9.02	16.42	7.18
0.9	15.19	7.06	0	33.93	11.71
4.5	3.34	9.56	2.67	14.93	16.24
3.1	4.98	9.52	10.04	18.72	1.88
1.9	3.58	6.95	13.53	25.9	0
0	1.74	1.64	0	5.88	5.83
0.8	2.98	0.49	9.23	12.52	6.59
0	0.35	0.13	0	1.07	0.94
0.2	4.58	2.64	15.89	21.54	4.24
0.4	7.39	5.33	9.34	27.54	15.71
7.8	7.89	19.8	0.33	13.77	28.77
12.4	12.98	9.1	0.31	30.17	1.41
7.4	3.81	3.87	6	9.71	3.72
0	7.13	6.94	0	11.19	1.06
9	5.33	6.88	0.57	15.28	3.36
9.2	2.5	0.08	0	0.9	0
0.5	6.57	0.52	0	4.73	1.06
0	5.1	5.7	16.03	23.78	1.39
0.1	6.52	8.92	0	14.16	6.6
1.6	8.5	15.64	0.69	33.95	13.42
18.6	4.66	5.08	11.98	27.58	0.62
0.6	2.07	8.36	0	14.19	0.58
3	0.36	6.74	0.19	15.82	0
0.2	0.57	3.25	0	9.52	5.62
1.5	0.24	0.83	0	3.62	0
1	0.82	3.84	0	4.64	1.39
0	4.1	6.91	0	2.7	1.86
0	0.22	0.09	0	0.51	0
0.3	1.54	2.32	0	1.64	0
0	0.46	4.45	1.57	14.88	3.1
4.2	8.81	11.82	3.68	14.2	5
0.9	0	0	0	0	0
0	0	0	0	0.4	0
0	0.57	0	0	0.41	0
0	0	0	0	0	0
0	0	0	0	0	0
0	1.47	0	0	0	0
0	0.33	0.15	3.55	1.02	0
0	0.31	0.69	1.55	13.54	0.62
1.1	15.41	69.49	21.16	17.26	37.94
4	6.42	1.42	57.45	12.93	17.04
13.5	1.72	1	9.8	4.99	7.37
1.4	1.62	1.61	4.97	3.78	0
0.3	14.72	11.97	23.87	6.79	3.45
10.7	7.83	1.71	6.97	4.33	4
3.9	0.19	4.07	0.18	0.23	0
0	0	0.25	0	0	0
0	0.1	0	0.93	0	0
0	0	0.42	0	1.13	0
0	0	1	0	1.12	0
0	5.91	15.98	0	0.59	2.44
0	0.94	3.41	19.34	8.83	12
0	0	1.36	0	1.59	0.14
0.4	2.49	1.45	1.25	1.12	0
0	0	0	0	0	0
0	0.42	0.19	0	0	0
0	2.67	0.36	6.97	1.38	0
1	14.34	19.44	38.11	13.77	23.41
12.1	10.33	19.98	38.69	17.1	7.68
2.2	0.39	0.31	0.14	3.62	0
0	7.52	7.26	0.67	6.33	10.49
10.5	13.48	5.76	2.81	11.72	13.25
13.8	5.4	18.32	0	5.11	3.73
1.5	0.09	0.07	0	1.77	0
0.3	1.49	2.63	2.61	8.9	0.28
2	0.72	3.9	0.41	5.09	3.59
6.7	2.49	0.59	2.86	5.59	1.84
10.4	4.01	1.67	0	6.43	0.74
4.6	3.54	2.4	0	1.61	0.41
0	0	0.66	0	2.37	0
0	1.11	10.7	8.59	7.3	5.24
13.6	10.31	13.98	28.59	9.14	8.09
17.5	0.46	5.17	0.43	13.81	16.1
0	2.65	6.8	0	11.84	0.28
0	5.05	7.47	0.89	14.79	13.97
14.2	7.22	21.15	1.74	14.29	38.22
13.6	2.58	1.52	0	0.64	1.82
7.6	10.19	6.84	3.12	17.51	14.88
14.3	2.47	0.21	0	5.47	0
5.5	2.28	13.59	4.57	8.07	5.02
0.2	7.55	13.06	0	11.72	1.08
18.1	24.2	25.6	0	13.2	41.62
19.5	11.4	4.32	0	12.16	1.95
2.8	3.93	2.64	0.14	10.79	1.95
12.2	1.47	4.72	0	15.16	3.98
5.4	1.28	14.19	0	2.8	1.53
2	1.81	4.24	0	8.25	0.66
7.9	1.79	0.62	0	1.63	0.75
3.1	0	1.08	0	4.05	0.08
0.2	0.76	2.49	0	12.76	0.08
0.4	0	0.34	0	0.28	0
0	1.93	0	0	0.75	0
0	2.59	6.16	0.32	8.71	11.86
11.4	2.68	11.04	0	1.86	0
0	0	0	0	0	0
0	0	0	0	0	0
0	0	0.22	0	0.37	0
0	0.09	0.02	0	0	0
0	0	2.32	0.61	0.58	0
0	0	0	0	0	0
0	0	0	0	0	0
0	0	0	0	0	0
0	0	0.03	0.12	0.26	0
0	0	0	0	0	0
0	0	0.19	0	2.65	0
0	0	0	0	0	0
0	0	0	0	0	0
0	0	0	0	0	0
0	0.09	0.11	0	0.51	0.15
0	0.47	0	0	0.57	0
0	0	0.99	0	4.39	2.32
0	0.11	3.13	0	2.48	0
0.8	0.39	1.58	0	16.37	4.39
0	0	0.15	0	0	0
0	0	0	0	0	0
0	0	0	0	0	0
0	0	0	0	0	0
0	0	0	0	0	0
0	0	0	0	0	0
0	0	0	0	0	0
0	0	0	0	0	0
0	0	0	0	0	0
0	0	0	0	0	0
0	0	0	0	0	0
0	0	0	0	0	0
0	0	0	0	0	0
0	0.1	0.06	0	1.35	0.2
0	1.74	3.5	1.14	3.07	0
0.3	2.67	0	8.22	0.6	0.05
0.5	0.18	0.09	0	1	0.05
0	0	0	0	0	0
0	0	0	0	0	0
0	0	0	0	0	0
0	0	0	0	0	0
0	0	0.11	0	0.85	0
0	0	0	0	0	0
0	0	0	0	0.17	0
0	0	0	0	0	0
0	0	0	0	0	0
0	0	0	0	0	0
0	0	0	0	0	0
0	0	0	0	0	0
0	0	0	0	0	0
0	0	0	0	0	0
0	0	0	0	0	0
0	0	0.09	0	0	0
0	0	0	0	0.28	0
0	0	0	0	0	0
0	0	0	0	0	0
0	0	0	0	0	0
0	0	0.11	0	0.72	0
0	0	0.03	0	0	0
0	0	0	0	0	0
0	0	0	0	0	0
0	0	0	0	0	0
0	0	0	0	0	0
0	0	0	0	0	0
0	0	0	0	0	0
0	0	0	0	0	0
0	0	0	0	0	0
0	0	0	0	0	0
0	0	0	0	0	0
0	0	0	0	0	0
0	0	0	0	0	0
0	0	0	0	0	0
0	0	0	0	0	0
0	0	0	0	0	0
0	0	0.01	0	0	0
0	0	0	0	0	0.37
0	0	0	0	0	0
0	0	0	0	0	0
0	0	0	0	0	0
0	0	0.06	0	0	0
0	0	0	0	0	0
0	0	0	0	0	0
0	0	0	0	0	0
0	0	0	0	0	0
0	0	0	0	0	0
0	0	0	0	0	0
0	0	0	0	0	0
0	0	0	0	0	0
0	0	0	0	0	0
0	0	0	0	0	0
0	0	0	0	0	0
0	0	0	0	0.41	0
0	0	0	0	0	0
0	0	0	0	0	0
0	0	0	0	0	0
0	0	0	0	0.2	0
0	0	0	0	0	0
0	0	0	0	0	0
0	0	0	0	0	0
0	0.46	0.01	0	1.12	0
0	0	0	0	0	0
0	0	0	0	0	0
0	0	0	0	0	0
0	0	0	0	0	0
0	0	0	0	0	0
0	0	0	0	0	0
0	0	0	0	0	0
0	0	0	0	0.17	0
0	0	0	0	0	0
0	0	0.07	0	0	0
0	0	0	0	0.22	0
0	0	0	0	0	0
0	0	0	0	0	0
0	0	0.03	0	0	0
0	0.19	0	0	0.16	0
0	0	0.02	0	0	0
0	0	0	0	0	0
0	0	0	0	0	0
0	0	0	0	0	0
0	0	0	0	0	0
0	0	0.02	0	0	0
0	0	0	0	0	0
0	0	0	0	0	0
0	0	0	0	0	0
0	0	0	0	0	0
0	0.16	0.08	0	0	0
0.1	0.37	0.02	8.52	1.3	3.47
0	0	0	0	0	0
0	0	0.01	0	0	0
0	0	0	0	0	0
0	0	0	0	0	0
0	0	0.07	0	0	0
0	0	0	0	0	0
0	0	0	0	0	0
0	0	0	0	0	0
0	0	0	0	0	0
0	0	0	0	0	0
0	0	0	0	0	0
0	0	0	0	0	0
0	0	0	0	0	0
0	0	0	0	0	0
0	0	0	0	0	0
0	0	0	0	0	0
0	0	0	0	0	0
0	0	0	0	0	0
0	0	0	0	0	0
0	0	0	0	0	0
0	0	0	0	0	0
0	1.11	0	0	0	0
0	0	0	0	0	0
0	0	0.01	0	0.22	0
0	0	0.02	0	0.83	1.2
0	0	0	0	0	0
0	0	0	0	0	0
0	0	0	0	0	0
0	0	0	0	0	0
0	0	0.01	0	0	0
0	0	0.71	0.11	0	0
0	0	0	0	0	0
0	0	0	0	0.2	0
0	0	0	0	0.16	0
0	0	0	0	0	0
0	0	0	0	0	0
0	0	0	0	0	0
0	0	0	0	0	0
0	0	0	0	0	0
0	0	0	0	0	0
0	0	0	0	0	0
0	0	0.03	0	1.89	1.92
0	0.08	0.01	0.97	1.48	0
0	0	0	0	0	0
0	0	0	0	0	0
0	0.12	0.2	0	0.23	0
0	0	0.58	0	0	0
0	0	0	0	0	0
0	0	0	0	0	0
0	0.35	0.75	0.43	1.34	1.52
0	0	0.82	6.45	0.84	0.3
0	0	1.69	0.13	0.45	0.15
0	0	0	0	0	0.85
0	0	0	0	0	0
0	0	0	0	0	2.84
0	0	0	0	0.19	0
0	0	0	0	0	0
0	0	0	0	0.2	0
0	0	0	0	0	0
0	0	0	0	0	0
0	0	0	0	0	0
0	0	0	0	0.17	0
0	0	0.18	0	0	0
0	0	0	0	0	0
0	0	0.07	0	1.12	0.92
0	0.1	1.11	1.49	1.67	0.8
0	0	0.53	0	0.49	0.22
0	0	0.19	0	2.56	0
0	0.58	0.01	0	3.75	6.62
6.4	1.88	1.5	0	5.99	1.66
0	0	0.08	0.85	4.34	10.49
0	0.09	1.04	0	5.08	0
0	0	1.53	0	0.35	0
0	0	0.43	0	0.31	0
0	0	0.01	0	0.55	0.57
0	3.98	0	0	2.52	0
0.5	0	0.25	0	0.27	0
0	0	0.41	0.26	0.24	0
0	0.14	5.96	1.68	2.72	0.16
0.3	0.68	1.43	2.62	4.69	2.33
1.1	3.48	2.82	0	8.49	2.15
7.1	0.5	2.32	0	3.32	2.41
0.5	0	0.28	0.64	1.2	1.32
0	0.87	1.49	0	3.94	6.78
1.1	0.82	0.05	0	1.83	0.75
0	0	0	0	1.28	0.83
0	0	1.44	0	1.15	1.11
0	0	0	0	1.65	0
0.6	5.29	0.07	0.24	3.21	2.88
0.5	0.54	0.38	0	1.56	0
0	0	0	1.13	1.21	0
0	0	0.07	0	0.39	0
0	0.72	0.86	0	0.97	1.78
0.4	0.61	10.27	0	1.77	0
0	0	1.7	0	0.63	0
0	1.14	0.06	0	1.51	0
0.9	0	0	0	0.25	0
0	0	0	0	2.38	0.18
0	0	0	0	1.25	0
0	0	0	0	1.85	0
0	0	0	0	0	0
0	0	25.33	3.76	4.17	13.65
6.2	0	0.17	1.44	1.06	0
0	0	0.59	0	0	0
0	0	0	0	0	0
0	0	0	0	0	0
0	0	0.3	0	2	2.06
0	0.08	0	0	0	0
0	0	0	0	0	0
0	0	0.1	0	0	0
0	0	0	0	0	0.8
0	0	0	0	0	0
0	0.15	0	0	1.75	0.52
0	4.46	6.04	2.25	5.93	21.63
2.9	2.51	13.05	0	3.08	6.2
5	7.26	2.16	0	0	0.18
4.7	5.87	0	1.35	2.97	0
1.6	2.18	0.94	0	3.82	6.08
41.4	2.85	6.23	0	1.98	0.68
1.6	1.62	0.01	2.94	1.89	0
1.4	0.22	0.25	1.29	0	4.08
0	0	1.03	0	0	0.31
0	0	0	0	0.81	0
0	0	0	0	0	0
0	0	0	0	0	0
0	0	0	0	0	0
0	9.76	0.14	0	0	0
1.2	3.16	0.24	0	0	0.95
2.5	1.9	0	0.25	0	0
0	0.08	0	0	0.47	0
0	0	0	0	0	0
0	0.33	0	0	0.85	0.18
0	2.3	0.01	0	0.61	0
0	2.17	0	0	0.54	0
0	0.88	0	0	0	0
0.1	0.29	0	2.4	0	0.3
0	0	0	0	0	0
0	0	0	0	0.4	0
0	0	0	0	0.41	0
0	2.12	0.02	0.25	1.75	0
6.2	5.67	10.57	3.76	4.34	6.81
4.6	0.68	0.02	0	0.32	0
0	0	0	0	0	0.12
0	6.48	8.2	2.91	17.87	27.36
13.8	6.93	1.66	2.71	5.14	0.06
0	3.29	3.48	8.57	15.55	16.76
14.4	10.32	19.12	12.26	15.85	9.48
1.3	10.65	13.03	7.77	12.11	27.69
1.5	4.44	3.59	0	15.86	23.54
3.1	3.16	53.25	0.38	20.31	9.83
7.5	0	1.06	4.41	0.97	0
1.1	0	0	0	0	0
0	0	0.01	0	0	0
0	0	0	0.86	0	0.09
0	0	0.36	5.34	7.41	0.09
0	0.39	0.06	4.11	4.71	0
0.5	2.26	10.38	30.06	11.02	7.2
16.5	4.66	14.75	30.72	5.85	5.3
3.6	1.76	0.68	3.71	2.62	3.28
0.6	5.28	5.51	42.79	11.17	11.06
0.2	4.16	19.34	37.22	22.26	23.38
8	20.12	55.5	27.1	9.31	5.67
11	5.57	28.56	11.26	10.56	18.05
10.4	15.05	10.71	7.45	11.76	30.43
15.3	23.31	12.65	23.52	20.22	48.58
18.1	14.57	4.7	3.41	9.73	3.65
16.7	3.49	8.81	1.24	13.5	12.29
11.1	9.13	11.15	4.89	12.09	8.76
14.7	2.86	16.8	7.8	3.14	0
7.9	5.03	3.96	0	4.45	2.99
13.2	18	26.68	11.68	12.76	21.74
24.4	6.69	8.04	2.43	4.63	3.91
23.6	17.88	11.4	6.03	11.38	6.02
8.7	3.89	4.65	0.58	7.3	11.66
5.2	3.48	9.72	1.17	5.91	8.6
4.2	2.57	0.47	0	3.34	0
3.5	12.11	8.89	2.69	8.65	16.82
12.9	7.87	6.68	12.64	7.28	6.49
8.2	4.48	1.19	31.52	7.01	0
0.4	1.04	2.29	0.67	1.7	0
0	3.44	0.49	7.66	4.45	0
0.7	2.43	2.4	0.58	10.01	0
1.2	5.57	3.48	8	10.18	12.35
19.6	9.98	34.55	2.23	18.73	43.1
28.4	11.15	4.39	5.51	3.55	4.19
7.6	11.42	12.91	0	14.17	4.25
12.8	2.02	1.34	0	1.43	0
0.4	2.22	5.73	0	8.23	5.17
3.4	5.32	4.42	0	18.1	25.83
10.5	3.95	5.52	0	14.12	8.09
6.6	0.69	0.33	1.23	2.62	0.45
0	3.59	1.35	0.6	1.39	0
3.8	2.69	1.08	16.51	4.56	4.65
6	0.99	0.33	2.62	0.29	0
0.1	0.09	0.02	0	3.87	0
3.2	7.97	4.15	13.46	9.71	0
5.1	0.48	3.01	0	2.05	0.23
0.8	7.73	6.58	8.77	1.56	1.54
8.9	0.16	1.86	3.69	0.76	1.36
0.1	0.37	0.68	0.31	1.11	0
0	0.49	0	12.51	1.22	0
0.4	0.12	0.01	0	1.71	0
0	0.54	0.36	0	0.67	0
0	5.84	12.9	24.66	12.08	18.16
18.9	3.04	7.03	4.32	4.76	0
5.4	9.59	3.43	0	1.01	0.81
5.3	7.75	5.47	0.65	9.15	13.96
6.9	7.46	6.62	0	12.63	11.11
4.5	0	0.42	0	6.61	0
0	0	0.02	0	1.57	0
0	0	0	0	0	0
7.3	0	0.06	0	0.6	0
2.8	0	0.08	0	4.12	0
0.3	24.73	19.21	6.27	15.88	28.96
13.2	3.06	0.21	0	0.66	0
1.1	1.44	3.82	0	3.4	0
0	0.43	19.9	3.36	13.97	5.69
0	3.09	1.98	0	1.05	1.49
2.8	1.21	4.8	0.32	3.87	1.45
0.5	1.98	3.87	0	7.2	6.6
0.9	2.74	3.32	0	10.82	8.84
12.9	4.49	2.17	0.71	8.12	0.78
24.6	1.14	1.31	23.27	0.58	0.98
0	1.21	2.04	0	7.07	0.08
0	1.38	3.96	0	4.06	0.66
2.8	0.23	8.32	0	6.51	10.24
1.1	0.14	0.8	7.96	8.1	0
0	0	0	0	0	0
0	0	0	0	0	0
0	0	1.39	0.28	0.25	0.23
3.2	4.85	2.76	0	2.15	0.35
0	0	0.1	0	0.75	0
0	0	0	0	0	0
0	0	0.03	0	0.28	0
0	0	0	0	0	0
0	0	0	0	0	0
0	0.09	0.33	0	0	0
1.3	0.18	0	0	0	0
1.4	0	0.56	0	0.81	0
0.1	0.51	0	0	0.96	0
0	0.11	0	0.4	1.99	0
0	0	0	0	0	0
0	0.13	0	0	0	0
0	2.47	0.73	0	0.86	0
0	0.2	0	0	0.23	0
0	0	0.77	10.57	8.51	6.02
0	0.25	2.47	0	8.52	5.94
2.5	1.37	0.09	2.59	1.09	2.7
0	1.82	0.28	0	0.96	0
0.1	0.31	9.15	4.03	4.3	5.43
7.5	7.54	31.74	0	11.93	32.34
10.5	0.11	0.61	0	1.45	0
0	0.15	0.13	0	0	2.12
0	0	0.02	0	0	0
0	0.19	3.5	0	4.64	2.69
0.5	0	2.73	0	3.74	1.96
2.7	6.69	9.06	9.27	8.32	7.85
8.6	2.5	0.4	4.8	2.83	2.52
1.2	0	0	0	0	0
0	0	0	0	0	0
0	0	0	0	0	0
0	0	0	0	0	0
0	0	0	0	0	0
0	0.12	0.01	0	0	0
0	0	0	0	1.65	0
0	0	0	0	0	0
0	0	0	0	0	0
0	0	0	0	0	0
0	0	0	0	0	0
0	0	0	0	0	0
0	0	0	0	0	0
0	0	0	0	0	0
0	0	0.24	0	3.01	0.88
0	0	0.4	0	0.91	0
0	0.15	0	0	0	0
0	0	0.06	0	1.03	3.16
0	0	0.1	0	0	0
0	0	1.33	0	2.87	0.88
0	0	0	0	2.63	0
0	0	0.72	0.16	0.79	0.37
0	0	0	0	0	0
0	0	0	0	0	0
0	0	0	0	0	0
0	0	0	0	0	0
0	0	0	0	0	0
0	0	0	0	0	0
0	0	0	0	0	0
0	0	0	0	0	0
0	0	0	0	0	0
0	0	0	0	0	0
0	0	0	0	0	0
0	0	0	0	0	0
0	0	0	0	0	0
0	0	0	0	0	0
0	0	0	0	0	0.43
0	0	0	0	0	0
0	0	0	0	0	0
0	0	0.89	0	0	0
0	0	0	0	0	0
0	0	0	0	0	0
0	0	0.01	0	0	0
0	0	0.12	0	0.6	1.17
0.2	0	0.05	0	0.31	0.5
0	2.63	0.03	0.16	0	0
0	0.23	0.02	0.43	0	0
0	0	0	0	0	0
0	0	0	0	0	0
0	0	0	0	0	0
0	0.13	0	0	0	0
0	0	0	0	0	0
0	0	0.05	0	0	0
0	0	0.03	0	0	0
0	0	0	1.38	0	0
0	0	0	0	0	0
0	0	0	0	0	0
0	0	0	0	0	0
0	0	0	0	0	0
0	0	0.04	0	0	0
0	0	0	0	0	0
0	0	0	0	0	0
0	0	0.45	0	0	0
0	0	0	0	0	0
0	0	0	0	0	0
0	0	0	0	0	0
0	0	0	0	0	0
0	0	0	0	0	0.2
0	0	0	0	0	0
0	0	0	0.76	0	0
0	0	0	0	0	0
0	0	0	0	0	0
0	0	0.02	0	0	0.01
0	0	0.02	0	0	0
0	0	0	0	0	0
0	0	0	0	0	0
0	0	0	0	0	0
0	0	0	0	0	0
0	0	0	0	0	0
0	0	0	0	0	0
0	0	0	0	0	0
0	0	0	0	0	0
0	0	0	0	0	0
0	0	0	0	0	0
0	0	0	0	0	0
0	0	0	0	0	0
0	0	0	0	0	0
0	0	0	0	0	0
0	0	0.05	0.4	0	0
0	0	0	0	0	0
0	0	0	0	0	0.23
0	0	0	0	0	0
0	2.44	0.02	0	0	0
0.8	0	0	0	0.16	0
0	0	0.04	0	0	0
0	0	0	0	0	0
0	0	0	0	0	0
0	0	0	0	0	0
0	0	0	0	0	0
0	0	0	0	0.25	0
0	0	0.04	0	0	0
0	0	0	0	0	0.23
0	0	0.33	0	0	0
0	0	0.03	0	0.97	0.95
0	0	0	0	0	0
0	0	0.05	0	0.43	0
0	0.34	0	15.22	1.27	1.61
0	0	0.01	0.6	0	0
0	0	0	0	0	0
0	0	0.02	0	0	0
0	0	0	0	0	0
0	0	0.01	0	0.16	0
0	0	0	0	0	0
0	0	0.01	0	0	0
0	0.23	0	0	0	0
0	0	0	0	0	0
0	0	0	0	0	0
0	0	0	0	0.18	0
0	0	0	0	0.4	0
0	0	0	0	0	0
0	0	0.01	1.35	0.17	0
0	0	0	0	0	0
0	0	0	0.1	0.25	0
0	0	0	0	0	0
0	0	0	0	0.19	0
0	0	0	0	0	0
0	0	0	0	0.42	0
0	0	0	0	0.63	0.25
0	0	0	0	0.36	0
0	0	0.02	0	0.88	0.05
0	0	0	0	0	0
0	0.08	0	0	0	0
0	0	0	0	0	0
0	0	0	0	0	0
0	0	0	0	0	0
0	0	0	0	0	0
0	0.1	0	0	0	0
0	0	0.02	0	0	0
0	0	0	0	0	0
0	0	0	0	0	0
0	0	0	0.16	0	0.01
0	0	0.01	0	0.75	0
0	0	0	0	0	0
0	0	0.01	0	0.83	0
0	0	0	0	0.18	0
0	0	0	0	0.62	0
0	0	0	0	0.51	0.3
0	0	0.01	0	3.15	4.79
0	0	0	0.16	0.51	0
0	0	0	0	0.93	0
0	0	0	0	0.61	0
0	0	0.85	0	1.64	0.78
0	0	2.14	0	0.32	0
0	0.26	0	0	0.17	0
0	0	0	0	0.35	0
0	0	0	0	0.23	0
0	0	0	0	0.44	0
0	0	0.19	0	2.38	10.3
0	0	1.73	2.19	7.65	6.14
0	0	1.42	0	4.79	7.31
0	0	1.14	0.13	0.25	0
2.8	0.25	0.52	0	2.53	0
0	0.22	0	0	0.99	0
0	0.2	0	0	0	0
0	0	1.2	0	0.34	0
0	0	0.12	0	0.66	0
0.1	0.4	0.99	4.21	2.82	1.07
0	0	1.53	0	0	0
0	0	0	0	1.09	1.05
0	0.14	0	0	0.56	0
0	0.54	0.01	0	0.39	0
0	0	0	0	0	0
0	0	1.3	0	0.25	0
0	0	0	0	0	0
0	1.04	1.3	0	1.05	0
0	0.33	0.34	0	1.63	0
0	0.12	0	0	2.11	0.92
0.2	0.3	0.71	0	1.75	0
0	0	1.29	0	0.45	0.13
0	0	0	0	0.95	0.42
0	0	0	0	0	0
0	0	0	0	0	0
0	0	0	0	0.24	0.13
0	0	0	0	0	0
0	0	0.01	0	0.28	0
0	0	0.26	0	0.99	0.42
0	0	0.06	0	0.2	0
0	0	0	0	0	1.61
0	0	0	0	0	0
0	0	0.27	0	0	0
0	0	0	0	0	0
0	0	1.62	0	0.87	0
0	0.1	0.1	0	1.02	0.57
0	0	0	0	0.37	0
0	0	0.59	0	0.15	0
0	0	0.25	0	1.9	0
0	0	0.64	0.93	4.68	3.52
4.5	0.84	1.75	1.61	6.83	13.08
3	0.41	0.16	0	1.61	0.54
0	3.7	2.45	0	3.57	3.07
2.8	0.12	0.89	0.17	2.02	0
0	0.36	0.14	0	1.37	0.18
0	0	0	1.27	0.23	0
0	0	1.62	1.09	0.67	0
0	0.27	5.38	3.09	5.15	6.28
3.6	0.5	1.83	0	1.59	0
0	0.87	0.02	0	1.39	0
1.2	0.08	0.02	0	1.04	0
0.2	2.04	0.15	0	2.26	2.39
0.1	1.66	0.88	0.9	2.96	5.06
2.3	1.42	0.03	1.77	0.26	1.11
1.7	0.1	0	0	0	0
0	0.31	0	0	0	0
0.4	0.08	0	0	0.56	0
0	0	0	0	0	0
0	0	0	0	0	0
0	4.76	0	0.13	0	0
0.8	2.12	0.42	0	0.64	1.33
0	0.43	1.56	0	1.06	0
0	0.31	0.06	0	1.47	0.7
0	0.44	0.07	2.38	1.69	1.76
0.8	2.37	1.83	2.22	2.23	6.44
0.1	1.24	0.12	0.13	2.54	1.69
4	0.65	4.68	0	2.19	9.73
0	1.11	1.36	0	1.64	0
0	1.73	0.1	1.32	2.38	0
2.3	0	0.09	0	1.3	0
0.3	2.18	0	0	2.59	0
0	0	0	0	0	0
0	0	0	0	0	0
0	0	0.02	0	0.57	0
0	0	0.03	0	8.51	2.49
0	0	1.23	0	0.88	0
0	0	0.04	0	0.76	0
0	0	0	0	1.28	0
0	0	0	0	1.45	0
0	0	0	0	0	0
0	0	0.15	0	0	0
0.1	0.08	0	0	0.44	0
0	11.58	0	0.35	0	0
1.8	0	0	0	0	1.89
0	0	0.05	0	0	0
0	0	0	0	0	0
0	0	0	0.16	0	0
0	0	0	0	0	0
0	0	0	0	0	0
0	0	0	0	2.33	0
0	1.7	0	0	3.67	0
0.2	1.44	0	0.15	1.68	0
0	1.03	0.67	0	1.74	1.26
0	0	0.3	1.87	4.31	0
4.1	3.13	28.75	6.71	8.05	12.42
0	0	1.28	0	6.73	0
0	3.51	0	0	0.97	0
0	3.42	0.53	2.25	2.42	0
0	5.19	13.82	10.77	4.57	5.67
2.4	8.76	0.4	2.3	4.03	0.09
0.3	11.59	1.5	0	8	1.71
2.6	0.17	0	0	0	0
0	0	0	0	0	0
0	0	0	0	0	0
0	0	0.69	2.22	3.29	1.98
1.7	0.16	0.28	0.74	2.34	0.63
4.8	2.72	1.55	0	9.64	0
0	1.62	0.38	7.48	6.91	7.65
3.9	0.11	1.14	1.08	3.83	0
0	0	0.34	0	0.34	0
0	0.42	0	0	0	0
0	0.24	0.14	0.34	1.64	0
0	0.17	0.01	0	0	0
0	0	0.26	0.44	0	0
0	0	0	0	0	0
2	0.6	0.81	0.71	3.21	0.34
0.3	12.26	17.29	25.64	10.48	13.28
6.3	1.02	0.05	0	0.74	0
4.9	0.44	2.7	1.77	0.31	0
0.1	1.47	0	0.46	0	0
0	3.85	21.78	0	1.2	4.83
9.3	0.69	0	0	0.75	0.99
0	1.15	0.93	19.23	5.29	1.94
0.6	8.56	11.16	36.65	15.17	10.22
0.2	4.06	3.78	21.01	5.87	2.37
0	11.97	4.81	17.83	14.71	8.15
10.8	1.6	0.97	4.75	12.35	0.95
0.6	3.81	22.66	0	9.95	7.55
6.3	4.15	0.68	12.79	7.7	0.3
0.3	10.18	15.85	0	14.83	10.78
5.1	18.82	1.01	8.64	13	11.6
11.4	1.07	0.6	3.48	7.64	2.46
3.1	1.66	0.04	0.4	5.25	1.98
0	0.14	0.07	0	1.05	0
0	0.69	6.86	2.65	0.53	4.92
0	0	0.14	1.3	0.48	0
0	0.13	0.16	0	0	0
0	0	0.07	0	2.2	0
0	4.11	1.94	0.89	5.82	0.04
4	0.64	1.06	3.03	4.57	2.76
0	2.4	5.34	35.94	12.58	0.98
0.6	0.11	0.92	0	2.89	2.98
0	16.33	81.86	27.82	14.07	19.13
14.8	2.52	0.13	0	2.84	0
0.5	2.09	3.4	4.54	18.56	21
0.9	3.45	3.01	1.07	7.57	0.51
0	0.92	0.4	1.6	7.88	8.12
3.1	0	1.3	0	5.32	1.45
0	0.92	7.41	17.46	12.33	15.94
14.5	5.94	8.99	18.86	10.7	12.24
0	0.5	4.27	0.88	4.75	1.7
0.1	0.41	0.92	1.29	7.01	0.6
0	3.58	0.07	3	3.75	0
0	13.56	34.32	23.3	10.61	17.6
17.7	12.08	1.28	3.65	4.34	0.81
0	6.58	6.19	0	22.31	0.13
3.1	17.56	27.58	7.61	3.6	11.43
2.9	0.56	0	0.61	9.4	0.34
0	9.54	24.48	7.6	7.45	9.61
0.1	13.39	4.44	17.11	15.78	4.97
7.7	2.12	1.8	1.36	7.82	7.44
13.9	0.74	9	0	15.78	0.6
2.7	0.17	11.55	6.65	18.86	1.57
1.7	0.5	2.27	3.1	12.67	0
0.3	4.89	7.2	11.38	5.64	3.87
2.3	7.34	4.67	1.5	5.97	3.23
1	0	0.01	0	0	0
0	0	0	0	0	0
0	0	0.06	0	1.44	0.64
0	1.04	3.19	0.32	4.37	7.4
2.2	6.58	23.42	5.03	7.92	16.98
10.9	8.61	1.88	1.08	18.45	14.33
1.6	10.17	22.18	4.62	20.04	7.39
16.1	2.3	4.04	0.59	1.98	0.25
0	2.93	1.06	0	1.31	0
0	0	0	0	0	0
0	0	0	0	0	0
0	0	0	0	0	0
0	0	0	0	0	0
0	0.24	0	0	0	1.07
0	0	0	0	0	0
0	0	0	0	0.46	0
0	0.15	0	0	0	0
0.2	2.73	0.75	0	1.85	0
0.2	15.24	10.2	0	8.74	11.12
24.3	3.8	0.69	5.59	3.72	2.45
1.4	0.14	2.58	0	0	0
0	0.17	11.72	0	7.36	5.71
0	0.26	0	0	0	0
0	0.89	0	0	0	0
0	4.41	1.46	0	5.34	0.51
4.4	5.49	4.52	0	7.99	5.66
2	0	0.19	0	0	0
0	0.92	1.83	1.6	0.54	0.15
0	0	0	0	1.15	0
0.6	0.69	1.84	11.36	1.05	0
0.1	0	0.21	0.67	1.46	0
0	0	0	0	0	0
0	0	0	0	0	0
0	0	0	0	0	0
0	0	0	0	0	0
0.1	0.74	0	0	1.27	0.5
1.5	0.21	0.54	0	3.29	0
2.3	3.51	4.49	0	6.82	1.91
5	5.2	0.14	0	0	0.23
0.1	1.25	0	0	1.15	0.32
0	0.37	0	0	0	0
0	3.27	0	0	1.26	0
0	0	0	0	0	0
0	0	0	0	0	0.32
0	0	0	0	0	0.18
0	0	0	0	0	0
0	0	0	0	0	0.25
0	0	0	0	2.41	0
0	0	0.02	0	1.49	0
0	0	0	0	0	0.07
0	0	0	0	0	0
0	0.1	4.55	0	3.93	1.88
0	0.15	11.54	0	20.09	42.83
0	0.07	4.22	0	9.51	1.65
0	1.84	1.55	0.6	1.11	2.6
0.2	1.06	0	4.73	4.27	0
0	0.08	0	0	2.43	0
0	0	0	0	1.19	0
0	0	0	0	0	0
0	0	0	0	0	0
0	0	0	0	0	0
0	0	0	0	0	0
0	0	0	0	0	0
0	0	0.12	3.42	2.67	0
0	0	0.12	0	6.26	0
0	0	0	0	0	0
0	0	0	0	0	0
0	0	0	0	0.68	0
0	0	0	0	0	0
0	0	0	0	0	0
0	0	0.85	0	0	0
0	0	0	0	0.63	0
0	0	0	0	0	0
0	0	0	0	0	0
0	0	0	0	0	0
0	0	0	0	0	0
0	0	0	0	0	0
0	0	0	0	0	0
0	0	0	0	0	0
0	0	0	0	0	0
0	0	0	0	0	0
0	0	0	0	0	0.8
0	0	0.96	0	0	0
0	0	0	0	0	0
0	0	0	0	0	0
0	0	0	0	0	0
0	0	0	0	0	0
0	0	0	0	0	0
0	0	0	0	0	0
0	0	0	0	0.68	0
0	0	0	0	0.64	0
0	0	0.03	0	0.67	0
0	0	0	0	0	0
0	0	0	0	0	0.9
0	0	0	0	0.64	0
0	0	0	0	0	0
0	0	0	0	0	0
0	0	0	0	0	0
0	0	0	0	0	0
0	0	0	0	0	0
0	0	0	0	0	0
0	0	0	0	0	0
0	0	0	0	0	0
0	0	0	0	0	0
0	0	0	0	0	0
0	0	0	0	0	0
0	0	0	0	0	0
0	0	0	0	0	0
0	0	0	0	0	0
0	0	0	0	0	0
0	0	0	0	0	0
0	0	0	0	0	0
0	0	0	0	0	0
0	0	0	0	0	0
0	0	0.16	0	0	0
0	0	0	0	0	0.13
0	0	0	0	0	0
0	0	0	0	0	0
0	0	0	0	0	0
0	0	0	0	0	0
0	0	0	0	0	0
0	0	0	0	0	0
0	0	0	0	0	0.01
0	0	0	0	0	1.24
0	0	0	0	0	0
0	0	0	0	0	0
0	0	0	0	0	0
0	0	0	0	0	0
0	0	0	0	0	0.05
0	0	0	0	0	0
0	0	0	0	0	0
0	0	0	0	0	0
0	0	0	0	0	0
0	0	0	0	0	0
0	0	0	0	0	0
0	0	0	0	0	0
0	0	0	0	0	0
0	0	0	0	0	0
0	0	0	0	0	0
0	0	0	0	0	0
0	0	0	0	0	0
0	0	0	0	0	0
0	0	0	0	0	0
0	0	0	0	0	0
0	0	0	0	0	0
0	0	0	0	0	0
0	0	0	0	0	0
0	0	0	0	0	0
0	0	0	0	0	0
0	0	0	0	0	0
0	0	0	0	0	0
0	0	0.03	0	0	0
0	0	0	0	0	0
0	0	0	0	0	0
0	0	0.97	0	0	0
0	0	0.02	0	0	0
0	0	0	0	0	0
0	0	0	0	0	1.15
0	0	1.54	0	0	0
0	0	0	0	0	0
0	0	0	0	0	0
0	0	0	0	0	0
0	0	0	0	0	0.5
0	0	0	0	0	0
0	0	0.01	0	0	0
0	0	0	0	0	0
0	0	0.39	0	0.18	0
0	0	0	0	0	0
0	0	0.11	0	0.62	0.08
0	0	0	0	0.42	0.29
0	0	0.1	0	0.68	0.37
0	0	0	0	0.52	0
0	1.2	0.06	0	0.17	0
0	0	0	0	0	0
0	0	0.06	0	0	0
0	0	1.01	0	0	0
0	0	0	0	0.15	0
0	0	0.01	0	0	0
0	0	0	0	0	2.1
0	0	0.54	0	0	0
0	0	0	0	0	0
0	0	0.41	0	0	0
0	0	0	0	0	1.15
0	0	0	0	0	0
0	0	0	0	0	0
0	0	0	0	0	0
0	0	0	0	0.16	0
0	0	0	0	0	0
0	0	0.05	0	1.11	0
0	0	0	0.5	0.76	0
0	0	0	0	0	0
0.1	0	0	0	0.22	0
0	0	1.29	0	0.27	0
0	0	0	0	0.59	0
0	0.29	0	0	1.6	0
0	0.16	0	2.75	2.42	0
0	0.62	0.19	0	2.05	0
1	0	0	0	0	0
0	0	1.28	0	0	0
0	0.17	0.76	0	0	0
0	0	0	0	0	0
0	0	0	0	0	0
0	0	0.01	0	0	0
0	0	0	0	0.32	0
0	0	0.75	0	0	0.27
0	0	0	0	0	0
0	0.09	0.01	0	0	0
0	0	0	0	0	0
0	0	0	0	0.19	0
0	0	0.84	0	0.44	0
0	0	0	0	0	0
0	0	0	0	0	0
0	0	1.19	0	0.2	0
0	0	0.1	0	0.83	0
0	0.4	0.56	0.78	1.04	0
0	0	0.01	0	0.47	3.44
0	0	0	0	5.1	4.68
0	0.07	4.78	0.55	3.92	3.61
0	0.48	0.02	0.89	2.36	6.07
0	0.78	1.02	0.31	2.42	1.53
0	0.9	0.01	0	1.34	1.05
0	0.34	0.33	0	3.41	0
1.1	0	0.74	2.4	2.04	0.43
0	0	0.48	2.01	2.14	0.86
0	0	0	0	1.8	0
0	0	0.01	0	0.26	0
0	0	0.04	0	1.09	0
0	0	0.01	0	1.12	0
0	0.1	0	0	1.08	0
0	0	0	0	0.2	0
0	0	0.72	0	0.97	0
0	0	0	0	0	0
0	0	0.2	0	7.75	0
0	0.27	0.07	0.76	3.69	0
0	0.2	1.05	14.19	1.94	9.37
0	0	0.09	1.23	2.36	0
0	0.25	0.42	0.97	1.76	2.8
0	0	0	0	0.47	0
0	0.38	2.33	0.5	1.21	0
0	3.84	0.89	0	1.09	0
0.5	6.99	0	1.93	0.59	1.46
0	0.09	0.95	2.95	0.64	0.5
0.1	0	0.03	0.96	0.2	0
0	0	0.24	0	0	0
0	0	0.02	0	0	0
0	0	0	0	0.72	0
0	0.1	0	0	0	0
0	0	0.08	0	1.9	0
0	0	0.04	0.2	1.29	0.45
0	0	0	0	0	0
2.5	0	0.54	2.9	0.91	1.22
0.6	0.48	0.01	1.69	3.07	0
0	0	0.86	0	1.89	0
0	0	0.57	0	1.33	0
0	0.19	0.05	1.39	2.75	0
0	0	0	0	1.91	0.08
0	0.14	0	0.1	3.35	0
0	6.34	2.06	0.47	1.54	3.19
15	0.55	1.6	0	0.56	3.16
0	0	0	0.33	1.54	0
0	0	0.04	0.18	1.92	0
0	0	0	0	0	0
0	0	0.05	0.59	0	0
0	0	0.6	0	2.17	0
0	5.52	0.48	0.39	6.85	0.24
1.1	4.01	0.74	1.99	2.08	0.11
0	9.36	1.6	0	0.94	0.72
5	3.52	0	1.22	2.05	0
0	21.87	13.54	0	4.48	18.78
3.1	0.97	0	0	0	0
0.6	0.18	1.71	2.43	8.88	4.99
4.8	2.21	0.74	2.78	4.42	6.14
0.6	8.51	12.7	4.97	7.22	21.89
12	6.75	6.46	4.74	7.66	12.25
2.7	1.8	19.18	0	18.73	0.29
5.2	0.44	3.76	0	6.1	12.25
4.4	1.31	1.4	0	2.18	1.06
0	0.15	0	0.49	0.48	0
0	0	0.25	0	6.87	0
0	1.11	0.21	0	3.17	0
4.6	0	0.01	0.53	0.37	0
0	4.07	1.62	2.33	4.21	1.65
2.2	0.09	0	0.37	0.74	0
0	0	3.45	14.28	2.87	0.79
2	18.75	17.89	19.8	13.06	12.62
1.8	3.65	0.98	0	10.83	4.69
0.9	7.53	0.87	9.35	18.6	16.48
1.1	0.85	0.03	2.51	0.29	0
0	0	0	0.13	1.38	0
0	0	0	0	0.42	0
0	0	0	0	0	0
0	0	0	0	0	0
0	0	0	0	0	0
0	0	0	0	0.2	0
0	0	0	0	0	0
0	0	0	0	0	0
0	0	0	0	0	0
0.8	0.58	0	0	0	0
0	3.56	3.66	4.35	0.29	1
11.8	2.01	0.07	4.59	1.02	1.21
0	20	43.53	1.79	4.59	18.34
31.8	3.65	6.3	21.91	6.72	5.93
12.4	0.68	4.47	16.15	4.69	1.79
12	9.11	8.38	7.43	15.5	1.21
14.4	0.69	4.53	2.61	9.14	4.45
4.3	0	8.59	7.29	6.09	0.24
5.8	0.32	0.19	0	0.2	0
0.2	0	0.03	2.92	1.9	0
0.1	6.93	2.84	0	8.34	6.13
11.6	1.38	0.01	0.31	0.29	0.19
0	2.5	3.74	39.16	12.58	2.54
0	8.77	18.25	3.21	23.2	25.44
4.2	19.41	23.83	1.34	12.65	17.68
2.6	0.99	0	0	0.32	0
0	0	0	0	0	0
0	0	0	0	0	0
0	4.92	0.32	0	3.95	2.5
1.7	1.27	5.57	4.11	14.09	20.25
0	0.46	2.92	5.41	7.57	2.76
2.5	0.14	0.12	3.81	6.77	0.57
0	1.26	2.29	3.91	13.51	1.1
0	0.91	0.23	11.28	6.24	0.72
1.6	0.47	6.08	2.95	0	0.19
0	0	0.07	0.49	1.41	0
0	1.22	0.01	1.67	1.24	0.27
0	0.98	20.04	2.32	0.59	1.51
0	0.13	1.46	5.23	0.54	0.61
0	0	0.03	0	0	0
0	5.73	9.57	7.67	12.15	1.29
18	8.97	22.16	24.98	11.77	11.77
11.3	2.43	0.01	0	0.34	0
0	0.28	3.19	0	0.28	0.95
14.4	4.12	2.81	0.49	1.35	1.44
5.9	0.26	0	2.5	0.38	0.45
0	0.12	0.19	0	0	0
0	0	0.64	0.31	0.3	0
0	0.09	0.08	0	2.89	0
0	1.17	0.73	3.62	2.06	0.25
3.5	1.98	0.33	2.08	4.64	0
0	0.09	0	0	0	0
0	1.74	2.87	1.06	3.22	2.16
7.3	1.85	4.65	1.34	1.63	0.44
0	0.32	0.64	0	1.98	0.06
9.1	0	1.77	0.28	0.48	0
0	0	0.31	0	1.85	0.16
0	1.12	0.44	1.41	5.37	2.25
0.9	0	0.26	0	0	0
0	0.15	0.02	0	0.67	0
0	0	0	0	0	0
0	0.18	0	0	0	0
0	0.78	0.95	3.36	1.89	0
0.7	0.95	0.31	0.77	3.47	0.25
0	0	0	0	0	0
0	0.15	0	0	0	0
0	0	0	0	0	0
0	0.22	0.11	0	1.78	0.44
3.5	0.89	4.01	7.87	6.07	11.76
0	0.32	1.86	0	4.02	1.03
0	0.11	0.35	0.26	8.06	0.13
0	3.93	0.74	0	5.59	4.97
0	2.34	10.76	33.5	35.95	37.71
11.9	4.28	6.81	1.15	9.09	2.06
0.2	2.86	0.05	3	3.53	0.28
1.7	7.26	35.94	10.88	15.67	14.23
5.3	1.15	1.3	1.9	3.4	0
0	0	0.04	0	0	0
0.3	0.45	1.83	0.68	1.13	0.63
0	0.18	0.02	0.95	0.44	0.56
1.4	4.17	0.06	1.75	1.12	5.03
0	0	0.2	0	0	0
0	0	0	0	0.48	0
0	0	0	0.15	0	0.39
0	0	0	0	0	0
0	0	0.17	0.94	1.42	2.57
0	0	0.45	1.4	1.23	0
0	1.01	2.56	4.02	8.17	0.66
0	2.08	2.52	0	3.25	0
4.6	6.92	9.79	7.84	27.09	8.82
9	0.25	0	0	1.45	0.39
7.4	10.93	15.88	4.77	13.54	16.05
21	8.51	8.71	7.54	5.52	4.74
10.6	6.86	3.81	0	1.42	0.92
0.7	1.91	7.33	0.44	0.72	0
2	0.64	0.35	0	0	0
3.8	1.28	4.05	4.68	1.74	0
0.4	0.36	0	0.33	0.93	0.79
0	0	0	0	0.64	0
0	0	0	0	0	0
0	0	0.63	0	0	0
0	0	0.63	0	0.49	0
0	0.19	0.58	0.67	0	0
0	0.77	0	0	1.82	0
0.4	0.69	4.8	6.52	2.46	10.72
0	0.15	0.06	0.14	5.21	0
0	0.07	0	0	0	0
0.3	0	0	0	0	0
0	0	0	0	0	0
0	0	0.33	0.23	0	0
0	0	0	0	1.13	0
0	0.09	0	0	0	0
0	0	0	0	0	0
0	0.12	0	0	0	0
3.6	0.18	0	0	0.59	0
0.8	0	0	0	0.48	0.17
1.6	0	0	0	0	0
0	0.77	0	0	0	0.29
0	0	0	0	0	0
0	0	0.16	0	0	0
0	0.23	2.24	0	2.23	0
1.1	0	0	0	0	1.68
1.7	0.81	2.54	0	0	0.36
3.6	0	0.44	0	0	0
0	0	0	0	0	0.2
0	0	0	0	0.8	0
0	0	0	0	0	0
0	0	0.33	0	0.89	0
0	0.89	2.04	0	0.48	0.57
0.2	0	0.65	0	0.77	0
0	0	0	0	2.06	0
0.3	0.26	0.04	1.87	0.87	1.17
0	0	0.01	1.3	0	0
0	0	0.41	0	0	0
0	0.16	0.01	1.21	1.28	0.69
0	0	0	0	0.31	0.88
0	0	0.3	0.18	1.41	0
0	0	0	0	0.35	0
0	0	0	0	0.35	0
0	0	0	0	0	0.37
0	0	0.23	0.26	0	0
0	0	0	0	0	0
0	0	0	0	0	0
0	0	0	0	0	0
0	0	0.89	0	1.43	0.35
0	0.94	0.01	0.11	0.64	1.23
0	0	0	0	0	0
0	0	0	0	0	0.11
0	0	0	0	0	0
0	0	0	0	0.28	0
0	0	0.11	0	0.6	0.12
0	0.19	1.37	0.32	3	0.89
1.5	0.8	0	7.57	1.36	0.05
0.2	0	0	0	0	0
0	0	0	0	0	0
0	0	0	0	0	0
0	0	0.21	0	0	0.12
0	0	0	0	0	0.05
0	0	0	0	0	0.11
0	0	0	0	0	0.26
0	0	1.12	0	0.19	0
0	0	0	0	0	0
0	0	0	0	0	0.11
0	0	0	0	0	0
0	0	0	0	0	0
0	0	0.03	1.8	0.18	0
0	0	0	0	0	0.39
0	0	0	0	0	0.14
0	0	0	0	0	0
0	0	0	0	0	0
0	0	0	0	0	0.88
0	0	0	0	0	0
0	0	0	0	0	0
0	0	0	0	0	0
0	0	0	0	0	0
0	0	0	0	0	0
0	0	0	0	0	0.22
0	0	0	0	0	0.14
0	0	0.01	0	0.6	0.48
0	0	0.02	0	0.15	0
0	0	0	0	0	0.27
0	0	0	0	0.7	0.48
0	0.21	0.03	0	0.2	0
0	0.07	0.01	0	0.16	0
0	0	0	0	0	0
0	0	0	0	0	0.69
0	0	0	0	0	0
0	0	0	0	0	0.91
0	0	0	0	0	0
0	0	0	0	0.24	0
0	0	0	0	0	2.71
0	0	0	0	0	0.97
0	0	0	0	0	0.22
0	0	0	0	0	0.91
0	0	0	0	0	0.82
0	0	0	0	0	0.91
0	0	0	0	0	1.15
0	0	0	0	0	0.92
0	0	0	0	0	0.38
0	0	0	0	0	0
0	0	0	0	0	0
0	0	0	0	0	0
0	0	0	0	0	1.61
0	0	0	0	0	0.2
0	0	0	0	0	0
0	0	0	0	0	0
0	0	0	0	0	1.08
0	0	0	0	0	0
0	0	0	0	0	0
0	0	0	0	0	0
0	0	0	0	0	0.17
0	0	0.01	0	0	0
0	0	0	0	0	0.08
0	0	0	0	0	0
0	0	0	0	0.15	0
0	0	0	0	0	0.17
0	0	0	0	0	0
0	0	0	0	0	0.44
0	0	0	0	0	0
0	0	0	0	0	0.94
0	0	0	0	0	0
0	0	0	0	0	0
0	0	0	0	0	0.24
0	0	0	0	0	0
0	0	0	0	0	0
0	0	0	0	0	0.24
0	0	0	0	0	0.08
0	0	0	0	0	0
0	0	0	0	0	0
0	0	0	0	0	0.24
0	0	0	0	0	0
0	0	0	0	0	0
0	0	0.06	0	0	0
0	0.2	0.02	0.25	0	0
0	0	0	0	0	0.32
0	0	0	0	0	0.48
0	0	0	0	0.29	1.11
0	0.39	0	0	1.66	0
0	0	0.42	0.61	0.89	0
0	0.08	0	0	0.78	0
0.2	0	0.04	0.59	3	0.42
0	0	0	9.61	0.59	0
0	0	0	0	0	0.34
0	0	0	0	0	1.26
0	0	0.01	1.14	1.43	0.38
0.2	0	0	13.93	2.09	0
0	0	0.01	0.13	0.81	0.06
0	0.45	0	0.79	1.8	0.19
0	0	0	2.97	0.61	0
0	0	0	2.45	0.45	0
0.2	0	0	0	0.22	0
0	0.12	0	0	0.38	0
0	0	0	0	0	0
0	0	0	0	0	1.83
0	0	0	0	0	0
0	0	0	0	0	0
0	0	0	0	0	0
0	0	0	0	0	0
0	0.34	0.07	0	4.18	4.55
0	0.08	0	1.45	1.47	0
0	0	0	0	0	0
0	0	0	0	0	0
0	0	0.22	6.13	0	0
0	0	0	0	0	0
0	0	0	0	0	0.53
0	0	0	0	0	0
0	0	0	0	0	0
0	0	0	0	0	0
0	0	0	0	0	0
0	0	0	0	0	0.21
0	0	0	0	0	0
0	0	0	0	0	0
0	0	0.1	0	0.22	0
0	0	0	0	0	0
0	0	0.05	0	0.41	0
0	0	0	0	0	0
0	1.38	0	0	0.41	0
0	0.12	0	0	0.43	0
0	0	0.37	0.38	0	0
0	0	0.05	0	1.46	3.38
0	0	0.12	0	0	0
0	0	0.4	0	0.3	0
0	0	0.78	0	0	0
0	0	0	0	0	0
0	0	0	0	0	0
0	0	0	0	0	0
0	0	0	0	0	0
0	1.08	0.26	0	0	1.64
0.2	0	0.01	0.3	0	0.38
0	0	0.1	0	0	0
0	0	0.15	0	0.22	0.36
0	0	1.7	0	0.34	0
0	0	1.2	0	0	0
0	0	0.26	0	0.59	1.68
0	0	0	0	0.84	0
0	0	0.21	0	0.29	1.24
0	0	0.13	0	4.13	1.57
0	0.23	1.24	0	11.91	2.06
0	0	0.04	1.34	3.07	0.72
0	0	0.31	0	5.19	0.36
0	0.32	0.08	0	2.41	0.69
0	0.26	9.68	0	5.99	4.32
1.6	6.46	15.68	1.4	7.76	6.99
0	0	0	3.19	2.14	1.02
0	0	0	1.69	0	1.07
0	0	0	0.34	1.37	0
0	0	0	0	0.34	0
0	0	0.36	0	0.65	0
0	0	0.06	4.7	3.9	0
0	0	0	0	0	0
0	0	0	0	0	0
0	0	0	0	0	0
0	0	0	0	0	0
0	1.56	0	0	0	0
0	1.9	0.13	1.94	1.29	0
1.9	1.24	0.04	0	1.17	1.73
17.2	0	0.02	0.14	0.21	1.13
0.6	3.62	0.93	0.49	0.35	1.05
0	5.13	0.22	1.21	0.59	0.85
0.7	0	0	1.62	0	0
0	0	0	0	0	2.37
0	0	0.11	0	0.23	0
0	0	0.01	0	0.94	0
0	0	0.97	0	4.67	2.29
0	0.16	0.07	0	8.1	0
0	0	0.82	0	1.69	0
0	0	0	0	0	0
0	0	0	0	0	0
0	0	0	0	0	0
0	0	0	0	0	0
0	0	0	0	0	0
0	0	0	0	0.88	0
0.8	4.03	0	0	0.73	0
3	1.18	0.02	0.53	0.56	0
1.8	0	0.43	0	1.44	2.41
0	0	0	0	2.1	0
0	0.9	0.73	0	1.3	0.8
1.6	1.5	2.55	0	0.58	0.59
1.2	0.47	0.01	1.23	1.36	0.13
0	0	0	0	0	0
0	0.09	0	0	0	0
0	0	1.63	1.53	0.65	1.52
2.2	0.25	0.01	0.58	4.08	0.21
0	0	0.04	0	2.75	0
0	0	0.03	0.25	5.55	0
0	0	0	0	0	0
0	0	0	0	0	0
0	0	0	0	0	0
0	0	0	0	0	0
0	0	0	0	2.08	0.13
0	0	0	0	0	0.13
0	0	0	0	0	0
0	0	0	0	0	0
0	0	0	0	0	0
0	0	0	0	0	0
0	0	0.53	0.19	1.3	0.37
0	0.57	0.1	0	1.23	0
0	6.92	0	0	0	0
0.1	0	0	0	0	0
0	0.1	0.32	0.66	0.62	0.46
9.3	0.66	0.29	3.92	2.01	2.57
3	0.27	0.53	0.3	0.61	0
0.9	16.63	20.79	7.48	8.22	14.37
20.6	4.97	0	0.94	0	0
0.5	0	0	0	0	0
0	0	0	0	0	0
0	0	0.03	3.72	3.31	0
0	7.79	2.65	5.21	20.57	1.33
5.3	2.67	0.88	0	15.73	2.9
0	0	0	0	1.02	0
0	0.43	3.32	4.13	0	0.83
1.2	0	0.16	0	2.96	0.62
0	0	1.12	0	18.78	7.62
0	0	0	0	0	0
0	4.21	0	0.49	0	0
1.2	17.22	23.6	18.46	12.98	19.71
10	2.21	32.62	3.93	11.7	4.97
8.7	0	0.81	0	1.65	0
0	0	0	0	0	0
0	0	0.77	0	2.61	0.04
5.3	2.45	6.53	2.88	14.39	6.34
0.3	0.11	0	0	0	0
0	0	0	0	0	0
0	0	0.73	0	6.25	0.62
0	0	1.06	0	7.12	2.19
0	1.56	0.9	14.49	16.79	0.72
1.3	0.12	0	0	0.72	0.97
0	0.9	0	0.46	0.36	0
0	0.64	2.98	0.52	0.71	3.42
0	0.15	0	0	0	0
0	0	0.04	0	0.62	0
0	0.63	0	0	1.13	0
0	1.07	11.36	22.49	14.2	0.07
7.2	14.41	23.01	1.83	21.17	11.51
28.9	1.18	1.35	0	1.19	0
0	0.26	0.54	0	0.41	0.25
1.4	14.19	39.83	15.71	7.32	2.23
17.8	3.61	27.13	5.31	12.82	5.18
0.3	3.32	0.39	7.26	8.2	4.68
7.9	1.48	16.24	6.7	6.28	0.29
0.2	0	0.2	0	0.76	0
0	9.28	3.18	9.78	6.22	3.56
7.9	8.78	4.68	4.27	3.76	2.88
0.1	1.41	10.82	9.28	3.3	2.09
0	6.59	0.78	2.91	10.12	1.4
31.7	10.76	12.9	3.59	11.25	11.44
3.1	0.43	0	0	0	0
0	15.82	16.42	0	17.16	34.72
19.8	12.89	10.91	1.98	12.1	3.31
21.2	27.13	32.82	6.35	10.83	17.41
7.6	5.52	4.28	11.1	13.82	14.28
6.2	10.89	11.82	9.57	23.14	11.73
19.1	8.39	11.33	22.59	13.71	10.43
13.4	9.71	4.74	10.55	17.49	28.64
17.2	0.69	0.03	0	2.26	0
0	0	0	0	0	0
0	0	0	0	0	0
0	0	0	0	0.25	0
0	0	6.09	0	1.88	0.76
0	11.91	14.28	27.93	12.89	12.15
15	0	0.89	1.07	1.45	0.22
2	0.65	0.4	3.09	1.85	3.36
0.1	0.74	3.5	1.22	7.87	1.35
1.7	1.99	2.54	0	1.89	3.9
0	3.48	2.69	1.46	6.57	0
4.9	2.71	2.9	12.83	11.03	0
4.7	0.14	0	0	0	0
0	2.1	2.61	25.83	8.85	3.45
0.9	22.87	26.02	43.91	11.74	36.14
27.9	1.8	5.07	4.01	2.99	2.96
1.4	18.49	10.66	3.96	7.24	13.72
3.8	9.67	1.31	14.46	6.24	10.72
0	10.85	6.06	28.19	6.62	14.3
19.4	1.61	2.19	0.45	4.47	0
0.2	0	0	0	0	0
0	0	0.08	0	0.62	0
0	15.77	5.8	0	6.4	2.15
7.8	13.78	13.29	8.07	4.87	1.66
4.2	3.52	31.34	3.02	2.14	6.95
0.1	0.23	0.32	0	1.6	0
0.4	0.12	0.01	0.34	4.92	0
0.3	0.61	0.38	2.96	0.98	0.67
0.6	0.38	5.18	0	2.28	0.4
0	5.12	6.03	9.82	6.54	5.11
28.7	4.17	2.87	17.85	10.65	1.79
0.8	0.76	3.67	0	9.22	0
5.6	7.9	12.24	20.62	34.78	28.66
4.9	1.01	10.74	2.19	12.38	16.22
0	2.79	4.6	8.14	5.62	1.07
10.5	6.34	9.93	5.1	17.91	3.33
8.9	2.75	1.91	0	12.45	0.22
0.1	1.45	1.42	0	7.45	0.33
6.9	2.45	1.05	0	5.86	5.7
0.1	1.01	4.67	0	0.9	0
0.1	1.03	3.57	5.49	4.21	0.15
0	0	0.39	0	0.91	0
0	0	0.04	0	9.37	12.29
0	7.38	3.97	0	1.58	0.63
5.1	0.38	1.9	0	0	0
0	0.53	4.41	0.25	1.31	0
5.4	3.72	13.02	3.78	7.27	0.11
5.6	0.07	0	0	0	0
0	0	0	0	0	0
0	0	0	0	0	0
0	0	0	0	0	0
0	0	0	0	0.38	0
0	0	0	0	0	0
0	0	0	0	0	0.04
0	0	0	0	0	0
0	0	0	0.16	0	0
0	0.24	0	0	0.4	0
0	0.1	4.64	1.87	5.55	3
0.1	0.36	0.55	0	1.36	0.15
2.9	0	0.16	2.06	1.66	0
0	0	0.08	0	0	0
0	0	0	0	0	0.85
0	0	0	0	3.1	0
0.1	0	0	0	0	0
0	0	0	0	0	0
0	0	0	0	0	0
0	0.07	0	0	0	0
0	0	0	0	0	0
0	0	0	0	0	0
0	0	0.22	0.14	0.9	0.16
0.6	0.53	1.58	0.6	1.9	0
0.4	0.09	1.04	3.66	0.99	0
0	0	0	0	0	0
0	0	0	0	0	0
0	0	0	0	0	0
0	0	0	0	0	0
0	0	0.38	0	0.9	0
0	0.07	0.51	0	2.01	0
0	0	0	0	0	0
0	0	0	0	0	0
0	0	0	0	0	0.08
0	0	1.17	0	4.27	2.25
0	0	0	0	0	0
0	0	0.98	0	0	0.28
0	0	0	0	0	0
0	0	0.28	0.14	0	0
0	0	0.06	0	0	0
0	0	0	0	0	0
0	0	0	0	0	0
0	0	0	0	0	0
0	0	0	0	0	0.08
0	0	0	0	0	0.24
0	0	0	0	0	0
0	0	0	0	0	0
0	0	0	0	0	0.64
0	0	0	0	0	0.07
0	0	0	0	0	0
0	0	0	0	0	0
0.2	1.45	0	0	0	0
0	0	0.19	0	0	0.12
0	0	0	0	0	0
0	0	0.08	0	1.02	0
0	0	0	0	0	0
0	0	0.39	0	0	0.03
0	0	0	0	0	0
0	0	0	0	0	0
0	0	0	0	0	0
0	0	0.01	0	0.42	0
0	0	0	0	1.12	0.04
0	0	0	0	0	0
0	0	0	0	0	0
0	0	0	0	0	0.06
0	0	0	0	0	0
0	0	0.06	0	0.83	0
0	0	0	0	0	0
0	0	0	0	0	0
0	0	0.27	0	1.11	0.33
0	0	0.17	0	0.88	2.4
0	0	0	0	0	0.43
0	0	0	0	0	0
0	0	0	0	0	2.36
0	0	0	0	0	0.42
0	0	0	0	0	0
0	0	0	0	0	0.71
0	0	0.19	0	0	0.06
0	0	0.06	0	0	0
0	0	0	0	0	0.33
0	0	0	0	0	0
0	0	0	0	0	0
0	0	0	0	0	0
0	0	0	0	0	0
0	0	0.01	0	0	0
0	0	0.3	1.95	0	0
0	0	0	0	0	0
0	0	0	0	0	0.67
0	0	0	0	0	0
0	0	0	0	0	1.69
0	0	0	0	0	1.14
0	0	0	0	0	0.33
0	0	0	0	0	0.32
0	0	0	0	0	0
0	0	0	0	0	0.03
0	0	0	0	0	0
0	0	0	0	0	0.83
0	0	0	0	0	1.44
0	0	0	0	0	1.34
0	0	0	0	0	0
0	0	0	0	0	0
0	0	0	0	0	0.82
0	0	0	0	0	0.48
0	0	0	0	0	0.3
0	0	0	0	0	0
0	0	0	0	0	0.17
0	0	0	0	0	1.16
0	0	0	0	0	0
0	0	0	0	0	0
0	0	0	0	0	0
0	0	0	0	0	0
0	0	0	0	0	0.68
0	0	0	0	0	0.11
0	0	0	0	0	0
0	0	0	0	0	0
0	0	0	0	0	0
0	0	0	0	0	0
0	0	0	0	0.81	0.25
0	0	0	0	0.23	0
0	0	0	0	0	0.66
0	0	0	0	0	0.68
0	0	0	0	0.41	0.05
0	0	0	0	0	1.79
0	0	0	0	0.24	0
0	0	0	0	0.16	0
0	0.18	0	0	0	0
0	0	0	0	0	0
0	0	0	0	0.84	0
0	0	0.09	0	0.9	0
0	0.31	0	0	1.61	0
0	0	0	0	0.16	0
0	0	0.01	0	0	0
0	0	0	0	0	0
0	0	0	0	0	0
0	0	0	0	0	0
0	0	0	0	0	0
0	0	0	0	0	0
0	0.13	0.04	0	0	0
0.1	0	0	0	0.22	0
0	0	0	0	0	0
0	0	0	0	0	0.57
0	0	0	0	0	0
0	0	0	0	0	0
0	0	0	0	0	0
0	0	0	0	0	0
0	0	0	0	0	0
0	0	0	0	0	0
0	0	0	0	0	1.92
0	0	0	0	0	0.29
0	0	0	0	0	0.42
0	0	0	0	0	1.88
0	0	0	0	0	0
0	0	0	0	0	0.88
0	0	0	0	0.18	0
0	0	0	0	1.6	0.02
0	0	0	0	0.94	0
0	1.49	0	2.13	1.09	0
0	2.42	0	0	0.58	0
0	0	0.22	0	0	0
0	0	0	0	0	2.22
0	0	0	0	0	0
0	0	0	0	0	0
0	0	0	0	0	0
0	0.61	0	0	0.41	0
0	0	0.57	0	1.39	0.23
0	0	0	0	0	0
0	0	0	0	0	0
0	0	0.17	0	0	0
0	0	0.12	0	0.91	0
0	0	0.16	0	1.15	0.4
0	0	0.53	0	1.47	0.1
3.2	0	0	0	0	0.13
0	0	0.01	0	0.36	0
0	0.54	0.07	0	1.24	0
0	0.8	0.01	0	0.45	0
0	0	0	0	0	1.36
0	0	0	0	0	0
0	0	0	0	1.15	0
0	0	0	0	0.6	0
0	0	0	0	0.66	0
0	0.23	0.42	5.45	0.53	1.07
0	0.41	0.44	0	2.52	0.18
0	0	0	0.28	0.32	0
0	0	0	0	1.55	0.4
0	0	0.38	0.13	0.67	1.68
0	0.13	0	0.69	0.76	0
0.5	0.64	0	0	1.1	0
0	0.51	0	0	0.24	0.92
0	0	0	0	0	0
0	0	0	0	0	1.36
0	0	0	0	0.54	0
0	0	0	0	0	0
0	0	0	0	0	1.36
0	0.09	0	0	0.42	0.72
0	0.53	0.15	0	0.63	0
0	0.12	0	0	0.47	0
0	0	0	0	1.86	0
0	0.13	1.56	0	1.55	0
0	0	0.77	0.25	3.89	0.37
0	0	0.31	0	5.88	3.19
0	0	0.83	0	1.06	3.17
0	0.29	2.72	0	3.9	5.44
0	0	0.42	0	0.79	0
0	0	0.01	0	1.12	0.1
0	0.2	0.72	0	0	0.61
0	0	0.53	0	0	0.05
0	0	0	0	0	0
0	0	0	0	0.69	0.1
0	0	1.5	0	6.19	0
0.1	0.11	0.24	1.19	1.89	0.14
0	0	0.1	0.99	1.32	0
0	0	2.14	0	1.68	2.47
0	0	0	0.16	0	0.05
0	0	0.12	0.85	1.08	0
0	0	0.23	0	1.26	0.36
0	0	0.12	0	0	0
0	0	0.14	0	0.8	0
0	0	0	0	1.53	0
0	0.35	0	0	0	0
1.7	0	0	0	0	0
0	0.12	0.21	0	0.91	0
0	0	0.02	0	0.81	0
0	0	0	0	1.46	0
0	0	0	0	0	0
0	0	0	0	0.28	0.56
0	1.34	0	0	0.26	0.37
0.1	0.49	0	0	0.27	0
0	0.08	0	0	0	0
0	0	0.04	0	0	0
0.1	0	0.37	1.36	5.58	7.42
0	1.4	3.81	0.97	3.93	1.73
0	0.2	0.38	0.87	0	2.87
9.1	0.11	0	0	1.9	0
0.1	0.16	0	0.19	1.95	0
0	0	0	0	3.62	0
0	0.08	0	0	1.65	0
0	1.6	0	0	5.73	0
0	0.4	0	1.09	8.29	3.95
1.3	0.44	0	0.43	0	0
0	0.31	0	0	0	0
0	0	0	0	0	0
0	0	0	0	1.88	0
0	2.99	0.04	0	0	0
0	1.41	0.04	0.42	2.36	0
0	15.15	1.48	1.39	8	3.65
2.7	0	0.05	2.09	1.64	0
0	0	0	0	2.35	0
0	13.2	0.86	0	8.26	0
0	5.68	0.03	3.99	16.42	2.63
12.2	2.92	7.25	1.63	7.74	5.56
0	1.52	5.31	4.39	4.48	4.49
0	0	0	0	0	0
0	0	0.12	2.46	4.11	4.07
0	0	0	0	0	0
0	0	0	0	0	0
0	0	0.46	0	1.81	1.91
0	0	0	0	0	0
0	0	0	0	2.63	0
0	0	0	0	1.89	0
0	0.42	4.71	1.89	0.44	1.03
0	1.51	5.91	0	2.21	1.18
19.4	0.47	7.15	5.86	3.51	1.22
0	0	0.18	0.79	1.33	0
0.3	2.16	0.81	1.08	2.29	0.11
1	6.94	24.8	24.34	2.07	5.71
8.3	1.03	5.51	0	0	0
0.4	0.67	0.11	0	1.71	0.59
0	0.74	8.87	2.42	8.29	0.26
1.3	2.26	7.74	11.99	15.24	9.14
0.1	0.16	0	0	0	0
0	7.17	4.52	18.96	8.24	10.25
3.3	3.13	3.94	9.51	20.39	0
0	2.44	5.38	0	3.04	5.57
7.8	4.23	5.95	1.02	7.07	0
0.2	0.24	0.27	0.73	0.43	0
0	1.47	1.82	4.94	9.51	0
0.1	5.35	4.85	0	10.65	9
2.6	1.89	2.05	22.95	10.08	0.15
2.2	0.46	6.45	7.26	18.81	16.41
0.5	3.21	8.2	3.14	11.92	0
[truncated: 1,774 more rows]
