# Supplementary material for: Evaluation of multiple satellite precipitation products and their potential utilities in the Yarlung Zangbo River Basin
Source: Sci Rep. 2022 Aug 3;12:13334. doi: 10.1038/s41598-022-17551-y (PMC9349210; doi:10.1038/s41598-022-17551-y)
Supplement: Supplementary file 6 — Supplementary Information 6. [file 41598_2022_17551_MOESM6_ESM.csv]

obs	cmorph	gpm	gsmap	persiann	trmm
0	0	0	0	0.16	0
0	0	0	0	0	0
0	0	0	0	0	0
0	0	0.26	0	0.34	0.04
0	0	0	0	0	0
0	0	0	0	0	0
0	0	0	0	0	0
0	0	0	0	0	0
0	0	0	0	0	0
0	0	0	0	0	0
0	0	0	0	0	0
0	0	0	0	0	0
0	0	0	0	0	0
0	0	0	0	0	0
0	0	0	0	0	0
0	0	0.32	0	0	0
0	0	0	0	0	0
0	0	0	0	0	0
0	0	0	0	0	0
0	0	0	0	0	0.04
0	0	0	0	0	0
0	0	0	0	0	0
0	0	0	0	0.17	0
0	0	0	0	0	0
0	0	0	0	0	0
0	0	0	0	0	0
0	0	0	0	0	0
0	0	0	0	0	0
0	1.04	0	0	3.96	3.49
1.3	0	0	10.54	0.2	0
0	0	0	1.23	0	0
0	0	0	0	0	0
0	0	0	0	0	0
0	0	0	0	0	0
0	0	0.01	0	0	0
0.1	0.16	0	0	0	0
0.1	0	0	0	0	0
0	0	0	0	0.16	0
0	0	0	2.6	0.37	0.36
0	0	0	0	0.42	0.15
0	0	0	0	0	0
0	0	0	0	0	0
0	0.18	0	0	1.75	0
0.8	1.86	0	0	0.96	0
1.9	0.07	0	0	1.14	0
0	0	0	0	0.44	0
0	0	0	0	0.97	1.03
0	0	0	0	1.34	0
0	0	0	0	0	0
0	0	0.17	7.31	0.19	0
0	0	0	1.08	0.61	0
0	0	0	8.04	0	0
0	0	0	0	0	0
0	0	0	0.88	0.92	0
0	0	0	0	2.21	0
0	0	0	0	1.72	0.11
0	0	0	0	0.56	0
0	0	0	0.49	0.19	0
0	0	0	0	0	0
0	0	0	0	0	0
0	0	0	0	0	0
0	0	0	0	0	0
0	0	0	0	0	0
0	0	0	0	0	0
0	0	0	0	0	0
0	0	0	0	0	0
0	0	0	0	0	0
0	0	0	0	0	0
0	0	0	0	1.34	0
0	0	0	0	0.44	0.15
0	0	0	0	2.05	0
0	0	0.09	0	1.46	3.65
0	0	0	0	0.49	0
0	0	0.14	1.26	1.9	1.36
0	0.24	0	0	0.33	0
0.3	0	0.02	1.78	0.25	0
0	0	0.01	0.61	0.21	0
0	0	0	0	0.41	0
0	0	1.1	0	2.02	0.43
0	0	0	1.48	0.64	0
0	0	0	0	0.42	0.14
0	0	0	0	0	0
0	0	0.02	0	0.41	0
0	0	0.12	1.61	0.58	0.2
0	0	0.13	0	1.51	0
0.1	0.08	0.02	0.36	0	0.5
0	0	0	0	0	0
0	0	0.01	0	0.2	0
0	0.29	1.09	0.37	0	0
2.5	1.66	0.2	2.46	0	0
0	0	0.02	0.39	0.57	0
0	0	0	0.44	0.44	0.16
0	0	0.03	0	0.3	0
0	0	0.02	0	0	0
0	0	0.05	0	0.23	0.09
0	0	0	0	0	0
0	0	0	0	0	0
0	0	0.07	0	1.86	1.82
0	0	0.56	0.54	2.73	4.37
0	0	0.26	1.63	3.77	2.62
0.1	0.11	0.01	3.12	2.41	1.77
0	0	0.2	1.11	0.56	1.23
0	0	0.01	0	0	0
0	0	0	0	0	0
0	0.37	0.08	0	5.8	1.96
0.4	0	0.02	0	4.48	2.37
0	0	0.13	0.34	1.81	0.47
0	0	0	0	0	0
0	0	0	0	0.48	0
0	0	0	0.49	0.91	0
0	0	0	1.13	0.68	0
0	0	1.63	3.04	1.12	0.42
0	0	0.05	0	0.53	1.05
0	0	0.04	0	0.69	0.9
0	0	0.01	1.19	0.87	0
0	0.3	0.02	2.39	0.65	3.1
0	0.34	0.63	0.38	1.01	0
0.8	0.59	1.87	0.36	0.88	0.36
0.2	1.04	0.76	0.25	0.98	0.55
1.1	0.5	3.57	4.58	1.61	0.95
0.5	1.31	0.1	1.16	7.49	0
1.7	0.52	2.83	0.5	6.05	0.26
0.1	0	0	0	1.14	0
0	0	0.23	0	2.91	0
0	0	0.3	0	2.94	0.07
0	0	0	0	2.65	0
0	1.58	11.78	0	3.36	1.22
3.4	2.67	1.15	0	5.29	2.94
1.7	4.8	0.82	0.47	2.03	4.39
5.8	0.21	0.25	0.36	2.03	0.53
0	0.41	4.08	0.66	0	1.72
0	0	0	0.59	0	0.73
0	0	2.16	1.17	0.61	0.83
0	0	3.81	1.12	0	0
0	0	0	0	0.62	0
0	2.97	0.01	3.43	1.65	0.17
3.5	0.29	1.12	1.15	0	0
0.2	0.48	0	0	0.57	3.87
4.7	5.9	1.38	0	0	0.96
2.8	0.35	0.87	0	1.95	0.69
0.7	0.56	0	0	1.71	0
0	0.09	0.53	0.75	0	0
0	0	0.43	0	0.58	0
0	0	0.4	0.17	0	0
0	0	0.01	0.11	0	0
0	3.79	2.2	0	0.57	2.25
6.6	0.4	0	0.57	0.56	0
0	0	0	0	0	0
0	0	0	0	0	0
0	0.09	0	0	0	0.23
0	0.14	0.39	0.73	0.72	1.92
0	5.42	0.16	1.97	0	2.85
7.1	0.16	0.14	0.62	0.74	0
2	2.18	0.28	2.35	2.44	1.81
0	0.79	0.22	4.84	1.64	1.9
1.3	0.37	0.02	0	1.01	0
0.3	10.76	7.91	0	2.57	6.33
17.2	23.27	7.55	6.61	2.32	4.8
33.5	5.72	1.81	0	0.74	0
3.8	0	0.69	0.2	0	0
0	0.53	0.06	0.28	0	0
0.4	0.08	0.48	0.59	0	0
0	2.77	4.25	0.86	7.57	5.52
4.1	0.7	1.65	7.76	9.28	0.45
0.9	0	0	0.48	0	5.38
0.3	9.92	0.09	2.24	0	2.4
14.8	10.86	18.74	2.07	6.03	8.05
12	1.73	11.01	7.28	3.82	1
1.5	7.56	9.55	0.63	4.2	2.58
8.6	2.26	0.91	4.3	13.29	0
13.3	42.82	21.59	38.28	39.52	56.46
14.6	4.39	2.1	7.91	10.29	0.81
10.4	6.12	6.12	2.25	14.38	6.15
5	3.31	0.75	2.88	20.12	1.99
0.2	4.49	4.47	9	17	8.01
5.1	2.07	0.72	2.46	13.31	7.83
0	0.09	0.15	0.83	0	0
1.2	3.1	7.7	8.12	21.23	5.43
2.4	12.66	17.4	6.34	27.83	17.46
13	12.19	4.85	0	8.13	8.32
19.5	12.41	15.28	13.67	30.48	7.65
6.5	0.76	3.07	11.92	13.13	0.73
0	8.9	6.7	13.81	21.15	16.26
12.4	10.43	15.7	1.15	8	8.72
4.9	2.59	0.25	2	0	0
6.8	11.7	4.43	5.88	5.94	6.35
4.9	3.54	3.64	1.25	19.71	0
3.4	8.94	3.33	4.89	8.97	15.21
0.8	13.83	9.24	2.38	17.47	5.91
15.8	9.56	5.19	0	14.66	3.3
4	2.89	1.56	0	12.77	0
3.4	0.64	4.92	0.24	9.22	0.73
0	1.39	2.95	14.26	12.92	3.13
1.3	0.77	1.84	1.94	1.81	1.4
0	3.14	0.03	0	3.22	0.73
1	2.27	1.04	13.35	2.6	4.15
0	0	0	0.77	0.67	0
0	0.29	0	0	2	0
0	0.37	6.01	14.15	12.55	5.06
4.3	11.6	9.54	16.15	11.39	9.3
0	0	0	0	0	0
0	0	0	0	0.81	0
0	3.78	0.19	0.53	0.29	0
0.4	0	0	0	0	0
0	0	0	0	0.78	0.03
0	1.65	0	0.25	0	0.97
2.2	0.23	1.94	3.14	2.92	0
0	0.24	0.66	12.2	10.3	2.13
1.8	23.26	16.82	31.2	25.4	36.03
10.5	9.09	5.6	0	14.05	5.85
8	6.07	10.07	9.14	14.45	11.41
0.7	2.16	3.44	11.43	4.8	2.54
2.8	14.66	5.67	21.48	5.8	11.01
13.7	8.28	3.09	18.28	3.56	10.29
9.7	0.28	0.04	0	0	0
0	0	0	0	0	0
0	0	0	0	0	0
0	0	0	0.35	0.49	0
0	0.23	0	0.13	1.87	0
0	0.1	0.11	0	2.26	0.59
0	0	0.4	2.97	1.91	0.14
0	9.05	5.73	13.42	2.75	6.86
0.3	3.88	0.09	0.35	0	0.36
4.2	0.46	0	0	0.23	0
0	0.28	0	0	0	0
0	4.04	9.76	19.21	11.57	3.97
16.7	21.5	23.37	39.4	16.94	15.38
14.8	8.94	13.67	20.48	9	9.2
11.3	0.09	0	0	0.82	1.44
0	6.45	10.92	3.34	4.45	4.6
8	9.4	2.72	15.18	12.39	7.8
11.9	6.77	12.23	13.7	5.41	3.16
6.8	0.11	0.93	0	0.42	0
1.2	2.14	0.73	8.43	7	7.04
0	0.66	4.83	11.09	17.34	2.98
0.8	6.37	5.23	22.53	12.36	3.52
4.1	7.93	8.98	11.66	13.51	8.44
11.1	3.48	5.07	2.46	0.95	0
0	0.19	0	0	1.58	0
0	3.57	3.73	5.12	10.06	9.16
2.7	6.83	7.23	5.3	14.77	15.79
1.7	6.97	3.6	14.92	12.74	6.63
2.3	3.86	6	0.9	5.55	8.84
0	2.42	0.55	3.37	22.37	22.44
2.6	4.78	1.17	1.26	12.64	3.59
5.6	4.31	3	0	2.6	19
16.2	20.52	21.03	1.51	9.1	0.68
9.1	1.21	1.34	0	4.54	0
1.3	0.93	9.61	2.89	4.99	1.41
0.5	10.46	5.4	0	13.76	1.6
12.2	6.58	11.05	3	7.86	2.86
7.4	24.43	8.4	0	10.32	25.69
21.9	11.31	7.89	0	24.34	18.76
6.5	0.25	1.39	4.69	7.79	0.63
0	0.84	4.26	8.63	3.03	1.7
0	0.85	12.36	5.34	5.49	0
3.4	2.63	0.68	3.69	5	0.63
2.1	0.21	2.79	2.34	3.26	0
0	0.84	1.65	0	12.36	0
0.8	0.11	3.38	0	4.29	0
0	2.48	0.76	2.78	1.55	0
3.1	1.69	6	1.09	7.74	4.27
2.6	0.62	0.36	0	0.82	0.15
0	0	0	0	0	0
0	0	0	0	0	0
0	0	0	0	0	0
0	0.26	0	0	0.64	0
0	0	1.02	0.69	1.11	1.31
0	0	0.28	0	0	0
0	0	0	0	0	0
0	0	0	0	0	0
0	0.4	2.12	3.29	0.37	0
0	0.07	0	1.56	0.25	0
0	0	0	0	0	0
0	0	0	0	0	0
0	0	0	0	0	0
0	0	0	0	0	0
0.1	0.16	0	0	0.6	0.03
0	0.11	0	0	0	0
0	0	1.72	0	4.02	2.18
0	0.1	0.08	0	3.98	0
0.1	0	1.33	7.23	8	1.77
0	0	0	0	0	0
0	0	0	0	0	0
0	0	0	0	0	0
0	0	0	0	0	0
0	0	0	0	0	0
0	0	0	0	0	0
0	0	0	0	0.69	0
0	0	0	0	0	0
0	0	0	0	0	0
0	0	0	0	0	0
0	0	0	0	0	0
0	0	0	0	0	0
0	0	0	0	0	0.08
0	0	0	0	0	0
0	0.64	0.38	0	3.24	0
2	2.86	0.27	0	2.37	0.23
1.1	0	0.12	2.43	0	0
0	0	0	0.52	0	0
0	0	0	0	0	0
0	0	0.04	0	0	0
0	0	0.18	0.96	0.66	0.69
0	0	0.39	3.97	0.51	0.33
0	0	0.05	0	0	0
0	0	0.03	0	0	0
0	0	0	0.69	0	0
0	0	0	0	0	0
0	0	0	0	0	0
0	0	0	0	0	0
0	0	0.01	0	0	0.16
0	0	0	0	0	0
0	0	0	0	0	0.21
0	0	0	0	0	0
0	0	0	0	0	0
0	0	0	1.63	0	0
0	0	0	0.51	0	0
0	0	0	0	0	0.16
0	0	0	0	0	0
0	0	0.06	0	0.44	0
0	0	0	0	0	0
0	0	0	0	0	0
0	0	0	0	0	0
0	0	0	0	0	0
0	0	0	0	0	0
0	0	0	0	0	0
0	0	0	0	0	0
0	0	0	0	0	0
0	0	0	0	0	0
0	0	0	0	0	0
0	0	0	0	0	0
0	0	0	0	0	0
0	0	0	0	0	0
0	0	0	0	0	0
0	0	0	0.71	0	0
0	0	0	0.8	0.35	0
0	0	0	0	0	0
0	0	0	0	0.15	0
0	0	0.01	0	0.39	0
0	0	0	0	0	0
0	0	0	0	0	0
0	0	0	0	0.2	0
0	0	0	0	0.54	0
0	0	0	0	0	0
0	0	0	0	0	0
0	0	0	0	0	0
0	0	0	0	0	0
0	0	0	0	0	0
0	0	0	0	0	0
0	0	0	0	0	0
0	0	0	0	0	0
0	0	0	0	0	0
0	0	0	0	0	0
0	0	0	0	0	0
0	0	0	0	0	0
0	0	0	0	0	0
0	0	0	0	0.24	0
0	0	0	0	0	0
0	0	0	0	0	0
0	0	0	0	0	0
0	0	0	0	0	0.43
0	0.22	0.03	0	1.88	0
0	0	0	0	0	0
0	0	0	0	0	0
0	0	0.23	0	0	0
0	0	0	0	0	0
0	0	0	0	0	0
0	0	0	0	0	0
0	0	0	0	0	0
0	0	0.01	0	0	0
0	0.08	0	0	0	0
0	0	0	0	0	0
0	0	0.01	0	0.37	0.02
0	0	0	0	0	0.01
0	0	0	0	0	0
0	0	0	0	0	0
0	0	0	0	0	0
0	0	0	0	0	0
0	0	0	0	0.18	0
0	0	0	0	0	0
0	0	0	0	0.65	0
0	0	0	0.36	0	0
0	0	0	0	0.38	0
0	0	0	0	0	0
0	0	0	0	0	0
0	0	0	0	0	0
0	0	0	0	0	0
0	0	0	0	0.36	0
0.1	0.47	0.02	11.45	1.26	1.04
0.1	0	0	0	0	0
0	0	0	0	0	0
0	0	0	0	0	0.34
0	0	0	0	0	0
0	0	0	0	0	0
0	0	0	0	0	0
0	0	0	0	0	0
0	0	0	0	0	0
0	0	0	0	0	0.16
0	0	0	0	0	0
0	0	0	0	0	0
0	0	0	0	0	0
0	0	0	0	0	0
0	0	0	0	0	0
0	0	0	0	0	0
0	0	0	0	0	0
0	0	0	0	0	0
0	0	0.05	0	0	0
0	0	0	0.4	0	0
0	0	0	0.12	0	0
0	0	0	0	0	0
1.7	1.35	0	0	0	0
0	0	0	0	0	0
0	0	0	3.35	0.5	0.59
0	0	0.01	0.7	1	0.89
0	0	0	0	0	0
0	0	0	0.81	0.19	0
0	0	0	0	0	0.05
0	0	0	0	0	0
0	0	0	0	0	0
0	0	0.04	0	0	0
0	0	0	0	0	0
0	0	0.16	1.87	0.55	0.12
0	0	0	0	0	0
0	0	0.04	0	0	0
0	0	0	0	0	0.02
0	0	0	0	0	0
0	0	0	0	0	0
0	0	0	0	0	0
0	0	0	0	0	0
0	0	0	0	0	0
0	0	0	1.41	2.24	0.41
0	0	0	0	0.26	0
0	0	0	0	0	0
0	0	0	0	0	0
0	0.1	0.01	0	0	0.04
0.2	0	0	0	0	0
0	0	0	0	0	0
0	0	0	0	0.21	0
0	0.09	0.02	6.72	1.37	0
0	0	0.3	0.18	1.38	0
0	0	0	0	0.92	0
0	0	0.01	0	0	0
0	0	0	0	0	0
0	0	0	0	0	2.04
0	0	0	0	0	0
0	0	0	0	0.48	0
0	0	0	0	0.46	0.61
0	0	0	0	0.3	1.01
0	0	0	0	0	0
0	0	0	0	0	0
0	0	0	0.17	0.37	0
0	0	0	0	0	0
0	0	0.01	0	0.26	0
0	0	0.03	0	1.17	0
0	0	0.01	0	0.58	0
0	0	0	0	0	1.84
0	0	0.06	0.54	1.84	0
0	0.5	0.16	3.36	3	0
3.3	1.98	0.01	1.1	4.6	0
0	0	0	0.76	2.98	9.14
0	0	0.43	0.2	5.63	2.77
0	0	0.38	1.99	0	0
0	0	0.23	1.08	0.26	0.08
0	0	0.02	0.3	0.92	0
0	4.45	0.01	0	1.11	2.19
5.3	0	0.01	2.19	1.13	0.24
0	0	0.25	0.91	0.85	0.87
0	0	0.18	10.86	2.73	3.4
0.7	0.75	3.48	0.31	3.69	10.75
1.2	4	2.42	0	6.94	6.27
3.9	0.33	2.68	4.43	2.72	0.61
0	0	0.03	2.99	1.05	0.94
0	0.11	0.21	4.88	3.2	3.15
0	0.36	1.51	0	3.12	0
0	0	2	0	2.21	0
0	0	0.02	0	1.44	3.09
0	0	0.21	0	0.34	0.02
0	6.51	4.25	6.56	1.69	8.75
7.7	0.62	0.14	0	1.68	0
0.4	0	0	0.25	0.55	0
0	0	0	0	0	0
0.8	0.79	0.22	0	1.29	0.29
1.2	0.44	1.81	6.43	1.42	1.63
0.1	0	0	0.6	0.47	0
0	1.35	0	0	0.94	0.73
1.6	0	0	0	0.76	0
0	0	0	0	0.88	0.22
0	0	0	0	0	0
0	0	0	0	3.39	0.13
0	0	0	0	0	0
0	0.09	0.04	0.42	4	8.85
0	0	0	0	0	0
0	0	0	0	0	0
0	0	0	0	0	0
0	0	0	0	0.78	0
0	0	0.28	0	5.43	0
0	0	0	0	1.68	0
0	0	0	0	4.35	0
0	0	0	0	0	0
0	0	0	0	0.84	0
0	0	0	0	0	0
0	0	0	0	0	0.28
2.4	2.28	2.15	0	7.19	0.06
0.8	13.48	8.01	4.21	2.46	14.68
3.4	12.54	5.66	2.58	0.83	7.78
19.1	7.25	10.32	0.61	1.93	5.48
4.1	2.5	9.46	0	1.91	9.51
0.8	3.88	1.38	0.18	2.68	5.04
5.2	4.7	1.37	0	0	0.82
1.4	0.32	4.23	0.56	0	0.82
0	0.31	0	0	0	0
0	0	1.06	0.18	0	0
0	0.16	0.15	0	0.93	0
0	0	0	0	0	0
0	0.14	0	0	0	0
0	13.94	1.83	7.07	1.6	2.39
19.7	3.38	4.94	2.52	1.78	2.49
6.7	2.01	0.6	0.76	0	0.13
0	0.19	1.45	0	0	0
0	0.28	0.66	0.23	0	0
0	1.21	2.31	0	0.78	0
0.5	3.2	0.43	3.36	0.93	0
3.9	2.85	1.15	0.42	0.36	0.26
3.9	1.34	0.44	0.42	2.82	0
1.4	0.31	1.6	0.3	1.09	1.15
0.2	0	0.11	0	0	0
0	0.14	0	0	3.7	0
0	0.12	0	0	2.62	0
0	5.9	20.6	5.17	3.98	1.48
9.9	7.47	1.96	8.15	2.3	1.93
1.5	0.11	0	0	0	0
0	0	0	0	0	0
0	8.7	8.8	3.26	24	8.46
17.8	9.24	4.07	1.92	4	1.84
4.2	3.82	6	5.58	24.67	28.23
4.1	17.62	23.91	33.65	26.06	16.76
13.5	0.75	7.06	1.26	16.14	1.54
1	3.79	2.83	1.56	26.11	18.69
4.7	3.75	6.43	3.59	10.97	2.13
4.3	0.2	1	0	1.09	2.1
0	0.1	0	0.29	1.31	0
0	0.19	0.73	2.54	0.56	1.44
0	0	0.01	0	0.72	0
0	0	0.03	0	3.53	0.75
0	0	0	0	5.23	0
0	0.2	5.64	27.79	7.99	6.95
1.3	0.25	1.3	1.6	4.54	3.05
0.1	3.43	2.18	0	3.04	14.49
1.6	6.72	7.54	5.14	16.08	6.5
7.7	4.84	8.93	8.17	19.25	17.32
8.1	2.82	0.61	0	3.2	0.76
0	4.28	2.56	6.2	7.79	4.54
3.9	12.63	7.28	2.46	16.68	14.09
16.3	23.28	21.31	4.38	14.51	37.62
41	8.96	8.09	1.22	3.35	10.53
0.8	11.79	3.5	9.7	7.92	4.83
9.6	10.42	5.17	0	12.94	11
7.8	5.79	4.45	0.9	3.28	11.8
4	6.19	6.09	3.12	4.28	3.12
7.6	9.44	5.86	1.19	6.44	6.28
11.8	15.82	1.09	16.95	4.38	2.43
11.9	29.37	15.42	4.69	9.43	31.19
28.1	1.75	1.86	0	3.01	0
0.7	1.99	1.27	6.43	4.37	6.54
3.5	3.37	1.3	5.56	7.73	3.3
3.2	12.25	5.86	18.61	11.53	16.48
11.5	0.76	3.45	13.34	7.47	7.33
5.1	3.42	7.34	0	10.38	1.34
3.3	0.77	0.09	0	1.7	0
0	3.64	2.13	14	11.08	2.9
4.6	2.37	17.3	18.1	4.24	7.73
1.9	7.22	18.2	23.87	18.22	11.33
6.8	7.49	9.2	35.34	16.89	30.72
9.6	13.76	9.91	10.32	10.2	3.05
8.9	4.58	6.6	3.21	11.57	3.81
7.2	2.13	0.41	0	1.12	0
0.4	0.62	10.81	0	11.6	5.08
0.6	5.1	14.38	5.7	10.79	22.18
9	8.29	19.13	3.28	20.36	33.28
6.5	0.33	1.83	0	4.18	0.58
0	4.15	7.31	28.95	9.81	3.83
4.1	2.37	0.35	11.16	6.33	0
2.5	1.37	0.22	6.67	0.74	0.37
1.4	0	0.15	0	2.9	0
9	12.34	4.1	23.82	6.36	4.37
3.3	1.09	0.75	3.67	4.7	0.67
0.2	26.71	5.39	1	5.14	7.33
13.7	1.19	0.86	0	1.58	4.46
0	0.24	0.42	9.15	6.97	4.04
0	0.5	0.04	0	0	0
0	0.09	0	0	0.21	0
0	0.57	0	0	0.26	0
0.4	10.52	19.75	35.02	15.87	20.99
10.8	5.81	2.45	0.92	8.32	2.71
0.1	10.55	0.01	1.07	0.78	0
14.8	9.46	13.11	4.63	9.26	6.16
19.7	9.64	5.78	7.98	11.95	0.46
6.5	0.3	0.15	0	6.16	0
0.1	0.2	0.05	0	2.38	0.46
0	0.61	1.85	0.37	1.61	2.79
0	0.45	0	0.81	0.21	2.33
0	0.22	1.67	1.65	4.77	2.71
0.5	2.8	8.09	12.41	8.28	14.83
4.2	3	1.09	5.65	4.45	1.96
3.8	1.51	2.53	3.21	7.42	3.62
1.1	0.14	1.96	2.99	3.95	0.12
0	4.01	9.44	0.16	4.92	4.12
5.3	4.57	6.41	14.22	4.17	6.33
1	0.54	2.16	0.2	4.47	1.83
0	7.73	8.14	3.2	10.18	23.83
4.7	5.89	6.96	45.35	23.8	28.55
8	0.25	0.01	0	2.24	0
0.4	3.15	0.72	1.95	3.58	4.12
2.3	6.74	3.31	6.72	10.51	12.58
2.5	0	3.41	8.24	10.37	11.54
0	0	0.33	9.7	1.95	0.29
0.1	0	0	0	0	0
0	0	0	0	0	0
0	0	0	1.85	1.95	0.29
6	4.8	0.35	0.25	2.08	0.32
0	0	0	0	0	0
0	0	0	0	0	0
0	0	0	0	0.24	0
0	0	0	0	0	0
0	0	0	0	0.33	0
0	0.14	0	0.57	0	0
0.3	0.3	0.09	0	0	0
0.1	0.08	0	0	0	0
0	0.8	0	0.23	1.26	0
1	0.13	0	1.94	0.99	0.55
0	0	0	0	0	0
0	0	0	0	0	0
0.5	2.98	5.46	1.31	0.79	0.29
3.3	0	0	0	0	0
0	0.29	1.76	9.94	11.05	2.68
0	0	5.49	5.27	12.3	1.96
0.1	0.11	0.57	0	1.94	1.64
0.1	3.5	2.29	2.47	0.74	2.04
3	1.52	3.31	5.55	6.58	3.45
0	0.12	0.44	0.61	12.79	2.7
0	0.15	0.8	0	0.82	0
0	0.24	0	0	0	0.02
0.2	0.15	0	0	0	0
0.1	0.12	0.42	0	1.53	0.35
0	0	0.07	0	2.3	0.8
1.8	6.88	9.5	0	9.25	9.02
6.8	1.12	0.39	1.84	0.72	0
0	0	0	0	0	0
0	0	0	0	0	0
0	0	0	0	0	0
0	0	0	0	0	0
0	0	0.01	0	0	0
0	0.24	0.15	0	2.35	0
0	0	0.01	0	1.42	0
0	0	0	0	0	0
0	0	0	0	0	0
0	0	0	0	0	0
0	0	0	0	0	0
0	0	0	0	0	0
0	0	0	0	0	0
0	0	0	0	0	0
0	0	0.1	0	1.86	0.54
0	0	0.1	0	0	0
0	0.29	0.02	0.85	0	0
0.1	0.07	0.08	0	0	0
0	0	0.01	0.34	0	0
0	0	0.02	2.7	1.04	0
0	0	0	1.1	0	0.03
0	0	0	0.22	0.89	0.29
0	0	0	0	1.39	0
0	0	0	0	0	0
0	0	0	0	0	0
0	0	0	0	0	0
0	0	0	0	0	0
0	0	0	0	0	0
0	0	0	0	0	0
0	0	0	3.84	0	0.86
0	0	0	2.95	0	0
0	0	0	0.39	0	0
0	0	0.02	0	0	0
0	0	0	0	0	0
0	0	0.01	0	0.18	0
0	0	0	0	0.36	0
0	0	0	0	0.29	0
0	0	0	0	0.16	0
0	0	0	0	0	0
0	0	0	0	0	0
0	0.52	0	0	0	0.09
0	0	0	0	0	0
0	0	0	0	0	0
0	0	0	0	0.59	1.15
0	0	0.04	0	0.44	0
0	3.22	0.7	0	0.99	1.45
4.1	0.21	0	0	0.17	0
0	0	0	0	0	0
0	0	0	0	0	0
0	0	0	0	0	0
0	0	0	0	0	0
0	0	0	0	0	0
0	0	0	3.48	0.4	0
0	0	0	0	0	0
0	0	0	0	0	0
0	0	0	0	0	0
0	0	0.02	0	0	1.12
0	0	0.03	0	0	0
0	0	0	0	0	0.23
0	0	0	0	0	0
0	0	0	0	0	0
0	0	0	0.62	0	0.49
0	0	0	0.56	0	0
0	0	0	0.26	0	0
0	0	0	1.51	0	0
0	0	0	0	0	0
0	0	0	0	0	0.7
0	0	0	0	0	0
0	0	0.05	0	0	0
0	0	0	0	0	0
0	0	0	0	0	0
0	0	0	0	0	0
0	0	0	0	0	0.03
0	0	0	0	0	0
0	0	0	0	0	0
0	0	0	0	0	0
0	0	0	0	0	0
0	0	0	0	0	0
0	0	0	0	0	0
0	0	0	0	0	0
0	0	0	0	0	0
0	0	0	0	0	0
0	0	0	0	0	0
0	0	0	0	0	0
0	0	0	0	0	0
0	0	0	0	0	0
0	0	0	0	0	0
0	0	0	0	0	0
0	0	0	0	0	0
0	0	0	0	0	0
0	0	0	0	0	0
0	0	0	0	0	0.07
0	2.97	0.08	0	0.19	0
4.1	0	0	0	0.15	0
0	0	0	0	0	0
0	0	0	0	0	0
0	0	0	0	0	0
0	0	0.1	0	0	0.23
0	0	0.4	0	0	0.27
0	0	0	0	0	0
0	0	0	0	0.16	0
0	0.07	0	0	0	0
0	0	0	0	0	0.07
0	0	0	0	0.59	1.27
0	0	0	0.81	0	0.26
0	0	0	0	0.66	0
0	0.2	0	0.94	1.55	2.35
0	0	0	0	0	0
0	0	0	2.5	0	0
0	0	0	4.19	0.16	0
0	0	0	0	0	0.13
0	0	0	1.05	0	0.26
0	0	0	0	0	0
0	0	0	0	0	0
0	0.17	0	0	0	0
0	0	0	0	0	0
0	0	0	0	0	0
0	0	0	0	0.41	0.23
0	0	0	0	0.93	1.8
0	0	0	0	0	0
0	0	0	0	0.44	0
0	0	0	0	0	0
0	0	0	0	0.25	0
0	0	0.01	0	0.81	0
0	0	0	0	0.18	0
0	0	0	0	0.4	0.31
0	0	0	0	0.37	0
0	0	0	0	0.68	0
0	0	0	0	0.59	0.22
0	0	0.01	0	0.91	1.03
0	0	0	0	0	0
0	0	0	0	0	0
0	0	0	0	0	0
0	0	0	0	0	0
0	0	0	0	0	0
0	0	0	0	0	0.11
0	0	0	0	0	0
0	0	0	0	0	0
0	0	0	0	0.15	0
0	0	0	0	0.18	0
0	0	0	3.62	0.31	0
0	0	0	0.95	1	0
0	0	0.01	0	0	0
0	0	0	0	1.74	0.41
0	0	0	0	0.23	0
0	0	0.04	0	0.28	0.07
0	0	0	0	1.58	0.07
0	0	0	0	2.06	0
0	0	0.01	7.51	1.2	0
0	0	0.09	0	0.77	0
0	0	0	0	1.07	0
0	0	0.03	0	1.77	0.32
0	0	0	0	0	0
0	0.52	0	0	0.71	0
0	0	0	0	0.35	0.46
0	0	0	0	0	0
0	0	0	0	0	0
0	0	0	0	3.08	1.39
0	0	0.59	3.31	6.03	12.45
0	0	0	5	2.66	0.83
0	0	0.99	2.65	0.31	0
0.1	0.25	0.46	0.69	0.98	0
0.2	0.29	0.59	4.34	1.85	0
0.3	0	0	0	0.35	0
0	0	0	0.62	0.33	0
0	0	0	0	0.93	0
0	0.39	0.1	0	1.6	0.15
0	0	0	0	0.43	0
0	0	0.03	0	0.57	0
0	0.16	0.01	0	1.35	0
0.2	0.42	0	0.24	0.67	0
0.4	0	0	0	0	0
0	0	0.33	0	0	0
0	0	0	0	0	0
0	1.18	0	0	1.09	0.44
1.3	0.38	0.16	0	2.13	0
0.3	0.13	0.03	0	2.87	0.63
0.4	0.31	0	0.4	0.75	0.66
0	0	0.04	0.85	1.55	0
0	0	0	1.66	1.47	0.08
0	0	0.12	0	0.45	0
0	0	0	0	0.18	0
0	0	0	0	0.21	0
0	0	0	0	0.52	0
0	0	0	1	1.29	0
0	0	0	0	0.93	0
0	0	0.04	0	0.64	0
0	0	0	0	0.19	0
0	0	0	0	0.23	0
0	0	0	0.15	0.34	0
0	0	0	0	0.78	0
0	0	0.08	0	0.47	0.19
0	0	0	0	0.41	0
0	0.1	0	1.1	0.34	0.15
0	0	0	0	0.2	0
0	0.2	0.78	0.82	1.61	1.21
0	0	2.75	8.81	3.77	1.68
0.6	0.97	1.87	3.37	4.63	5.88
0	0.44	0.27	5.64	2.2	0.04
1	3.75	12.32	2.83	4.46	1.91
3.8	0	0.04	5.93	1.46	0.06
0.3	0.31	0.01	2.08	2.37	0.3
0	0	0	0.86	0	0
0	0	0.14	2.49	0.5	1.3
0.2	0.24	0.01	3.25	5.56	2.52
0	0.23	0.8	0.48	2.97	1.09
0.8	0.89	0	1.95	2.01	1.6
0.7	0	0.13	0.88	2.2	3.16
1	2.28	0	0.89	1.01	0
2.3	7.72	1.03	1.27	2.5	8.12
2.1	1.65	3.26	1.61	0.5	1.08
1.3	0	0	0.18	0	0
0	0.38	2.96	0.29	0.23	0
0.4	0	0.54	0.48	0.57	0
0	0	0	0	0	0.08
0	0	0.07	0	0	0
0	5.52	0.04	0	0.29	0
9.4	2.98	0.09	0.38	1.33	2.18
0.6	0.37	0.27	1.12	1.03	0.04
0.5	0.12	0.01	2.17	1.81	0.47
0.3	0.47	3.66	7.01	2.63	1.74
1.7	1.68	0.45	1.2	2.2	0
1.3	0.89	2.95	0.14	2.65	5.18
0	0	3.58	0	2.85	5.38
0.9	0.8	1.82	0	1.1	0
0.2	2.03	2.2	3.96	4.09	0.48
2.3	0	0.81	1.55	2.3	0.98
0	3.09	0.66	0.87	4.08	5.42
3.5	0	0	0	1.05	0
0	0	0	0	0	0
0	0	0.05	0	0	0
0	0	0	0	1.96	0
0	0	0	0	0.73	0
0	0	0	0	0	0
0	0	0.97	0	0.23	1.09
0	0	0.08	0	0	0
0	0	0.05	0	0	0
0	0.14	0.08	0.35	0	0
0	0.2	0.76	0.47	0	0
0	16.12	0	0.96	0	0.9
24	0.1	0.12	0.59	0	0
0	0	0.13	0	0	0
0	0	0.1	0	0	0
0	0	0.1	0	0.46	0.09
0	0	0.03	0	0	0
0	0	0	0	0	0
0	0.18	0.06	0	2.75	1.08
0	2.1	0.48	0.37	5.08	0
3.3	3.07	3.02	0.92	2.47	0
0	0.09	0.01	0	2.42	0
0	0	0.55	1.46	9.62	0.09
0	0.15	0	1.54	2.53	0
0	0	0.09	0	2.95	0
0	4.6	0.46	2.46	0	4.14
13.4	4.86	0.33	1.51	1.95	1.89
0.3	1.95	7.94	1.26	4.08	3.78
0	11.49	5.51	11.48	3.28	6.93
16.4	15.94	23.75	5.46	11.08	9.36
23.3	0.18	0.3	0	0	0
0	0	0	0	0	0
0	0	0	0	0	0
0	0	0.45	2.47	9.88	0
0	0	1.2	3.72	11.76	3.87
3.5	3.71	5.28	7.91	13.76	10.71
1	0.3	0.48	0.34	13.38	0.81
0	0.12	0.09	0.21	6.27	0
0.1	0.84	0	0.35	1.07	0
0	0.23	0	0.83	0	0.76
0	0.38	0.06	0	0.53	0.6
0	0.08	0	0	0.35	0
0	0	0	0	0	0
0	0.17	0	0	0.26	0
0	0.14	0.29	1.09	2.58	2.32
3	5.93	2.98	4.01	5.45	1.24
1.2	0.24	0.13	0	0.73	0
0	0.17	0.54	0	0	0.6
0	2.41	0	0.82	0.24	0.48
0	5.29	0.36	7.17	2.15	2.75
6.5	0.24	0.89	0.51	0.58	0.68
0	1.89	7.37	14.86	5.66	1.84
1.8	8.38	4.51	13.37	13.81	5.95
8.8	11.22	7.1	31.34	18.1	12.73
9.7	14.16	12.92	77.67	17.91	11.34
18.4	1.74	1.06	3.23	12.21	6.15
1.9	1.99	13.01	13.91	7.07	6.91
6	8.16	9.07	18.35	12	9.66
14.7	11.56	2.5	18.03	16.03	6.03
0.1	24.17	11.16	12.74	18.58	15.01
31.8	0.78	3.62	43.07	7.46	6.99
0.3	1.33	0.56	19.45	7.12	2.08
0	0	0.08	0	2.1	0.52
0	0.08	0.01	0	0.4	0
0	0.21	0.19	0	0.38	0
0	0.28	0.13	0	0.54	0
0	0.28	0.68	0	1.78	0
0	5.74	5.66	23.87	8.9	5.71
6.8	0.4	0.38	2.85	6.68	0.14
0	2.25	2.22	25.24	9.06	2.4
2.8	0.12	0.72	0	1.16	0
0	13.75	7.78	19.2	9.79	0.67
18	3.63	1.19	0.89	1.85	0.62
4.3	2.63	2.35	4.75	10.93	0
7.7	3.7	2.39	16.47	8.69	9.01
0	6.42	9.77	3.97	6.63	10.64
2.1	0.13	0.95	15.41	5.97	0
0	2.01	5	13.54	16.51	15.91
0.2	7.26	11.53	6.99	8.78	0.86
9.3	1.32	2.39	13.96	5.97	1.49
0.4	0.13	3.48	3.24	9.23	1.15
0	2.82	0.23	0	2.67	0.43
3.1	15.47	5.53	19.06	10.23	2.49
39.5	14.73	0.96	3.07	1.9	0
0.9	8.14	16.3	27.9	19.6	16.2
13.8	5.47	3.21	12.36	7.39	5.08
5	0.68	8.99	6.15	9.17	0.62
0.6	3.53	2.47	0.43	6.67	7.96
4.8	15.84	7.41	7.02	11.6	34.17
22.5	2.62	7.93	5.95	8.46	12.41
1.9	1.14	6.4	5.35	6.49	0.58
0.9	1.1	18.39	12.15	11.9	8.05
0.1	0.36	2.3	1.03	9.22	4.94
0.1	7.04	5.55	4.03	7.86	4.03
10.7	10.56	4	6.1	6.02	4.89
11.6	0.09	0	0	0	0
0	0	0	0	0	0
0	0	0.06	0	1.66	0.05
0.1	0.14	3.63	0	5.7	0
0	1.62	5.68	58.49	15.01	12.97
2.8	18.45	10.93	57.23	9.09	9.72
15.1	8.19	5.06	7.3	24.13	17.71
9.1	1.64	3.01	3.91	0.96	1.53
0	0.16	0	0	0	0
0	0	0	0	0	0
0	0	0	0	0	0
0	0	0	0	0	0
0	0	0	0	0	0
0	0.2	0.95	0.29	0	0
0.2	0.34	0.42	0	0	0
0	0	0.21	0	0	0
0	0.37	0.44	0	0	0
0.3	3.55	6.53	40.39	7.28	5.52
4.9	10.8	14.11	0	10.71	10.06
16.9	5.3	1.98	0	3.31	0.69
6.4	0	0.18	0	0.48	0
0	0.25	1.75	17.67	2.2	1.97
0	0.53	1.02	3.21	0.73	0.15
2.2	1.97	1.39	4.08	1.3	1.23
0	6.63	2.14	22.88	5.33	0.89
12.3	9.45	4.65	4.22	1.19	5.48
4.4	0	0.53	0	0	0
0	0.26	0	0.15	0	0.44
0	0	0	0	0	0
0.9	0.84	0	0.56	0	0
0	0.28	0.25	0	0	0.2
0	0	0	0	0	0
0	0	0	0	0	0
0	0	0	0	0	0
0	0	0	0.47	3.17	0
0	0.25	0.34	0	2.47	1.01
0	0	0.12	0	1.24	0.62
0.9	4.51	19.04	0	2.28	1.56
6	6.57	0	0	2.06	0.4
5.5	0.33	0.39	0	0	0
0	0.36	0.41	0	0	0.12
6.6	4.38	0.02	0	2.14	0.83
0	0.08	0.02	0	0	0
0	0.26	0	0	0	0.03
0	0	0	0	0	0
0	0.1	0	0	0	0
0	0	0	0	0	0
0	0	0	0	0	0
0	0	0	0	0	0.07
0	0	0	0	0	0
0	0	0	0	0	0
0	0	0.18	0	3.38	0.3
0	0	1.79	0	25.76	19.45
0	0	0.01	0	9.44	0
0	1.95	0.39	0	3.95	6.06
2.1	0.51	0	3	3.24	1.89
0	0	0	0	0	0.08
0	0	0	0	0	0
0	0	0	0	0	0
0	0	0	0	0	0
0	0	0	0	0	0.12
0	0	0	0	0	0.19
0	0	0	1.73	0	0
0	0	0.08	4.59	2.4	2.4
0	0	0.08	1.56	2.66	8.61
0	0	0	0	0	0
0	0	0	0	0	0
0	0	0	0	0	0.77
0	0	0	0	0	0
0	0	0	0	0	0
0	0	0	0	0	0
0	0	0	0	0	0.62
0	0	0	0	0	0
0	0	0	0	0	0
0	0	0.22	0	0	0.59
0	0	0	0	0	0
0	0	0	0	0	0
0	0	0	0	0	0
0	0	0	0	0	0.57
0	0	0	0	0	0
0	0	0	0	0	0
0	0	0	0	0	0
0	0	0	0	0	0
0	0	0	0	0	0
0	0	0	0	0	0
0	0	0	0	0	0
0	0	0	0.43	0	0.73
0	0	0	0	0	0
0	0	0	0	0	0
0	0	0	0	0	0
0	0	0	0	0	0
0	0	0	0	0	0
0	0	0	0	0	0
0	0	0	0	0	0
0	0	0	0	0	0
0	0	0	0	0	0
0	0	0	0	0	0
0	0	0	0	0	0
0	0	0	0	0	0
0	0	0	0	0	0
0	0	0	0	0	0
0	0	0	0	0	0
0	0	0	0	0	0.01
0	0	0	0	0	0.01
0	0	0	0	0	0
0	0	0	0	0	0.4
0	0	0	0	0	0
0	0	0	0	0	0.03
0	0	0	0	0	0
0	0	0	0	0	0
0	0	0	0	0	0
0	0	0	0	0	0
0	0	0	0	0	0
0	0	0	0	0	0
0	0	0	0	0	0
0	0	0	0	0	0
0	0	0.08	0	0	0.14
0	0	0	0.62	0	0
0	0	0	0	0	0
0	0	0	0	0	0
0	0	0	0	0	0
0	0	0	0	0	0
0	0	0	0	0	0.58
0	0	0	0	0	0
0	0	0	0	0	0
0	0	0	0	0	0
0	0	0	0	0	0
0	0	0	0	0	0
0	0	0	0	0	0
0	0	0	0	0	0
0	0	0	0	0	0
0	0	0	0	0	0
0	0	0	0	0	0
0	0	0	0	0	0
0	0	0	0	0	0
0	0	0	0	0	0
0	0	0	0	0	0
0	0	0	0	0	0
0	0	0	0	0	0
0	0	0	0	0	0.02
0	0	0.01	0	0	0.41
0	0	0.02	0	0	0
0	0	0	0	0	0.13
0	0	0.01	0	0	0
0	0	0	0	0	0
0	0	0	0	0	0
0	0	0	0	0	0
0	0	0	0.11	0	0
0	0	0	0	0	0
0	0	0.15	0	0	0
0	0	0	0	0	0
0	0	0	0	0	0
0	0	0	0	0	0
0	0	0	0	0	0
0	0	0	0.15	0	0
0	0	0	0	0	0
0	0	0	0	0	0
0	0	0	0	0	0
0	0	0	0	0	0
0	0	0	0	0	0.01
0	0	0	0	0	0
0	0	0	0	0	0
0	0	0	0	0	0
0	0	0	0	0	0
0	0	0	0	0.17	0
0	0	0	0	0	0
0	0	0	0	0.26	0
0	0	0	0	0	0
0	0	0.01	0	0.32	0
0	0	0	0	0.82	0
0	0	0.09	0	0.64	0.18
0	0	0.1	0	1.03	0
0	0.28	0	0	0.17	0
0	0	0.01	0.17	0	0
0	0	0	0	0.2	0
0	0	0	0	0	0
0	0	0.06	0	0.58	0.04
0	0	0.01	0	0	0
0	0	0.01	0	0.26	0
0	0	0	0	0	0
0	0	0	0	0	0
0	0	0	0	0	0
0	0	0	0	0	0
0	0	0	0	0	0.05
0	0	0	0	0	0
0	0	0	0	0	0
0	0	0	0	0	0
0	0	0	0	0.36	0
0	0	0	0	0.57	0
0	0	0	0.3	0.87	0
0	0	0	0	0	0.24
0	0	0	0	0.95	0.18
0	0	0	0	0.78	0
0	0	0	0	0.22	0
0	0	0	0	0.61	0
0	0.15	0	17.11	2.08	0
0	0.76	0.21	0	1.96	1.36
0.8	0	0.47	0	0	0.51
0	0	0.18	0.31	0	0
0	0	0.09	1.26	0.17	0
0	0	0.05	0	0	0
0	0	0	0	0	0.08
0	0	0.01	0	0	0
0	0	0.22	0.63	0	0.13
0	0	0	0	0.49	0
0	0	0	0.13	0	0.13
0	0	0.03	4.22	0	0.28
0	0	0.08	0.14	0.33	0.08
0	0	0	0.85	0.2	0
0	0	0.25	0	0.39	0
0	0	0	0.16	0.16	0.19
0	0	1.32	0	0	0
0	0	0.01	0	0	0
0	0	0.01	0	0.51	0
0	0.08	0	0	0.48	0.04
0	0	0	0	0	0
0	0	1.12	1.17	2.62	5.07
0	0	4.71	1.37	3.87	2.25
0	0.39	0.01	0	2.67	4.61
0.7	0.37	0.03	0	1.11	0.49
0	0.1	0	0	2.32	1.08
0	0.31	0.66	2.83	3.19	7.04
0.3	0	0	3.81	3.58	1.87
0	0	0	1.01	1.31	0.16
0	0	0.04	2.84	2.69	0
0	0	0	0.71	1.59	0
0	0	0	0	1.74	0
0	0	0	0	0.85	0
0	0	0.01	1.51	1.52	0
0	0	0	0	0.44	0
0	0	0	0	1.84	0
0	0	0	0	0.57	0
0	0	0.03	0	4.79	0.27
0	0	0.04	0.99	2.72	0
0.2	0.2	0.1	3.74	2.36	7.9
0	0	0	2.03	4.77	0.13
0	0.29	0	1.69	2.23	0.42
0.3	0	0.01	1.1	1.46	0
0	0.46	0	0.54	1.3	1.24
0.5	5.08	0.71	2.72	1.82	2.37
15.4	8.41	0.51	1.67	1.21	1.28
0	2.67	3.23	4.98	1.12	4.68
0	1.18	0.55	1.7	0.25	1.75
0	0.13	0.25	0.45	0.33	0.92
0	0	0	0.64	0	0.61
0	0.12	0.3	0	0.18	0.7
0	0	0	0	0	0.43
0	0	1.01	0.32	0	0.89
0	0	0.81	0.95	2.06	2.18
0	0	0	0	0	0
0	0	0.02	1.95	2.03	0.11
0	0	0.02	2	2.91	2.2
0	0	0.4	0.32	2.38	0.19
0	0	0.01	2.2	0	1.69
0	0.51	3.34	2.93	6.61	3.31
0.2	0.13	0	0	1.89	0
0	0.2	0.71	2.63	0.53	0.08
0.3	9.2	4.35	3.35	0.53	4.17
11.2	0.32	0.01	0	0.51	1.8
0	0	0	0.66	0	0.11
0	0	0.19	0.77	0.59	0
0	2.58	0	0	0	0.13
0	0	0.32	0.65	3.73	0
0	0.13	0	0	0.64	0
0	7.91	4.38	8.19	4.91	3.36
14.2	1.74	6.28	1.77	0.63	2.34
0	8.64	5.61	4.68	3.15	3.74
10.6	5.14	0.2	1.19	0.56	0.11
6.1	2.3	2.27	0	1.13	0.27
1.9	0.35	0.87	0	0	0.05
0	3.35	9.97	6.35	3.34	9.33
1	3.81	4.8	0	8.35	4.92
2.4	6.43	8.77	2.25	4.31	7.88
10.3	10.61	4.79	0	5.24	12.85
12.5	3.22	0.43	0	2.2	8.93
2.5	0.3	1.39	0.18	1.59	2.85
0.2	1.08	3.87	0	10.27	4.92
1	0	0.18	0	1.52	0
0	1.86	0.35	5.08	6.9	1.43
0	1.51	2.82	4.37	3.58	0.38
1.1	0	0	0.22	0.24	0
0	11.77	5.06	11.81	6.23	1.57
10.6	0.23	0.2	0.32	2.97	0.14
0	0.27	1.33	3.56	13.68	2.62
0.2	6.79	8.57	17.83	11.05	12.76
0.2	6.15	3.52	10.9	14.98	3.08
7.3	9.52	8.13	49.79	9.14	26.14
13.1	0.09	0.08	0	1.29	0
0	0	0.01	0	0	0
0	0	0	0	0	0
0	0	0.01	0	0	0
0	0	0.02	0	0.22	0.14
0	0	0	0	0	0.1
0	0	0	0	0.41	0
0	0	0.01	0	0.74	0
0	0	0	0	0	0
0	0	0	0	0	0
0	1.3	0	0.17	0.74	0
3.8	2.65	1.57	4.17	0	0.56
0	0.97	0.41	14.31	1.57	0.77
1.4	3.29	2.22	0	3.3	1.89
3.7	1.38	0.24	31.13	4.61	0.07
0	0.93	2.13	3.35	6.94	0.17
0.7	14.79	8.32	4.98	17	21.18
21.1	6.35	8.79	15.71	6.04	6.68
1.3	0.07	1.78	0.42	10.03	2.97
0	0.17	1.24	0	5.78	0.8
0	0	0.25	9.84	5.44	0
0	10.19	7.6	33.76	11.01	7.93
19.2	1.56	0.02	5.02	1.13	0
0.8	0.69	1.21	15.49	6.38	1.78
0	18.21	10.94	62.5	24.62	29.17
15.9	5.77	11.64	13.79	4.32	0.37
7.1	0.12	0	0	2.68	0
0	0	0	0	0	0
0	0	0	0	0	0
0	7.35	0.47	4.6	2.72	0
10.8	6.18	5.63	12.54	15.37	4.37
4.7	0.36	0.12	0	13.59	1.31
0	0.11	0.02	0	6.29	0
0	0.47	0.62	17.14	16.79	2.12
1.7	0.95	1.16	8.81	2.43	0.13
0	0.21	0	0.33	0	0.27
0	0	0.01	0	0	0
0	0.23	0.28	0	3.93	0.1
0	0.08	0	0.2	2.65	0
0	0	0	0	0.41	0
0	0.08	0	0	0	0
0	9.77	5.99	17.22	12.8	3.9
11	3.37	2.84	9.8	7.54	7.49
3	0.65	0	0	1.34	0
0.2	0	0	0	0.72	0
0	5.89	0.16	3.91	0.61	5.44
6.9	0.35	0	0	0.89	0
0	0.34	0.17	0.28	2.29	0
0	0.09	0.04	0	1.6	0
0	0	0	0	2.31	0
0	2.24	13.88	6.18	5.23	4.01
3.8	2.2	0.67	6.17	5.45	1.35
0.2	0	0.52	6.41	0	0
1.6	1.49	0.6	3.09	2.26	1.74
2.4	2.26	0	3.27	0.86	0.42
0	0.33	0.16	1.47	2.66	0.39
0.3	0	0	0	0.76	0
0	0	0.18	1.17	0.83	0.28
0	4.57	1.93	4.91	3.71	3.29
1.2	0	0.05	0	0	0
0	0.11	0.06	1.28	0	0
0.1	0.1	0	0	1.64	0
0	0.2	0.06	0	1.12	0
0	0.63	0.47	3.04	2.58	0.7
2	1.67	1.2	1.22	3.75	0.31
0.9	0	0.09	0	0	0
0	0	0	0	0	0
0	0.07	0	0	0	0
0	0.21	0.14	1.35	1.51	2.56
0.2	1.48	0.23	2.66	4.58	5.9
0	0.2	0.34	0	2.79	0.39
0	0	1.11	0	11.78	0.03
0	6.66	2.75	14.07	24.64	14.53
11.1	4.6	51.75	4.54	12.61	1.6
7.5	3.45	3.55	8.49	6.93	5.11
1.2	7.6	3.17	16.03	10.53	4.58
6.2	20.15	13.82	12.7	19.39	24.87
5.3	5.25	4.08	6.77	6.84	4.33
1.3	0	0	0	0.29	0
0	0.16	0	0.69	1.2	0.22
0	0.19	0.07	0	1.33	0
0	0.13	0	0	0.61	0
0	0	0	0	0	0
0	0	0	0	0	0
0	0	0	0	0	0
0	0	0	0	0	0
0	0	0.02	0.14	2.21	0.45
0	0	0.16	0.33	1.99	0
0	2.21	0.39	2.5	3.88	15.26
0	2.14	0	0.6	3.61	0.94
8.5	6.05	5.75	11.21	19.85	6.94
1	0.87	0.34	5.28	0.59	4.09
8.8	21.74	10.65	8.72	23	26.01
3.7	10.34	4.29	0.22	7.19	29.13
16.9	7.43	0.6	1.13	0.88	0
11.7	2.68	0.22	1.58	1.44	0.35
0.6	1.06	5.33	2.15	0.47	2.77
0	1.43	2.08	0.38	2.71	0
0	1.01	3.01	2.15	0.82	3.61
0.1	0	0	0	0	0
0	0	0	0	0	0
0	0	0	0.11	0	0
0	0	0.03	0.28	0	0
0	0.24	0.38	1.6	0	0.24
0.8	1.5	1.54	1.69	0.66	0
0	0.25	1.01	1.11	1.67	0.1
0	0.27	0.12	2.56	2.07	0
0	0.09	25.21	3.71	0	0
0.1	0	0	0	0	0
0	0	0	0	0	0
0	0	0	0.45	1.14	0
0	0	0	0.3	0	0
0	0	0	0	0	0
0	0	0	0	0	0
0	0	0.26	0	0	0
0	0	4.23	2.59	1.04	2.77
0	0.19	0	0	0	0
0	0	0	0	0	0
0	0.25	0	0.31	0.3	0.82
0	0	0	0	0	0
0	0	0.02	0	0	0.21
0	0.4	0.43	1.18	1.71	0
0	0	0.02	3.67	0.55	0.73
0	0.97	0.12	0	0.34	0.04
0.3	0	0	0	0	0
0	0	0	0	0	0
0	0	0	0	0	0.09
0	0	0.17	0	0.59	0.59
0	0	0	0.14	0.45	0
0	1.26	0.66	1.75	0.51	2.42
1.6	0	0.02	0	0.31	0
0	0	0	0	0.44	0.13
0	0.17	0.01	0	0.44	1.51
0	0	0.08	5.1	0	0.86
0	0.13	0	4.7	0.35	0.36
0	0.23	0.28	19.62	5.03	0
0.1	0	0.04	5.96	0	0.75
0	0	0	1.05	0	1.01
0	0	0	2.05	0	1.21
0	0	0.15	3.56	0	2.64
0	0	0.59	2.65	0	0.55
0	0	0	5.09	0.48	0.71
0	0	0	1.39	0	0.27
0	0	0.16	2.74	0	0.91
0	0	0	1.94	0	0
0	0	0.1	7.09	0.84	0.29
1.3	1.21	0.05	0.87	0.7	0.04
0	0	0.57	1.21	0	0
0	0.37	0	0	0	1.67
0	0	0	0	0	0
0	0.1	0	0.39	0	1.11
0	0	0.01	1.11	0.68	0
0	0.13	0.07	2.97	1.33	1.48
0	0.33	0	5.82	0.47	0.18
0	0	0.04	0	0	0
0	0.17	0.29	0.45	0	0
0	0	0.43	0.26	0	0
0	0	0	0	0	0.88
0	0	0.02	0	0.33	0.15
0	0	0	0	0	0
0	0	0.31	0	0	0.25
0	0	0	0	0.49	0
0	0	0	0	0	0
0	0	0.26	0	0	0
0	0	0	0.75	0.21	0
0	0	0	0	0	0
0	0	0	1.1	0.6	0.04
0	0	0	0.93	0.22	0
0	0	0	0.11	0	0.76
0	0	0	0	0	0
0	0	0	0	0	1.27
0	0	0.27	0	0	2.13
0	0	0.15	0	0	0.26
0	0	0	0	0	1.19
0	0	0	0	0	0
0	0	0	0	0.16	1.62
0	0	0	0.93	0	0
0	0	0.25	0	0	0
0	0	0	0	0	0
0	0	0.36	0	0	0.97
0	0	0	4.56	0.68	0
0	0	0	0	0.55	0
0	0	0	0	0.9	0.02
0	0.31	0	0	0.18	0
0.1	0.1	0	0	0.2	0
0	0	0	0	0	0
0	0	0	0	0	0
0	0	0	0	0	0.35
0	0	0	0	0	0
0	0	0	0	0	0.52
0	0	0	6.79	0.2	0
0	0	0	0	0	0
0	0	0	0	0	0
0	0	0	0	0	0
0	0	0	0	0	0
0	0	0	0	0	0
0	0	0	0	0	0.24
0	0	0	0	0	0
0	0	0	0	0	0.52
0	0	0	0	0	0
0	0	0	0	0	0
0	0	0	0	0.17	0
0	0	0	0	0	0
0	0	0	0	0	0.59
0	0	0.05	0	0	1.24
0	0	0	0	0	0.11
0	0	0	0	0	0
0	0	0	0	0	0
0	0	0	0	0	0
0	0	0	0	0	0
0	0	0	0	0	0
0	0	0	0	0	0.22
0	0	0.08	0	0.15	0
0	0	0	0	0.16	0
0	0	0	0	0	0
0	0	0	0	0	0
0	0	0	0	0	0
0	0	0.01	0	0	0
0	0	0	0	0	0
0	0	0	0	0	0
0	0	0	0	0	0
0	0	0	0	0	0
0	0	0	0	0	0
0	0	0	0	0	0.08
0	0	0	0	0	0.03
0	0	0	0	0	0
0	0	0	0	0	0.08
0	0	0	0	0	0
0	0	0	0	0	0
0	0	0	0	0	0.22
0	0	0.14	0	0	0
0	0	0	0	0	0
0	0	0	0	0	0
0	0	0	0	0	0
0	0	0	0	0	0
0	0	0	0	0	0
0	0	0	0	0	0
0	0	0	0	0.7	0
0	0.46	0.01	0	1.9	0.33
0.5	0	0	0	1.93	0
0	0.1	0	0	1.32	0
0	0	0	0.33	2.59	0
0	0	0	0	0.69	0.48
0	0	0	0	0	0
0	0	0	3.17	0.17	0.62
0	0	0	3.67	1.1	0
0	0	0	22.74	2.58	0
0	0	0	0.43	0.2	0
0	0.14	0	11.62	2.11	0.7
0	0	0	2.97	0.17	0.04
0	0.08	0	13.61	0.65	0
0.1	0	0	1.87	0.57	0
0	0	0	1.3	0.6	0
0	0	0	0.14	0	0.7
0	0	0	0	0.16	0
0	0	0	0	0	0.34
0	0	0	0	0	0
0	0	1.69	0	0	0
0	0	0	0	0.17	0
0	0.22	0	5.87	4.05	2.34
0.1	0	0	5.94	1.36	0
0	0	0	0	0	0
0	0	0.75	0	0	0
0	0	0	1.15	0.34	0
0	0.07	0	0	0	0
0	0	0	0	0	0
0	0	0	0	0	0
0	0	0	0	0	0.3
0	0	0	0	0	0
0	0	0	0	0	0
0	0	0	0	0	0
0	0	0	0	0.22	0
0	0	0	0	0	0.03
0	0	0	0	0.32	0
0	0	0	0	0	0
0	0	0.67	1.81	0.56	0
0	0.2	0.15	0.99	0.53	0
0	1.68	0	0	0.69	0.17
2.4	0.17	0	0	0.69	0
0	0	0	0	0	0
0	0	0.43	0.69	1.73	5.36
0	0	0.31	0	0	0
0	0	0	0	0.27	0.33
0	0	0	0	0	0
0	0	0	0	0	0
0	0	0	0	0	0
0	0	0	0	0	0
0	0	0	0	0	0
0	0	0.01	0	0	0.22
0	0	0.01	0	0	0
0	0	0	0	0	0
0	0	0.8	0	0.18	0.46
0	0	0.01	0	0.6	0
0	0	0.64	0	0.27	0
0	0	0.26	0	1.83	0
0	0	0.49	0.71	0.2	0
0	0	0	0	0.87	0
0	0	0.39	0.71	2.93	1.2
0	0.3	5.25	0	9.58	2.22
0.3	0	0.17	0.31	2.22	1.4
0	0	0.09	1.23	5.52	0.71
0	0	0.01	1.36	3.51	0.85
0	0.15	0.19	0	5.35	0.18
8.5	7.3	0.44	0.52	7.35	3.11
0	0	0.36	5.94	0.86	2.87
0	0	0.16	3.81	1.78	1.32
0	0	0.02	2.42	1.58	1.04
0	0	0	0.4	0.81	0
0	0	0.09	0	0.6	0
0	0	0.85	2.99	1.77	1.87
0	0	0	0	0.93	0.12
0	0	0	0	0	0
0	0	0	0	0	0
0	0	0.02	0.18	0.41	0.16
0	1.88	1.03	0.72	0.94	0
2.1	2.17	2.14	0.53	0.96	0.61
2.5	0.87	0.2	1.56	0.92	0.39
0.6	0	0.86	0	0	0
2.7	4.55	0.89	0.68	0.46	0.47
9.5	5.55	0.13	1.89	0.68	0.41
0	0	0	2.8	0	1.46
0	0.11	0.13	2.07	0	1.14
0	0.09	0.46	4.86	1.51	0.18
0	0.2	1.65	2.31	0.75	0
0	0.5	0.88	0.22	4.36	2.6
0	0.17	0.47	1.11	4.89	0.1
0	0	0	0.42	0	0.29
0	0	0	0.56	0	0.05
0	0	0	0	0	0
0	0	0	0	0	0
0	0.08	0.5	0	0	0
0	0	0.83	0	0	0.18
0	0	0	0	0	0.36
0	5.36	1.8	0.58	1.72	2.7
5.7	1.06	0.15	1.24	0.59	0.21
1.2	0	0.06	1.42	0.65	0.42
0	0	0.83	4.11	0	0.03
0	0.08	0.57	4.27	0.51	0.26
0.1	0	0.37	5.21	0.54	0.13
0	0	0.64	0	0.54	0.03
0	0	0	0	0	0
0	0	0	0.16	0	0
0	0	0.28	2.03	0.85	0.36
0.1	0.12	0.34	0	2.33	2.31
0	0	0.08	0	0.76	0
0	0	0.22	0	0	0
0	0	0	0	0	0
0	0	0	0	0	0
0	0	0	0	0	0
0	0	0	0	0	0.05
0	0	0	0	0.78	0
0	0	0.02	0	0	0.13
0	0	0.01	0	0.6	0
0	0	0	0	0	0
0	0	0	0	0	0
0	0	0	0	0	0
0.1	0.17	0.05	1.8	0.91	0.76
0	0.07	0.06	0	2.82	0.41
0.1	12.54	0.26	8.04	2.63	3.05
11.7	0	0	0.21	1.01	1.07
0.1	1.47	0.82	2.4	0.62	2.08
0.1	0.23	0.34	1.44	4.04	0.46
0.5	0.09	0	0	0	0
1.2	9.76	7.02	4.44	8.69	1.17
10.3	4.72	2.5	0.92	0	0
4.9	0	0	0	0	0
0	0	0	0	0	0
0	0	0.03	0	1.27	0.15
0	13.94	17.24	31.84	19.37	10.63
11.5	3.69	2	2.73	7.77	2.24
2.2	0	0.03	0.21	1.1	0
0	0	0	0	0	0
0	0	0.01	0	0.86	0
0	0	0.16	0	2.06	0
0	0.11	0	0	0	0
0	6.4	1.11	2.77	0.7	0.15
10.3	12.51	9.08	21.77	7.43	12.76
8.8	0.71	1.55	6.79	7.14	0.97
0.1	0.18	0	0.71	0	2.03
0	0	0	0	0	0
0	0	0	0.64	1.86	0.25
1.2	3.04	5.92	18.57	10.03	1.37
0	0	0	2.73	2.33	0
0	0	0	0	0	0
0	0.16	1.4	0	20.8	0.56
0	0.12	0.11	0.24	5.97	0
0	3.33	7.85	29.28	18.92	9.27
2.1	0.28	0.26	0	3.91	0.13
0	1.3	0	1.45	2.8	0
1.4	0.31	0.02	0.37	3	0.29
0.1	0.4	0.05	0.24	1.3	0
0	0.08	0	0	0.8	0
0	0.07	0	0	1.44	0.1
0	6.55	7.74	22.97	18.28	10.48
15	33.83	12.52	96.2	20.68	37.14
7.6	0.44	0.02	0	0.51	0.26
0	0.13	0.07	0.63	0.65	0
1.4	16.19	36.18	22.85	6.8	15.95
14.9	12.56	16.82	17.25	6.98	17.1
3.8	2.57	5.3	5.27	6.32	1.93
2.8	1.84	1.28	5.29	6.74	0.98
1.7	0	0.04	0	0.85	0
0	19.17	17.02	32.27	30.11	16.24
17.2	22.47	3.89	1.35	1.76	12.84
3.4	0.12	0	0.35	0.38	0
0	5.9	1.9	0.79	4.8	4.49
20.4	16.37	10.55	14.45	5.38	13.03
0	0	0	0	0	0
0	13.61	8.67	45.09	13.32	0.23
14.5	7.66	0.59	3.72	8.5	1.6
6.6	1.68	3.34	6.5	7.33	2.88
1.1	5.03	2.37	7.39	11.11	4.49
6.6	12.39	7.02	0.19	22.79	25.61
21.2	13.03	8.22	14.18	10.95	6.52
4.2	10.46	27.05	5.79	17.31	9.2
9.6	0.25	0	0.38	0.3	0.79
0	0	0	0	0	0
0	0	0	0	0	0
0	0	0.37	0.24	0.37	0.57
0	0	1.14	6.71	6.7	0.81
0	20.42	10.04	19.44	11.2	12.28
17.8	0.21	1.28	8.33	2.86	5.29
0	0.12	0	0	2.13	0
0.3	1.43	6.21	22.79	15.81	5.73
1.2	0.18	0.28	0	2.18	0
0	4.62	1.56	2	5.91	2.16
5.8	1.16	4.45	10.06	5.38	1.75
0.5	0	0	0	0	0
0	5.82	8.32	9.88	8.55	8.42
4.8	24.37	15.12	32.51	10.78	29.93
22.3	1.18	1.02	2.13	2.35	0
0	18.12	26.84	46.6	15.18	11.83
24.5	18.5	3.16	37.71	6.85	13.38
17.3	7.94	6.49	7.64	9.83	13.74
9.3	2.04	1.44	1.62	2.41	0.28
0	0.08	0	0	0	0
0	0	0.06	0	2.25	0.33
0	6.82	7.6	37.59	11.12	11.35
12.4	25.48	8.98	13.33	8.19	20.13
28.5	2.99	1.57	8.19	1.05	0.28
1	0.58	0.53	0	4.51	0.28
0.2	0.27	0.74	7.8	1.99	2.11
0	0.18	0.8	0	2.3	0.24
0.1	0.56	2.64	26.65	10.49	3.78
2.6	11.94	6.25	0.28	12.7	6.3
14.7	2.54	7.2	35.31	17.21	1.59
5.6	0.91	4.92	1.54	5.23	0.94
0.5	8.47	4.53	12.06	23.6	11.18
8.6	13.15	6.34	0.52	11.2	13.63
1.2	1.24	4.33	1.37	7.11	1.69
0.3	13.51	16.22	3.32	21.52	16.46
10	3.78	0.66	2.41	4.52	0.48
3.1	1.87	3.91	2.78	7.15	2.8
5.3	3.75	1.17	0	5.85	2.76
0.1	1.95	1.51	0.8	0.38	2
1.8	0.66	0.18	0	0.42	0
0	0	0	0	1.04	0
0	0	3.22	0	1.86	0.38
0	14.23	5.18	0	7.88	7.45
13.8	0.12	0.78	0.45	0.47	0
0	0	0.27	0	0.57	0
0	5.06	7.3	8.11	4.99	2.31
5	0.26	0	0	0	0.41
0	0	0	0	0	0
0	0	0	0	0	0
0	0	0	0	0	0
0	0	0	0	0	0
0	0	0	0	0	0
0	0.14	2.55	0.45	0	0.24
0	0	0	0	0	0
0	0	0	0.3	0	0
0	0	0.22	0	0	0
0	0.1	0	0	0	0
0.2	5.16	4.41	12.06	4.36	14.08
0.8	0	2.76	5.11	0.81	0
0	0	0.21	0	0	0
0	0	0	0	0	0
0	0	0	0	0	0
0	0	0	0	0	0
0	0	0	0	0	0
0	0	0	0	0.88	0
0	0	0	0	0	0
0	0	0	0	0.7	0
0	0	0	0	0	0
0	0	0	0	0	0
0.5	0.62	1.61	0	0	0.12
0.2	0	0	0	0	0
0	0	0	0	0	0
0	0	0	0	0	0
0	0	0	0	0	0
0	0	0	0	0	0
0	0	0	0	0	0
0	0	0	0.59	1.45	0
0	0	0	0	1.55	0
0	0	0.14	0	0	0
0	0	0	0	0	0
0	0	0	0	2.63	0.44
0	0	0	0.51	2.3	0
0	0	0.01	0	1.76	0.12
0	0	0	0	0	0
0	0	0	0	0	0
0	0	0	0	0	0
0	0	0	0	0	0
0	0	0	0	0	0
0	0	0	0	0	0
0	0	0	0	0	0
0	0	0	0	0	0
0	0	0	0	0	0
0	0	0	0	0	0
0	0	0	0.87	0	0
0	0	0	0	0	0
0	0	0	0	0.48	0.11
0	0	0	0	0	0
1.9	1.6	0	0	0	0
0	0	0	1.47	0	0
0	0	0	3.11	0	0
0	0.11	0.08	1.81	0.78	0.06
0	0.11	0	0	0	0
0	0.14	0	0	0	0
0	0	0	0	0.4	0.08
0	0	0	0	0	0
0	0	0	0	0	0.02
0	0	0	0	0	0.08
0	0	0	3.14	0.48	0.21
0	0	0	0.35	0	0.18
0	0	0	1.73	0	0.05
0	0	0	0	0	0
0	0	0	0	0	0
0	0	0	0	0.97	0.6
0	0	0	0	0	0
0	0	0	0	0	0
0	0	0.01	1.47	2.24	0.07
0	0	0.09	0.53	1.09	0.15
0	0	0	0	0	0
0	0	0	0	0	0
0	0	0	0	0	0.72
0	0	0	0	0	0.02
0	0	0	0	0	0.72
0	0	0	0	0	0
0	0	0	0	0	0
0	0	0	0	0	0
0	0	0	0	0	0
0	0	0	0	0	0
0	0	0	0	0	0
0	0	0	0	0	0
0	0	0	0	0	0
0	0	0	0	0	0
0	0	0.03	0	0	0
0	0	0	0	0	0
0	0	0	0	0	0
0	0	0	0	0	0
0	0	0	0	0	0
0	0	0	0	0	0.05
0	0	0	0	0	0
0	0	0	0	0	0
0	0	0	0	0	0
0	0	0	0	0	0
0	0	0	0	0	0
0	0	0	0	0	0
0	0	0	0	0	0
0	0	0	0	0	0.92
0	0	0	0	0	0
0	0	0	0	0	0
0	0	0	0	0	0.71
0	0	0	0	0	0
0	0	0	0	0	0
0	0	0	0	0	0
0	0	0	0.34	0	0
0	0	0	0	0	0
0	0	0	0	0	0
0	0	0	0	0	0
0	0	0	0	0	0
0	0	0	0	0	0
0	0	0	0	0	0
0	0	0	0	0	0
0	0	0	0	0	0
0	0	0	0	0	0.04
0	0	0	0	0	0
0	0	0	0	0.27	0
0	0	0	0	1.93	0
0	0	0	0	0.15	0
0	0	0	0	0	0
0	0	0	0	0.29	0.26
0	0	0.01	0	0.49	0.56
0	0	0	0	0	0
0	0	0	0	0.19	0
0	0	0	0	0.16	0.02
0	0.22	0	0	0	0
0.2	0	0	0	0	0
0	0	0	0	1	0.56
0	0	0.01	0	1.2	0
0	0.11	0	0	0.97	0
0	0	0	0	0.61	0.08
0	0	0	0	0	0
0	0	0	0	0	0
0	0	0.01	10.14	0	0
0	0	0	0	0	0
0	0	0	0.92	0	0
0	0.18	0	0	0	0
0	0.16	0	0	0	0
0.2	0	0	0	0.16	0
0	0	0	0	0	0
0	0	0	0	0	0
0	0	0	0	0	0
0	0	0	0	0	0
0	0	0	0	0	0
0	0	0	0	0	0.11
0	0	0.03	0	0	0
0	0	0	0	0	0
0	0	0	0	0	0
0	0	0	0	0	0
0	0	0	0	0	0
0	0	0	0	0	0
0	0	0	0	0	0
0	0	0	0	0	0
0	0	0	0	0.75	0
0	0	0	0	2.44	0.57
0	0	0	0	2.13	0
1.6	1.81	0	0	1.41	0
4.7	2.91	0	0	0.22	0
0	0	0	0	0	0
0	0	0	0	0	0.29
0	0	0	0	0	1.7
0	0	0	0	0	0.48
0	0	0	0	0	0
0	0.84	0	0	1.3	0.98
1	0	0	0	1.14	0.44
0	0	0	0	0	0.89
0	0	0	0.45	0.74	0.49
0	0	0	0.17	0.78	0.57
0	0	0.01	1.19	2.38	0.51
0	0	0	0.9	1.98	0
0	0	0.01	0	1.31	0
0	0	0.05	0	0.55	0.08
0	0	0	0	0.4	1.49
0	0.73	0.82	7.12	2	0.96
2.2	1.02	0.42	0	0.62	0
0	0	0.43	0.58	0	1.08
0	0	0	0.69	0	0
0	0	0.03	0	1.58	0.75
0	0	0.19	6.56	1.87	0.06
0	0	0	0.98	0.64	0
0	0.14	0.08	0	1.78	0.14
0	0.23	0.01	0	2	0
0	0	0.01	0.74	0.44	0
0	0	0.11	3.16	1.41	0.39
0	0	0.07	5.79	2.15	1.34
0	0	0.01	1.24	0.85	0
0	0.71	0.01	0.36	1.01	0
1.6	0.64	0.44	0	0.6	0
0	0.26	0	0	0.27	1.23
0	0	0	0	0	0.68
0	0	2.89	1.11	1.01	0.99
0	0	0	0.68	0	0
0	0	0.29	0.89	0.52	0
0	0	0.15	0.26	0.48	0.27
0	0	0.52	0.62	0.77	0
0	0	0	0.17	1.36	0
0	0	0.38	0	3.07	0.76
0	0	0.22	0.27	1.31	0.91
0	0	0.19	0	5.38	0
0	0	2.17	0.26	7.29	2
0	0	0	0.44	1.6	0
0	0.37	0.37	0	5.46	0.41
0.4	0	0	0.37	0.35	0
0	0	0	1.3	1.22	0
0	0	0	0	0.33	0.02
0	0	0.1	0.29	0	0
0	0	0	0.34	0	0.01
0	0	0.06	1.7	1.09	0.17
0	0	0.48	0	5.9	5.49
0	0.1	0	0	3.58	2.79
0.1	0	0.01	0	2.78	0
0	0	0	0	0.4	0
0	0	0.21	1.07	1.86	0.11
0	0	0	0.3	2.11	0
0	0	0	0	0.49	0
0	0	0	0	1.56	0
0	0	0.01	0	0.35	0
0	0	0.24	0	0.3	0
0	0.61	0	0	1.28	0
0.5	0	0	0.32	0	0
0	0	0.18	0.94	0.72	0.23
0	0	0.03	0	0.79	0
0	0	0.01	0	0.71	0
0	0	0.08	0	0.53	0
0	0	0.04	1	0	0.1
2.7	1.31	0.19	0	1.18	0
0.1	0	0.01	0.75	0.27	0
0	0	0	0	0.4	0.1
0	0	0.03	0.65	4.35	0.32
0.1	1.39	7.18	1.3	6.19	2.8
0	2.98	0.23	1	5.13	4.09
0.1	0	0	0.76	0	0.75
0.1	0.15	1.94	0.18	3.17	0.65
0	0.37	0.78	0	1.41	0
0	0	0	0	0	0
0	0.78	0.71	0.38	5.44	0
2.4	2.5	1.73	0.98	0	0.57
0	0.59	1.72	0.46	4.17	1.15
1.1	0.74	0.01	0	0	0.18
0.9	0.35	0	0	0	0
0.4	0	0.94	1.42	0	0.25
0	0.3	1.87	0	1.56	0.5
0	7.29	7	13.47	9.52	2.69
5.1	4.59	2.8	0.32	5.29	2.04
2.3	26.83	28.56	2.14	13.11	12.88
17.8	3.62	6.44	0.8	4.29	2.04
0	6.93	1.14	3.32	1.82	0
0	20.57	7.76	2.62	12	6.78
21.3	10.72	11.42	20	11.08	9.32
11.6	3.96	0.94	0.79	10.49	0
0.9	1.03	0.14	0	2.17	0
0	0.42	0	2.22	0	0
0	1.15	0.05	0	0	5.81
0	0.08	0.39	0.12	0	0.22
0	0	0	0	0	0.07
0	0	0.1	0	0	0
0	0	0	0.14	0	0
0	0.18	0	0	0	0
0	0.09	0	0	0	0
0	0.22	1.07	2.84	1.56	2.65
0.2	1.33	7.07	2.22	3.89	0.81
0.1	0.1	2.95	1.66	3.62	1.27
0	0	1.26	1.94	1.18	0
0	8.08	1.74	9.88	1.71	1.2
3.6	0.38	4.21	5.41	3.07	0.74
0	0	0	0.87	0	0
0	0.31	0	0	0	0
0.1	1.25	2.78	2.11	3.35	0.85
0.2	0.36	3.46	0.35	7.63	2.75
0	0.12	0	0	0.95	0
0	16.09	5.5	28.21	13.65	19.86
10.2	1.44	5.2	17.58	19.19	3.95
0	0.08	0	0	0	0
0	0.71	0.01	1.13	1.17	0
0	0	0	0.38	0.68	0
0	0.91	3.18	6.78	10.38	2.79
2.1	9.21	7.96	3.57	5.59	1.16
6.7	4.89	2.56	24.06	9.57	1.55
1.7	0.1	0.91	3.93	14.79	2.89
0.1	0.47	0.96	22.86	11.62	2.68
[truncated: 1,774 more rows]
