# Supplementary material for: Evaluation of multiple satellite precipitation products and their potential utilities in the Yarlung Zangbo River Basin
Source: Sci Rep. 2022 Aug 3;12:13334. doi: 10.1038/s41598-022-17551-y (PMC9349210; doi:10.1038/s41598-022-17551-y)
Supplement: Supplementary file 7 — Supplementary Information 7. [file 41598_2022_17551_MOESM7_ESM.csv]

obs	CMORPH	GPM	GSMaP	PERSIANN	TRMM
0	0.13	0	0	0	0
0	0	0	2.12	0	0
0	0	0	0.4	0	0
0	0	0	0	0.53	0
0	0	0	0	0	0
0	0	0.21	0	0	0
0	0	0	0	0	0
0	0	0	0	0	0.63
0	0	0	0	0	0
0	0	0	0	0	0
0	0	0	0	0	0
0	0	0	0	0	0
0	0	0	0.34	0	0
0	0	0	0	0	0
0	0	0	0	0	0
0	0.78	0	0	0	0
0	0	0	0	0	0
0	0	0	0	0	0
0	0	0	0	0	0
0	0	0	0	0	0
0	0	0	0	0	0
0	0	0	0	0	0
0	0	0	0	0	0
0	0	0	0	0.17	0
0	0	0	0	0	0
0	0	0	0	0	0
0	0	0	0	0	0
0	0	0.01	0	0.44	0
0	0.43	0.07	20.86	2.58	0
1.6	0	0.01	10.37	0.63	0
0	0	0	2.09	0	0
0	0.1	0	0	0	0
0	0	0	0	0.21	0
0	0	0	0	0	0.54
0	0	0.13	0	0	0
1.1	0.08	0.04	0.5	0.2	0
1.7	0	0	0	0	0
0	0	0.18	0	0.19	0.66
0	0	0.89	0	0.37	0
0	0	0.01	0	0.61	0
0	0	0	0	0	0.8
0	0	0.15	0	0.17	0
0	0.1	0.01	0.61	1.38	0
0	0.7	0.02	0	0.76	0
0	0.22	0.18	0	2.19	2.44
0.4	0	0.14	0	1.06	0.24
0	0	0.3	0	0.59	0
0	0	0	0	0.88	0
0	0	0	0	0	0
0	0	0.32	0	0.47	0
0	0	0.07	0	0.76	0
0	0.1	0.22	2.77	0.45	0
0	0	0	0	0	0
0	0	0.18	0	0.47	0
0	0	0	0	1.61	0.08
0	0	0.04	0	1.89	0.08
0	0	0.06	0.55	0	0
0	0.08	0.01	0	0	0
0	0	0	0	0	0
0	0	0	0	0	0
0	0	0	0	0	0.16
0	0	0	0	0	0
0	0	0	0	0	0
0	0	0	0	0	0
0	0	0	0	0	0
0	0	0	0	0.17	0
0	0	0	0	0	0
0	0	0.47	0	0	0
0	0	0.3	0	1.32	0.11
0	0	0.02	0	0.89	0.07
0	0	0	4.81	3.27	0.29
0	0	0	3.39	2.17	0.51
0	0	0.01	0	1.7	0
0	0	0.03	0	2.96	0.25
1.3	0.12	0.17	0	0.17	0
0	0	0.03	0	0.72	0
0	0.14	0	0	0.31	0.97
0	0.09	3.37	0	0.22	0.62
0.8	0	1.09	0.74	3.83	3.77
4.8	0	1.01	0.6	0.83	0.96
0	0	0	0	0	0
0	0	0	0.21	0	0.34
0	0	0.02	0.66	0	0
0	0	0.22	0	1.02	0.33
0	0	0.87	2.56	1.17	0
0	0	0	0.27	0	0.42
0	0	0	0	0.2	0
0	0	0	0	0	0
0	0.1	0.04	0.12	0.36	0.34
0.4	0.72	0.07	1.55	0	0.41
1.8	0	0.04	0.1	1.36	0
0	1.49	0	0.14	0.39	0
0	0	1.01	0.11	1.59	0.67
0	0	0.04	0	1.51	0
0	0	0	0	0.36	0
0	0	0.01	0	0.72	0
0	0	0	0	1.17	0
0	0.16	0.44	0.22	2.69	0.88
2.2	0	0.01	0	4.22	0
0	0	3.42	4.53	11.24	4.07
1.3	0	8.45	1.46	5.07	0.74
0	0	0.03	2.4	0.77	0
0	0	0.01	0.17	0.67	0.61
0	0	0.05	0	0.6	0.9
0	0.24	0.35	0	9.24	10.79
1.1	0	0.03	2.59	1.68	0.82
0.2	1.12	0.28	6.19	3.89	0.72
0	0	0	0	0	0
0	0	0.04	0	2.51	0
0	0	0	0	1.1	0
0	0	0.63	0	1.03	0.58
0.1	0	4.34	1.36	1.49	0
0	0	0.4	0	0.66	0.11
0	0	0	0	0.21	0
0	0.08	0.55	3.73	1.7	0.42
0.4	1.18	1.23	3.91	2.83	0.47
1.2	0.08	3.1	1.74	0.97	1.01
0.7	0.45	4.51	0.85	1.15	1.78
2.1	0.23	0.2	0	0.81	0
2.6	0.37	0	2.24	1.36	0.11
0	0.6	4.1	0.41	12.17	12.67
17.5	0.29	0.5	0	9.36	1.02
0	0	0.15	0.13	0	0
0	0	0.08	0	5.12	1.79
0	1.59	0.02	0	4.4	0.05
0	0	0	0	0.87	0
0	0.62	0.04	0	4.14	0
0.6	0.77	0.13	0.44	4.49	1.71
1	1.85	0.12	0.46	2.23	2.84
0	0	0.01	0	1.08	1.92
3.5	0	0	0	0	0
0	0	0.3	0.23	1.96	0.46
0.1	0	0	0.14	0	0
0	0	0	0	2.34	1
0	0	0	0	0	0
0	1.02	0	0	1.58	0.74
0	0.12	0	0	3.46	0
0	0.16	0	0	0	0
0	2.03	0.19	0	2.02	0
3.2	0.13	3.13	0	1.96	0
11.8	0.2	0.25	0	0.91	0.18
0.3	0.12	0.7	0	0	0
0	0	0.41	0.51	0	0.41
0	0	0	0	1.05	0.46
0	0	0.09	0	0.94	0.49
0.6	1.17	0	0	2.25	0
0	0.76	0	0.19	0	0
0	0	0	0.24	0	0.46
0	0	0	0	0	0
0	0	0	0.91	0	1.12
0	1.06	2.16	0.63	1.25	0
0	2.04	0.28	1.62	0	1.22
0	0	0.01	0.14	0	1.17
0	1.04	3.66	0.94	3.01	5.05
1.7	0.49	6.88	3.15	4.05	0
0.1	0.35	0	0	0	0
0	4.16	0.15	1.15	0.89	0
0.6	6.92	2.65	0.82	1.66	1.49
1	4.92	0.86	1.51	1.62	0
0.6	0	1.73	0.12	0	0.36
0	1.31	9.23	2.42	1.72	0.5
9.1	0.59	2.57	2.02	0	1.67
0.4	1.04	0	0.5	2.14	0
0	0.28	0.04	0	1.23	0
0	0	0.09	0.1	0	0
0	3.57	0.53	4.2	0.98	3.29
0	2.6	0.24	0.4	3.64	0
0	0.74	0.03	5.49	5.4	4.15
1.7	2.63	1.57	1.03	5.94	5.73
0	0.96	9.48	13.15	11.15	20.31
1.5	5.72	3.13	12.21	30.97	7
0.3	4.17	4.64	20.66	26.99	13.18
2.2	0.66	4.84	14.3	14.7	7.85
3.9	2.4	1.16	7.69	17.75	10.97
0	0.49	1.81	7.42	8.14	1.49
2.4	10.63	14.3	23.28	26.95	13.09
0	0	0.48	0	0.8	0
1.1	2.6	5.44	9.92	23.99	9.21
0	3.11	12.81	23.39	36.24	12.14
17.1	5.58	4.49	16.77	12.37	8.35
5.3	3.31	5.16	17.9	23.33	15.48
5.5	0.48	3.99	45.28	24.01	1.22
0	2.38	11.28	11.79	11.25	9.09
5	0.9	4.27	8.71	15.68	6.15
9.4	2.38	4.39	6.61	3.3	1.69
2.3	4.64	5.05	7.11	3.43	5.12
3.2	1.84	22.89	3.14	30.53	15.84
7.4	2.95	13.63	8.57	18.79	39.07
14	1.67	26.74	17.69	29.49	20.49
11.4	1.75	1.79	6.73	24.15	1.34
0.9	0.99	2.81	1.8	25.94	25.77
0.6	0.2	1.78	8.2	11.72	7.93
0	0.28	1.28	2.67	13.97	0
0	0.09	0.39	0.63	0.93	0
0.1	1.29	3.55	0	6.27	0
0	0.85	6.04	5.3	5.3	2.65
1.8	0.43	0.02	0	1.54	0
0	4.2	0.05	0	1.66	1.28
0.4	1.34	6.14	22.39	16.24	7.28
26.6	4.19	7.24	13.46	15.95	2.65
0.1	0	0	0	0	0
0	0	0	0	0.87	0
0.1	0.59	0.08	0.22	0.87	0.53
0	0	0	0.13	0	0
0	0	0.03	0	0.83	0
0	2.93	0.59	4.19	0.48	4.34
0.1	0.56	0	1.82	2.12	1.69
0	1.9	0.43	2.38	9.63	4.84
1.2	3.16	1.95	21.52	14.8	5.5
3.9	2.54	13.21	8.29	22.44	7.31
13.2	1.64	0.89	1.2	4.36	1.62
0	2.61	1.66	1.82	1.84	0.59
0.3	12.79	10.66	25.93	9.83	7.45
19.1	7.74	1.38	8.06	3.76	1.56
11.1	0.24	0	1.06	0.3	0.36
3.9	0	0	0.17	0	0.1
0.4	0.9	0	0	0	0.57
0	0	0	0	0	0
0	1.23	0.29	0	5.85	0.36
0	0	0.05	0	3.09	0
0	0	1.45	3.25	6.71	0.42
0	9.29	12.28	7.7	0	11.93
0	2.26	0.96	0	3.54	5.26
0	2.23	0.25	0	3.23	2.08
0	0.45	0	0	0.3	0.05
0	0.9	0.42	13.16	4.37	4.01
0.1	4.91	48.14	28.25	10.13	8.91
8.6	6.03	8.76	15.9	20.73	18.23
7.6	1.37	0.57	0.12	7.86	0
0.2	3.73	13.71	9.63	5.47	7.29
4.1	10.87	11.25	21.26	18.11	7.81
16.4	1.93	4.02	14.25	9.17	0.73
0	0	0.15	0	1.46	0
0	1.72	1.38	10.37	2.68	0
0	1.48	4.18	21.55	9.29	3.85
8.3	3.36	5.12	0	10.77	0.36
0	1.74	3.19	0.15	9.33	0.78
0.3	0.79	0.28	0	1.16	0
1.2	0	0.01	0	1.77	0
0	1.45	1.74	0	7.38	0.21
6.7	4.09	9.05	2.52	4.26	3.07
2.6	5.54	15.3	10.07	12.39	12.81
6.6	3.29	0.48	0	10.81	0.47
0	6.78	13.19	6.77	23.03	25.62
21.1	0.75	15.05	20.25	12.1	14.18
15.8	2.41	0.11	0	0.82	0
2.3	9.62	1.1	8.27	21.98	0.68
16.6	3.43	2.29	0.55	10.78	0.5
5.4	0.51	32.46	2.14	15.03	0.64
6.2	13.96	8.06	22.89	18.06	1.19
9.6	2.62	5.2	7.59	11.38	1.5
10.5	4.14	2.6	0	10.88	2.83
4.2	5.08	5.41	6.61	17.71	11.4
6.1	4.15	1.06	3.7	10.73	2.33
3.6	12.57	17.15	6.34	3.26	15.91
19.1	14.7	6.9	1.44	5.52	24.99
4.9	2	0	0.17	2.05	0
0.1	1.84	2.51	1.46	2.15	0.41
0	0.45	0	0	6.13	0
0.3	0.4	0.28	2.57	4.41	0
0	10.65	0.03	1.29	0.41	1.87
0.9	1.48	2.37	0	2.98	2.37
0.9	2.59	0.21	0	1.83	0
0	0	0	0	0	0
0	0	0	0	0	0
0	0	0	0	0	0
0	0	0	0	1.64	0
0	0.74	0.8	0.62	0.86	0
0.4	0	0	0	0	0
0	0	0	0	0	0
0	0	0	0	0	0
0.3	0.08	0.07	0	1.37	0
0	0	0	0	0	0
0.7	0.13	0.22	0	3.85	0.86
0	0	0	0	0	0
0	0	0	0	0	0
0	0	0	0	0	0
0	0.08	0	0	0	0
0	0.56	0.19	0.13	1.91	0
0	0	1.99	0	5.15	1.13
0	0	0.29	0	1.77	0.08
0.5	0.38	2.83	0	26.79	8.26
0	0	0.25	0	1.03	0
0	0	0	0	0	0
0	0	0	0	0	0
0	0	0	0	0	0
0	0	0	0	0	0
0	0	0.06	0	0	0
0	0	0	0	0	0
0	0	0	0	0	0
0	0.19	0	0	0	0
0	0	0	0	0.81	0
0	0	0	0	0	0
0	0.09	0	0	0	0
0	0	0	0	0	0
0	0	0	0	0.63	0
0	1.18	1.88	5.34	0	0
0.3	1.29	0.02	1.96	2.35	0.04
0	0	0.01	0	0.51	0
0	0	0	0	0	0
0	0	0	0	0	0
0	0	0	0	0	0
0	0	0	0	0.65	0
0	0	0.29	0	3.91	0
0	0	0	0	0	0
0	0	0.01	0	0	0
0	0	0.02	1.93	0.21	0
0	0	0	0	0	0
0	0	0	0	0	0
0	0.28	0	0	0	0
0	0	0	0	0	0
0	0	0	0	0	0
0	0	0	0	0	0
0	0	0	0	0	0.07
0	0	0	0	0	0
0	0	0.29	0	0.65	0
0	0	0	0	0	0
0	0	0	0	0	0
0	0	0.13	0	0.21	0
0	0	0.12	0	0.56	0
0	0	0.02	0	0	0
0	0	0	0	0	0
0	0	0	0	0.2	0
0	0	0	0	0	0
0	0	0	0	0	0
0	0	0	0	0	0
0	0	0	0	0	0
0	0	0	0	0	0
0	0	0	0	0	0
0	0	0	0	0	0
0	0	0	0	0	0
0	0	0	0	0	0
0	0	0	0	0	0
0	0	0	0	0	0
0	0	0	0	0	0
0	0	0.01	0	0	0
0	0	0	0	0.19	0
0	0	0	0	0	0
0	0	0	0	0	0
0	0	0	0	0	0
0	0	0	0	0.24	0
0	0	0.04	0	0.18	0
0	0	0	0	0	0
0	0	0	0	0	0
0	0	0	0	0	0
0	0	0	0	0	0
0	0	0	0	0	0
0	0.11	0	0	0	0
0	0	0	0	0.25	0
0	0	0	0	0	0
0	0	0	0	0	0
0	0	0	0	0	0
0	0	0	0	0	0
0	0	0.06	0	0	0
0	0	0	0	0	0
0	0	0	0	0	0
0	0	0	0	0	0
0	0	0	0	0.56	0
0	0	0	0	0	0
0	0	0	0	0	0
0	0	0.02	0	0.18	0
0	0.47	1.06	0	0.71	0.06
0.1	0	0.31	0	0	0
0	0	0	0.83	0	0
0	0	0	0	0	0
0	0	0	0	0	0
0	0	0	0	0	0
0	0	0	0	0	0
0	0	0.02	0	0.3	0
0	0	0	0	0.24	0
0	0	0	0	0	0
0	0	0	0	0	0
0	0	0.21	0	0.18	0
0	0	0	0	0	0
0	0	0.01	0	0	0
0	0	0.01	0	0	0
0	0.28	0.15	0	0	0
0	0.09	0.07	0	0.19	0
0	0.13	0.01	0	0.54	0
0	0	0	0	0	0
0	0	0.02	0	0.21	0
0	0	0	0	0	0
0	0	0.06	0	0.67	0
0	0	0.03	0	0	0
0	0	0	0	0	0
0	0	0	0	0	0
0	0	0	0	0	0
0	0	0	0	0	0
0	0.23	0	10.09	1.58	1.48
0	0	0.05	0	0	0
0	0	0.02	0	0	0
0	0	0	0	0	0
0	0	0	0	0	0
0	0	0	0	0	0
0	0	0.26	0	0	0
0	0	0	0	0	0
0	0	0	0	0	0
0	0	0	0	0	0
0	0	0	0	0	0
0	0	0	0	0	0
0	0	0	0	0	0
0	0	0	0	0	0
0	0	0	0	0	0
0	0	0	0	0	0
0	0	0	0	0	0.41
0	0	0	0	0	0
0	0	0	0	0	0
0	0	0	0	0	0
0	0	0	0	0	0
0	0	0	0	0	0
0	0.52	0.23	0	0	0
0	0	0	0	0	0
0	0	0	0	0.5	0.71
0	0	0.05	1.17	1.94	0.99
0	0	0.27	0	0.85	0
0	0	0	0	0	0
0	0	0	0	0	0
0	0	0	0	0	0
0	0	0.25	0.29	0	0
0	0	0.04	0	0	0
0	0	0	0	0	0
0	0	0.22	0	0.41	0.27
0	0	0	0	0.65	0
0	0	0	0	0	0
0	0	0	0	0	0
0	0	0	0	0	0
0	0	0	0	0	0
0	0	0	0	0	0
0	0	0	0	0	0
0	0	0	0	0.25	0
0	0	0.25	0	3.16	3.94
0	0	1.63	1.11	3.38	1.34
0	0	0	0	0	0
0	0	0	0	0	0
0	0	0.08	0	1.42	0
0.1	0	0	0	0	0
0	0	0.04	0	0.43	0
0	0	0	0	0.49	0
0	0.17	0	2.23	1.64	2.18
0	0	0.24	6.6	1.17	0
0	0	0	5.98	0.73	0.26
0	0	0	0	0.54	0
0	0	0	0	0	1.01
0	0	0	0	0.17	0
0	0	0	0	0	0
0	0	0	0	1.12	0
0	0	0.02	2.51	0.78	0
0	0	0	0	0.21	0
0	0	0	0	0	0
0	0	0	0	0.98	0
0	0	0	0	0.69	0
0	0	0.44	0	0.49	0
0	0	0.04	0	0.24	0
0	0	0.56	0	1.7	0
0	0.23	2.79	0.75	3.36	2.43
0.6	0	0.02	0.52	0.48	1.22
0	0.27	0.02	1.08	2.93	1.77
0	0.61	2.17	2.38	5.32	2.54
8.3	1.05	2.99	0	9.08	0
0	0	0.02	0.16	2.85	11.98
0	0.42	0.41	0.34	6.27	4.86
0.3	0	0	0	0.68	0
0	0	0.01	0	0.64	0
0	0	0	0	0.28	0
0	1.66	0.05	0	3.62	0.88
5.8	0	0.37	0	1.36	0
0	0	0	1.12	1.07	0.24
0	0.41	0.21	0.18	3.96	0.28
1.8	0.6	1.77	6.27	6.23	0.81
2.6	1.65	21.23	0	9.69	3.41
9.5	0.71	0.85	3.05	5.02	3.19
0.7	0	0.58	1.05	1.72	0
0	2.05	3.82	0	3.65	6.68
3.2	1.26	2.28	0	3.25	3.32
0.8	0	0	0	1.34	0.47
0	0	0.02	1.39	0.98	0.91
0	0	0.49	0	4.37	2.18
0	2.31	0.03	0.44	2.14	1.41
1.6	0.2	0.01	0	1.15	0
0	0	0.01	0	0.56	0
0	0	0	0	0.29	0
0	0.31	0	0	0.82	0.47
5.2	0.27	1.87	13.64	0.69	0.75
0	0	0	1.27	0	0
0	0.52	0.01	1.15	0.44	0
0	0	0.82	0	0.29	1.46
0	0	0.01	0	2.61	0
0	0	0	0	2.91	0.18
0	0	0.12	0	5.75	0.15
0	0	0.02	0	1.74	0
0	0	5.69	0	2.37	12.3
7.5	0	0.13	0	0	0.77
0	0	0	0	0	0
0	0	0	0	0	0
0	0	0	0	0	0
0	0.56	1.99	2.29	2.64	2.13
0.6	0.28	0	0	0	0.59
0	0	0.19	0	0	0.15
0	0	0	0	0	0
0	0	0.33	0	0	0.77
0	0	0	0	1.3	0
0	0.47	0	0	2.17	0
2.6	0.84	25.43	8.79	22.64	8.3
5.2	1.84	13.16	1.32	2.74	17.34
15.5	5.9	4.83	0	1.1	5.81
3.2	3.11	7.98	0	2.77	1.66
1.3	1.17	2.04	2.04	5.72	4.53
16	1.2	0.46	0.24	2.89	2.9
0.7	0.87	0	0	0	0
0.6	0.15	0	0	0	0
0	0.08	0.15	0	0	0.18
0	0	0	0	0	0
0	0	0	0	0	0
0	0	0	0	0	0.09
0	0	0	0	0	0
0	4.87	0	0.78	0	0.33
0.1	1.06	0.62	0.43	0	0
0.3	0.38	0	0	0	0
0	0	0	0	0	0
0	0	0	0	0	0
0	0.28	0	0.53	0	0
0	1.04	0.08	0	0	0
0	0.99	0.07	0	0.89	0
0	0.59	0	0	0	0
0	0.24	0.13	1.32	2.94	0.73
0	0	0	0	0	0
0	0	0	0	0	0
0	0	0.08	0	1.25	0
0	1.15	0.27	0	3.3	0.07
1.6	2.91	13.68	9.81	7.17	4.49
16.8	1.24	0.02	0	0	0
0	0	0	0	0	0
0.2	2.4	10.46	22.15	20.88	23.88
4	3.16	7.94	8.89	6.92	2.79
4.1	3.53	1.72	15.36	30.27	7.58
0.7	4.42	11.21	11.51	30.47	4.96
17.2	1.71	3.46	26.52	21	10.11
6.2	1.22	5.66	12.3	29.64	22.79
1.4	1.91	18.77	2.38	12.16	8.25
7	0.15	0.36	0	2.18	1.63
0.1	0	0.04	0	0.47	0
0	0.16	0.04	0	0.89	0.07
0	0	0.03	0	0.94	0.1
0	3.83	7.33	17.56	7.27	6.95
0	0.12	0.82	1.32	2.58	1.13
11.7	1.34	10.3	10.76	11.11	4.39
3.5	0.91	0.25	3.56	5.15	0
3.4	2.69	7.96	58.42	21.26	7.9
1.8	4.63	3.21	6.85	12.25	14.24
2.2	1.66	8.08	57.39	20.9	18.14
17	2.52	10.88	25.08	16.31	22.54
9.5	1.17	7.18	16.33	15.34	10.88
12.5	3.9	7.4	21	13.83	4.3
17.6	15.8	23.44	59.9	31.77	53.46
18.8	3.06	10.73	11.59	13.22	10.24
13.1	1.61	10.31	8.44	15.74	2.24
10.6	3.65	7.15	2.12	11.63	5.05
11.2	8.4	3.57	10.84	4.79	28.44
0	11.79	5.83	1.74	10.5	6.78
8.1	0.96	7.97	16.34	11.18	3.12
6.4	2.91	1.27	3.33	2.03	0.68
6.8	6.72	9.76	0	9.58	12.71
8.7	0.48	4.67	6.08	8.67	4.51
9.7	1.26	2.91	0	4.19	1.19
8.7	0.6	1.73	5.53	12.94	0.58
0	3.56	9.01	1.12	17.06	6.78
1.2	2.68	20.75	27.32	10.48	14.54
4.8	2.31	3.88	22.06	7.92	1.9
6.5	1.28	1.73	0.62	3.63	0.44
0	0.65	0.38	3.15	4.69	0
6.7	0.75	1.83	2.87	7.77	1.69
0	2.5	5.25	26.32	13.36	18.37
15.3	1.89	8.28	1.79	19.62	4.71
6.2	7.59	0.06	0	5.93	1.46
6.1	3	10.88	11.87	19.82	16.03
22.6	2.59	2.98	17.74	2.19	1.83
0	1.11	1.54	0	14.22	0.41
0.1	4.85	1.06	0	16.69	5.56
2	2.08	4.98	15.74	10.46	6.57
8.7	0.19	9.72	6	3.4	8.59
11.1	3.36	1.15	0.24	1.64	0
0	3.99	6.81	13.2	4.36	1.48
5.2	0.85	0.01	0.66	0	0
0	0.19	2.11	8.62	7.92	0.22
1.5	4.6	7.9	11.68	8.92	0
10.1	0.35	2.82	6.22	0.91	0
1.1	3.23	0	0	0.86	0
0	1.17	19.26	0	0.33	0.85
0.7	1.06	2.2	0.25	0.48	0.49
0	0.52	0	0	0	0.22
4.2	0.68	0	0	0.37	1.26
0	0	0.04	2.01	1.39	0
0	5.85	3.05	19.25	15.34	5.71
8.5	3.09	6.52	4.44	6.61	4.23
3.4	4.71	0.54	2.71	2.66	5.49
3.2	3.18	1.88	0	8.17	4.68
2.6	2.94	5.35	3.83	11.88	8.95
7	0.41	1.91	5.54	8.02	1.66
0	0	0.14	0	1.29	0.09
0	0.24	0	0	0	0
0	0.55	0.66	2.48	1.45	0.72
0	0.61	1.43	0.87	1.5	1.62
0	6.06	9.49	23.17	9.03	12.19
23.3	0.24	0	0	0.36	0
0	2.4	6.48	6.35	12.49	1.35
0	7.24	19.08	9.76	10.85	18.4
0	1.65	1.19	2.47	3.43	0
2.1	3.64	7.86	20.05	7.15	6.48
1.4	6.47	20.71	3	6.83	14.12
3.3	1.03	3.18	6.04	5.57	0.85
1.2	1.19	7.51	28.2	18.54	4.89
4.3	0.17	0.23	7.94	8.32	0
0.6	4.9	16.86	8.69	8.15	10.36
0	0.69	1.1	0	3.91	0
0	0.6	4.65	12.85	8.44	2.81
0	0.49	0.03	0	7.95	0
1.4	0	0.03	0.99	0	0
0	0	0	0	0	0
0	0	0	1.25	0.36	2.31
0	2.98	6.16	2.7	5.27	1.66
2.5	0	0	0	0	0
0	0	0	0	0	0
0	0	0.01	0	0	0
0	0	0	0	0	0
0	0	0	0	0	0
0	0	0.01	0	0	0
0	0.13	0	0	0	0
0	0.09	0.09	0.81	2.83	3.66
0.2	0.37	0.05	1.13	0	0.23
0	0.13	0.23	0	5.41	0
0.4	0	0.09	0	0.42	0
0	0.16	0.22	0	0	0
0	2.34	0.24	0	1.3	0
0	0.51	0	0	0	0.12
0	0	0.32	0	4.48	0.08
0	0.62	0.86	0	6.61	1.73
1.5	0.08	0.27	0.93	1.82	0.31
0	1.31	0	0	0.98	1.93
0	2.57	3.88	14.43	1.73	6.16
1.4	0.54	1.91	0	6.59	0
2.3	0.39	0	0	0	0
0	0.17	0	0	1.82	0
0	0.12	0.83	0	0.92	0.08
0.6	2.87	5.08	0.98	6.7	9.29
0.2	0.11	1.95	0	5.56	3.21
1.2	4.24	23.3	14.82	14.17	20.18
3.6	3.13	1.47	9.39	8.18	2.09
0	0.08	0	0	0	0
0	0	0	0	0	0
0	0	0	0	0.92	0
0	0	0	0	0	0
0	0	0.22	0	2.72	0
0	0	0.08	1.92	3.56	0.65
0	0.13	0	2.01	1.77	0
0	0	0	0.16	0	0
0	0	0	0	0	0
0	0	0	0	0	0
0	0	0	0	0	0
0	0	0	0	0	0.53
0	0	0	0	0	0.41
0	0	0	0	0	0
0	0	0.13	0	2.95	0
3.8	0	0.02	1.57	4.24	0.41
0	0	0	0	0	0
0	0	0	0	0	0
0	0	0	0	0	0
0	0	0.46	3.3	1.25	0
0	0	0	0	0	0
0	0	0	0	0	0
0	0	0	0	0	0
0	0	0	0	0	0
0	0	0	0	0	0
0	0	0	0	0	0
0	0	0	0	0	0
0	0	0	0	0	0
0	0	0	0	0	0
0	0	0	0	0	0
0	0	0	0	0	0
0	0	0	0	0	0
0	0	0	0	0	0
0	0	0.02	0	0.27	0
0	0	0.17	0	0	0
0	0	0	0	0	0
0	0	0	0	0	0
0	0	0	0	0	0
0	0	0	0	0	0
0	0	0	0	0	0
0	0.07	0.01	0	0	0
0	0	0	0	0	0
0	0	0	0	0.2	0
0	0	0.61	0	1.54	2.26
1.5	0	0.11	3.08	0.72	0
2.1	1.16	0.26	3.14	0.72	0
0	0.11	0	0	0	0
0	0	0	0	0	0
0	0	0	0	0	0
0	0	0	0.12	0	0
0	0.18	0	0	0	0
0	0	0	0	0	0
0	0	0	0	0.19	0
0	0	0.13	1.93	0	0
0	0	0	0	0	0
0	0	0	0	0	0
0	0	0	0	0	0.52
0	0	0	0	0	0.28
0	0	0	0	0	0
0	0	0	0	0	0
0	0	0	0	0	0
0	0	0	0	0	0
0	0	0	0	0	0
0	0	0	0	0	0
0	0	0	0	0	0
0	0	0	0	0	0
0	0	0	0	0	0
0	0	0	0	0	0
0	0	0	0	0	0
0	0	0.05	0	0	0
0	0	0	0	0	0
0	0	0	0	0	0
0	0	0.11	0	0.28	0
0	0	0	0	0	0
0	0	0	0	0	0
0	0	0	0	0	0
0	0	0	0	0	0
0	0	0	0	0	0
0	0	0	0	0.17	0
0	0	0	0	0	0
0	0	0	0	0	0
0	0	0	0	0	0
0	0	0	0	0	0
0	0	0	0	0	0
0	0	0	0	0.18	0
0	0	0	0	0	0
0	0	0	0	0	0
0	0	0	0	0	0
0	0	0	0	0.21	0
0	0	0	0	0	0
0	0	0.07	0	0	0
0	0	0	0	0	0
0	1.22	0	0	0.32	0
1.1	0	0.08	0	0.22	0
0	0	0.02	0	0	0
0	0	0	0	0	0
0	0	0	0	0	0
0	0	0	0	0	0
0	0	0.01	0.13	0	0.47
0	0	0	2.61	0.39	0
0	0	0	0	0	0
0	0	0.01	0	0	0
0	0	0	0	0	0
0	0	0.28	0	1.52	2.58
0	0	0	0.26	0.16	0
0	0	0.26	0	0.76	0
0	0.17	0	2.21	1.46	0
0	0	0	0.53	0	0
0	0	0	0	0.28	0
0	0	0.01	0	0.18	0
0	0	0	0	0	0
0	0	0.01	0	0.42	0
0	0	0	0	0	0
0	0	0	0	0	0
0	0	0	0	0	0
0	0	0	0	0	0
0	0	0	0	0	0
0	0	0.02	0	0.4	0
0	0	0	0	0.36	0.15
0	0	0.02	0	0.31	0
0	0	0.07	0	0.47	0
0	0	0	0	0	0
0	0	0	0	0.92	0
0	0	0.01	0	0.37	0
0	0	0.16	0	0.46	0
0	0	0	0	0.37	0
0	0	0	0	1.31	0
0	0	0.01	0	0.86	0.27
0	0	0	0	0.69	0
0	0	0.03	0	1.65	0.27
0	0	0	0	0.18	0
0	0	0	0	0	0
0	0	0	0	0	0
0	0	0	0	0	0
0	0	0	0	0.23	0
0	0	0	0	0	0
0	0	0.12	1.98	0.38	0.07
0.2	0	0	0	0.17	0
0	0	0	0	0.28	0
0	0	0	0	0.32	0
0	0	0	0	0.18	0
0	0	0	0	1.46	0
0	0	0	0	0	0
0	0	0	0	1.95	0
0	0	0	0	0	0
0	0	0	0	0.75	0
0	0	0	0	1.13	1.1
0	0	0.16	0	4.4	0.19
0	0	0	0.89	1.32	0
0	0	0.05	0	0.81	2.08
0	0	0	0	0.57	0
0	0.16	0.04	0	4.23	0.19
0	0	0.19	0	0.7	0
0	0.15	0	0	0.96	0
0	0	0	0	0.62	0
0.1	0	0.01	0	0.59	0
0	0	0.14	0	0.55	0
0	0	0.23	0	1.68	5.42
0	0	0	0	9.67	2.95
0	0.13	4.54	1.12	9	8.11
3.4	0	0.18	0.24	1.55	0
3.1	0.29	0	4.29	2.22	2.5
0.2	0.13	0.16	0	1.51	0.26
0.5	0	4.93	0	0.24	0
0	0.14	0	0.34	0.68	0
0	0	0.42	4.55	1.12	0.95
0	0.23	2.72	0	2.6	0.83
0	0.13	0.44	0	0.59	0
0	0	0	0	1.49	0
0	0.11	0	0	0.6	0
0.2	0.3	0	4.32	1.43	0.57
0	0	0	0	0	0
0	0	0	0	0.23	0
0	0	0	0	0.39	0
0	0.47	0	0	1.95	0
0.3	0.49	0.11	0	2.59	0
2.3	0.09	0.58	0	1.47	2.79
0.7	0.23	0.82	0.24	2.86	0.82
0	0	0.04	0	0.93	0
0	0	0	0	1.68	0
0	0	0	0	0.93	0
0	0	0	0	0	0.68
0	0	0	0	0.54	0
0	0	0	0	0	0
0	0	0	0	1.01	0
0	0	0.72	0	1.45	0
0	0	0	0	0.5	0
0	0	0	0	0	0
0	0	0	0	0	0
0	0	0	0	0.6	0
0	0	0	0	0.58	0
0	0	0.01	0	2.23	0
0	0	0.33	0	2.92	0.03
0	0	0	0	1.09	0
0	0	0	0	0	0
0	0	0.73	4.24	1.82	0.93
0	0	3.04	6.25	5.91	5.16
8.1	1.45	3.14	3.78	7.82	12.21
2.7	0.2	0.12	2.5	1.69	0
0.3	1.87	1.62	2.19	7.53	3.58
4.3	0.45	5.72	2.57	3.54	0.37
1.8	0.6	2.68	0	2.18	1.91
0	0	0.01	2.29	0.87	0.47
0.3	0	0.18	0.74	0.75	0
4.8	0.12	5.16	0.16	3.89	5.57
3.3	0.2	0.26	0.31	3.21	0
0	0	3.64	1.99	3.17	10.45
6.6	0	0.62	0	2.65	0.81
0.3	1.3	2.53	3.56	2.23	5.47
2.9	0.8	3.13	4.78	1.35	2
1.7	1.32	5.6	0	0.63	0.7
4.8	0.23	0	0	0.38	0
0	0.12	3.19	0	0.7	0
0.4	0.08	0.46	0	0.52	0.98
0	0	0	0.53	0.32	0
0	0	0.4	0	0	0
0	1.26	0	0.34	0.68	1.03
3.5	0.75	1.05	0.58	0.41	1.62
2.8	0.54	0.1	0.94	1.19	0.6
1.5	0.71	4.8	0.34	4	3.81
0.3	0.4	0.74	2.38	2.08	8.07
0.4	2.88	2.07	2.23	2.25	3.59
0	0.14	0.11	2.33	4.8	1.41
0.7	0.72	2.39	1.74	3.44	6.96
9.2	1.32	1.94	0	2.85	1.3
0	0.58	4.23	0.2	5.21	0.8
1.4	0.26	0.71	0	2.19	1.03
1	0.73	0.27	0	7.18	0
0.8	0	0	0	0	0
0	0.1	0	0	0	1.67
0	0	0.04	0	3.18	0.88
0	0	0.82	0	9.13	0.1
0	0	0.06	0	1.9	0.53
0	0	0	0	1.08	0
0	0	0.31	1.08	2.3	2.83
0	0	0	0	3.55	0.09
0	0	0	0	0	0
0	0	0.02	0	0	0
0	0	0	0	0	0
0	4.59	0	0.18	0	0
0	0	0	0	0	0
0	0	0	0	0	0
0	0	0	0	0	0
0	0	0	0	0.81	0
0	0	0	0	0	0
0	0	0	0	0	0
0	0	0.13	0	2.73	0
0	0.62	0	0	3.21	0
0	2.32	0.33	1.94	5.15	0
0	2.33	0.09	0	1.04	1.98
0	0	0.21	1.88	7.66	0.09
0	0.08	2.9	5.79	22.1	0.36
0.2	0.17	0.34	0	10.22	0
0	1.43	5.95	0	7.54	0
0	1.45	10.9	0	7.76	0
0	2.24	4.24	6.02	6.28	7.29
6.4	3.22	0.89	1.37	4.67	1.98
1.9	4.6	1.78	0	16.16	2.7
3.4	0.27	0.03	0	0.92	0
0	0	0	0	0	0.18
0	0	0	0	0.92	0
0	0.61	0.34	1.41	10.45	17.82
0.2	0.36	1.25	5.12	8.02	0.99
0.1	2.02	3.19	0.15	10.27	0.27
0	0.55	0.43	6.24	4.97	0.09
1.2	4.49	4.28	9.07	8.95	6.52
0	1.8	3.91	0	1.93	0
2.2	9.16	3.17	6.07	9.99	6.13
0	0.24	0.47	2.89	1.55	0
0	0	0.02	1.86	1.18	0
0	4.18	0.21	1.91	0	1.28
0.1	0.16	0.01	1	1.83	0
3.7	20.27	19.64	21.47	6.73	8.92
1.4	14.58	16.75	29.09	9.65	18.93
3.7	1.72	0.86	0	2.18	0
0	8.08	0.38	4.24	0.51	2.83
0.2	2.64	0.05	0.65	0.42	0.23
0	2.5	0.03	4.32	3.39	4.03
3.5	0.96	1.34	0	4.49	1.98
0.3	2.29	6.4	39.44	7.49	5.62
13.2	5.72	5.09	7.35	13.65	8.18
5.5	0.41	1.13	9.22	5.06	0.31
0	4.81	2.06	14.02	17.73	2.71
1.5	0.78	1.98	8.19	10.29	3.34
0.3	9.32	3.91	18.09	8.66	19.12
0.1	5.06	4.37	18.9	23.88	12.57
0	2.37	1.88	21.57	16.4	2.68
1.4	18.78	4.01	6.1	14.58	0.93
0.1	0.48	2.76	0.43	10.47	0.74
2.7	1.28	0.05	3	1.36	0.39
3.2	0.26	0.01	0	0	0
0	1.35	0.08	0.43	0.38	0
0	1	1.51	3.01	4	4.46
0	0.69	0	3.46	1.85	2.17
0	0.11	0.14	0	3.24	0
0	2.24	0.13	14.81	10.83	3.61
0.2	0.42	1.82	2.21	8.41	1.15
3.3	5.97	17.45	22.91	11.43	9.67
10.4	1.1	11.84	27.68	6.19	3.55
0.3	15.93	26.45	38.42	14.46	5.44
20.8	1.17	0.32	1.98	3.07	0
0	1.67	6.18	31.21	23.08	15.57
10.3	1.97	0.11	0.18	7.56	0.69
0	1.18	1.13	8.87	7.43	0.14
1	0.18	0.88	0	5.72	2.63
0	4.15	0.8	11.86	14.7	14.88
0.1	22.66	24.82	41.46	21.06	14.6
10	2.75	1.49	6.15	5.89	2.49
0.7	0	0.33	0	7.91	0
0.1	0.57	0.03	0	0.77	0
0	7.75	9.05	13.62	6.27	3.04
5.3	6.52	0.91	5.81	5.91	6.17
0.1	2.88	3.04	0	13.55	0
2.5	13.36	0.85	3.19	6.56	1.61
2.5	0.35	1.1	0	5.71	0
1.2	4.76	0.33	5.11	8.14	0.14
0.3	3.6	4.66	6.97	11.78	5.21
9.4	12.81	13.76	16.29	9.7	7.51
18.5	4.23	7.43	10.42	18.62	0.55
2.8	11.38	4.38	11.71	28.95	11.38
1.1	2.31	3.39	7.33	12.33	5.99
0	6.46	2.28	2.67	9.18	6.86
0	36.08	8.28	3.78	6.31	0
5.9	0	0	0	0.58	0.09
0	0	0	0	0.6	0
0	0	1.94	2.81	2.21	6.5
0	0.57	0.88	0.42	8.49	0
0.3	0.18	0.3	0	1.92	1.26
6.6	9.67	13.91	43.53	26.3	6.12
1	24.17	12.46	45.86	22.95	1.35
16.4	2.88	2.51	7.66	5.1	17.28
0	5.87	1.94	2.72	0.78	0.63
0	0	0	0	0	0
0	0	0	0	0	0
0	0	0	0	0	0
0	0	0	0	0	0
0	0.5	0	0	0	0
0	0.1	0	0	0	0.09
0	0	0	0	0.57	0.36
0	0.08	0	0	0	0
0	1.12	0	0	0.56	0
0	1.69	0.17	0	5.61	1.62
0	4.14	1.76	2.63	1.43	0.27
2	0	0	0	2.02	0
0.3	0.85	6.92	5.3	2.05	0.27
0	0.17	0	0	0	0
0	1.2	0.1	0	0	0.27
0	1.64	0	0	2.88	0
0.2	7.87	9.48	0	5.69	11.88
9.4	0	0.74	1.15	2.75	0.36
0	0	0.06	1.2	1.91	0
0	0	0	0	0	0
0	0.47	0.81	4.82	1.85	0.72
0	0	0	0	0	0
0	0	0	0	0	0
0	0	0	0	0	0
0	0	0	0	0	0
0	0.09	0	0	0	0
0	1.7	0.25	0.87	3.98	0.15
0.9	0.42	1.79	0	4.59	0.23
0	3.44	3.99	2.66	7.2	1.73
8.2	2.29	0.13	0	0	0.27
1.1	1.33	0	0	0	0
0	0.13	0	0	0	0
0	1.36	0	0	0	0
0	0	0	0	0	0.17
0	0.28	0	0	0	0
0	0	0	0	0	0.15
0	0	0	0	0	0
0	0	0	0	0	0.76
0	0	0	0	0	0
0	0	0.02	0	2.81	0.15
0	0	0.02	0	1.85	0
0	0	0.02	0	1.15	0
0	0.24	12.85	0	9.26	10.01
0	0.2	0.99	0	9.24	7.15
0	0.13	1.1	6.22	16.79	3.25
0	0.9	1.18	0	3.09	11.36
0	1.5	0.05	4.78	2.82	1.29
0.8	0	0	0.4	0	0
0	0	0	0	0	0
0	0	0	0	0	0
0	0	0	0	0	0
0	0	0	0	2.17	0
0	0	0	0	0	0
0	0	0	0	1.53	0
0	0	0	0.2	2.29	0
0	0	0	1.17	1.19	0.1
0	0	0	0	1.34	0
0	0	0	0	0	0
0	0	0	0	0	0
0	0	0	0	0	0
0	0	0	0	0	0
0	0	0	0	0	0
0	0	0	0	0	0
0	0	0	0	0	0
0	0	0	0	0	0
0	0	0	0	0	0.54
0	0	0	0	0	0
0	0	0	0	0	0
0	0	0	0	0	0
0	0	0	0	0	0
0	0	0	0	0	0.26
0	0	0	0	0	0
0	0	0	0	0	0
0	0	0	0	0	0
0	0	0	0	0	0
0	0	0	0	0	0
0	0	0	0	0	0
0	0	0	0	0	0
0	0	0	0	0	0
0	0	0	0	0	0
0	0	0	0	0	0
0	0	0	0	0	0
0	0	0	0	0	0
0	0	0	0	0	0
0	0	0	0	0	0
0	0	0	0	0	0.8
0	0	0	0	0.21	0
0	0	0	0	0	0
0	0	0	0	0	0
0	0	0	0	0	0
0	0	0	0	0	0
0	0	0	0	0	0
0	0	0	0	0	0.02
0	0	0	0	0	0
0	0	0	0	0	0
0	0	0	0	0	0
0	0	0	0	0	0.13
0	0	0	0	0	0
0	0	0	0	0	0.41
0	0	0	0	0	0
0	0	0	0	0	0
0	0	0	0	0	0
0	0	0	0	0	0
0	0	0	0	0	0
0	0	0	0	0	0
0	0	0	0	0	0
0	0	0.32	0	0	0
0	0	0	0	0	0
0	0	0	0	0	0
0	0	0	0	0	0
0	0	0	0	0	0
0	0	0	0	0	0
0	0	0	0	0	0
0	0	0	0	0	0
0	0	0	0	0	0
0	0	0	0	0	0
0	0	0	0	0	0
0	0	0	0	0	0
0	0	0	0	0	0
0	0	0	0	0	0
0	0	0	0	0	0
0	0	0	0	0	0
0	0	0	0	0	0
0	0	0	0	0	0
0	0	0	0	0	0
0	0	0	0	0	0
0	0	0	0	0	0
0	0	0	0	0	0
0	0	0	0	0	0
0	0	0	0	0	0
0	0	0	0	0	0
0	0	0	0	0	0
0	0	0	0	0	0
0	0	0	0	0	0
0	0	0	0	0	0.1
0	0	0	0	0	0
0	0	0	0	0	0.24
0	0	0	0	0	0
0	0	0	0	0	0
0	0	0	0	0	0
0	0	0	0	0	0.07
0	0	0	0	0	0
0	0	0	0	0	0
0	0	0	0	0	0
0	0	0	0	0	0
0	0	0	0	0	0
0	0	0	0	0	0
0	0	0	0	0	0
0	0	0	0	0	0
0	0	0	0	0.23	0
0	0	0.04	0	0	0
0	0.12	0	0	0.23	0
0	0	0	0	0	0
0	0	0.03	0	0	2.92
0	0	0	0	0	0
0	0	0	0	1.03	0
0	0	0	0	0.24	0
0	0.07	0	0	0.3	0
0	0	0	0	0	0
0	0	0.31	0	0.69	0
0	0	0	0	2.08	0
0	0	0.44	0	1.59	0
0	0	0.03	0	2.46	0
0	2.2	0	0	1.32	1.71
1.4	0	0.14	0	1.05	0
0	0	0.01	3.18	0	0
0	0	0.05	1.75	0.21	0
0	0	0	0	1.79	0
0	0	0.01	0	0	0
0	0	0	0	0.21	2.55
0	0	0	0	0	0
0	0.09	0	0	0	0
0	0	0	0	0	0
0	0	0	0	0	0
0	0	0	0	0	0
0	0	0	0	0	0
0	0	0	0	0	0
0	0	0	0	0.32	0
0	0	0	0	0.18	0
0	0	0.01	0	1.24	0
0	0	0	0.85	1.78	0
0	0	0.08	0	0.33	0
1.3	0	0	0.44	0.69	0
0	0.15	0	0	0.26	0.42
0	0	0.31	0	0.47	0
0	0.08	0	0	1.15	0
0	0	0	9.85	2.49	0
0	0.43	0.55	0.25	2.29	0
2.9	0	0	0	0.16	0
0	0	0	0.89	0.48	0.76
0	0	0	0.59	0.34	0
0	0	0	0.17	0	0
0	0	0	0	0	0
0	0	0	0.26	0.56	0
0	0	0	0	0.56	0
0	0.17	0.6	0	0	0
0	0	0	0	0.35	0
0	0	0.09	0	1.13	0.21
2.3	0	0	0	0	0
0	0	0	0	0.24	0
0	0	0.21	0.65	0.39	0
0	0	0	0	0	0
0	0	0	0	0	0
0	0	0.01	0	0.17	0
0	0.1	0	0	1.54	0.42
0.2	0.78	0.04	4.04	2	1.06
0	0	0	0	0	0
0	0.36	10.86	4.49	5.49	2.93
1.2	0	2.02	4.9	3.29	1.66
1.6	0.96	0.7	1.44	4.27	0.4
0	1.51	0.07	0.64	3.27	3.47
0	1.82	0.01	0	3.03	0
0	0.56	1.17	1.52	3.07	3.61
2.7	0.26	0.13	0.68	3.53	1.37
0	0	0.6	4.65	3.51	0.38
0	0.12	0	0.14	2.56	0
0	0	0.15	2.18	1.96	0
0	0.19	0	0.16	1.92	1.32
0	0	0.26	0	1	0
0	0.1	0.08	0	1.36	0
0	0	0	0	0	0
0	0	0	0	1.15	0
0	0	0.01	0	0.55	0
0	0	0.05	0	8.57	0
0	0.51	0.01	1.22	4.93	1.03
0	0.42	0.64	6.18	3.11	0.4
0	0	0	1.02	2.26	0
0	0.39	0.36	1.63	3.52	0
1.1	0.07	0	0	0	0.4
0	1.32	0	1.85	2.82	0.4
2.1	3.6	3.64	3.94	1.66	1.55
3.3	6.23	0.97	4.3	0.62	4.03
1.9	3.33	0.15	1.42	1.75	5.67
0	0	0	1.37	0.47	0
0	0.09	0	0	0	0.65
0	0	0	0	0	0.25
0	0	0	0	0.34	0.43
0	0.32	0	0	0	0.24
0	0.1	0.09	0.82	1.86	0.45
0	0	0.08	0.37	5.79	0.63
0	0	0	0	3.37	0.21
0.1	0.98	12.87	2.25	3.39	0.71
0	1.31	0	0	1.63	0
0	0	0.08	0.13	5.32	0.63
0	0	1.5	1.4	7.78	0.82
0	0.22	0.04	2.37	0	5.36
0	0.14	0.17	0.85	2.16	0.61
0	0.13	0.01	0.46	2.81	0.16
0.5	3.39	2.09	1.67	3.04	6.07
14.3	1.36	0.38	1.95	2.62	3.83
0.1	0	0.02	1.15	0.98	0
0	0	2.21	2.19	0	0
0	0	0.47	0	0	0
0	0.14	0.24	0	1.08	0.42
0	0	0	0	0.86	0
0	2.14	0.05	0	6	0.84
0.7	2.45	1.36	0.76	0	2.4
0.3	3.47	0.96	0	3.16	3.72
2.1	2.92	0.17	1.82	1.72	0.37
0.2	0.47	6.56	1.89	3.4	12.89
3.7	1.95	0	0	0	0
0	6.79	5.89	3.61	8.39	6.92
0.4	6.68	0.32	3.73	5.15	7.97
8.5	8.16	9.93	5.92	15.84	5.91
25	2.61	0.3	1.73	2.14	0.16
3.6	11.25	13.99	1.29	32.57	12.78
14.9	1.4	1.44	0	9.3	0
0.1	3.26	2.74	0	12.83	5.7
0.3	0.29	0.38	0	2.9	0
0	6.12	17.24	7.04	2.11	11.65
0.2	1.08	0.4	2.54	3.76	0
0	0	0.16	0.28	0.36	0
0	1.72	0.26	0	2.4	0.17
0.3	0.25	0	0.92	0	0.37
0	0.2	0.18	2.71	1.82	0.17
0	13.86	17.97	24.69	23.08	20.19
12.3	9.08	8.2	38.34	30.51	36.87
6.6	3.35	1.3	10.62	6.81	9.21
0	3.73	0.39	3.22	3.18	0.37
0	0.39	0.42	0.75	1.68	0.27
0	0	0	0	0	0
0	0	0.02	0	0	0
0	0.13	0.07	0	0	0
0	0.07	0	0	0	0.13
0	0	0	0	0	0
0	0	0	0	0	0
0	0	0	0	0	0
0	0	0.04	0.32	0	0
0	6.13	3.94	6.71	1.09	3.78
5.4	11.9	4.16	9.67	1.09	6.43
0.2	3.35	0.77	3.73	1.41	0.67
1	0.48	5.1	17.72	8.47	3.08
10.6	6.86	3.38	54.86	7.93	12.39
10.9	0.74	0.26	0	4.05	0
3.4	5.92	3.61	6.37	17.16	0.54
4.3	1.08	4.56	6.73	7.98	6.63
1.2	0	0.62	2.15	3.33	0.54
0.2	0.64	0.82	0.27	0.58	0
0	1.8	0.16	4.94	3.12	0.25
0	2.65	0	0	2.37	0
0	0.71	0.01	2.47	1.49	0.47
0	2.72	1.85	17.32	9.28	2.33
0	12.36	7.84	35.51	32.35	20.94
12.1	13.6	6.46	12.74	15.19	23.05
6.4	2.09	0.72	0.14	1.22	0.15
0	0	0	0	0	0
0	0.96	0	0	0	0.4
0	2.55	0.25	0.34	2.64	0.15
0	11	10.89	28.09	16.2	8.08
6.4	1.27	0.22	2.07	8.3	1.75
0	0.74	5.49	8.61	15.1	9.65
0.6	1.41	1.01	6.17	13.23	1.64
8.1	0.17	1.56	16.36	6.99	1.78
0	0	0	0	0	0
0	0.15	0.04	0	1.27	0.84
0	2.95	0.01	0.35	5.9	0.4
0	0.43	0	0.45	0	0.73
0	2.02	3.65	5.05	1.49	1.93
0	0	0.06	0.8	0.31	0.55
0	2.41	5.02	6.61	7.84	11.94
2.5	13.04	23.5	53.83	11.62	15.98
22.6	5.91	2.76	1.7	0.96	0.51
0	0.17	0.3	0	0.79	0.25
0	0.58	9.37	2.04	2.52	1.6
16.1	0.91	2.96	1.67	0	0.22
1.3	0.28	0.56	0.12	0	0.36
0	0.11	0	0	0.39	0
0	0	0	0	0.86	0.36
0.1	2.04	0.44	3.98	6.67	2.33
1.7	4.56	3.97	7.33	2.74	7.95
0	0.38	0.04	0	0.39	0.97
0	0.25	0.03	2.82	1.35	0.06
5.3	2.84	2.98	3.41	1.29	3.79
0.6	0.11	0	0.12	0	0.26
0	0	0.02	0.13	1.52	0
0	0.61	4.27	2.36	3.04	2.33
3.1	0.44	1.01	1.85	1.24	0.29
1.5	0	0	0	0	0
0	0.09	0	0	0	0
0.1	0.5	0	0.15	0	0.55
0	0.19	0	0	0	0
0	0.35	0.02	0	0.39	0.1
0.8	0.45	0	0.63	1.28	0.45
0	0	0	0	0	0
0	0	0	0	0	0
0	0	0	0	0	0
0	0.16	0	0	4.95	0
3.3	1.13	11.48	1.92	8.22	3.02
0.4	0	0.58	0	8.75	0
0	0	0.38	0	9.67	0
0	1.76	0.14	3.5	7.94	2.3
0	8.64	18.11	28.9	29.17	18.58
24.5	8.82	4.14	14.02	9.23	10.28
0.3	1.85	2.04	8.24	7.88	0.32
0.3	2.02	16.31	9.77	19.04	11.74
2.9	2.13	2.1	1.64	0.91	1.23
0	0	0.28	0.53	0.95	0
0.2	1.99	0.37	0.48	0	2.59
0	0.12	0.29	1.05	0.43	0.32
0	0.84	0.05	3.35	3.18	2.43
0	0	0.06	0.79	3.8	1.02
0	0	0	0	0	0
0	0	0	0	0	0
0	0	0	0	1.28	0
0	0.16	0.18	0.63	4.02	2.03
0	0.29	2.69	4.46	16.81	10.08
0.1	1.68	0.81	4.98	16.8	0.04
0	1.91	0.01	0	6.2	0.04
0.4	11.1	16.35	11.97	41.35	13.89
10.7	0.23	0.43	0	3.87	0
6.1	16.53	12.11	11.14	24.83	34.63
15.5	17.64	21.88	2.78	16.47	19
5.1	3.07	0.11	0	2.51	0
4.5	1.72	3.02	2.18	0.89	1.27
1.2	3.04	3.74	3.17	2.86	0
1.6	2.03	0.51	0.21	1.35	0.04
3.1	0.22	0	0.36	0.53	0.18
0	0	0	0	0	0
0	0	0	0	0	0
0	0	0	0	0	0
0.1	0.21	0.54	1.31	1.06	0.04
0	0.47	0	3.09	0	0
0.2	2.06	0.39	2.92	2.51	3.77
0	0.21	0.57	0.78	6.78	0.94
0	0	0.67	0	4.71	0
0	0	0.68	0	0	0
0	0	0	0	0	0
0	0	0	0	0	0
0	0	0	0	0.84	0
0	0	0	0	1.42	0
0	0	0	0	0	0.34
0	0	0	0	0	0
0	0	0	0	0.53	0
0	1.19	2.58	2.76	5.73	3.29
0	0.08	0.86	0	0.48	0.03
0.8	0	0	0	0	0
0	1.15	0.04	0	0.76	0.33
0	0.19	0	0	0.46	0
0	0	0	0	0	0
0	0.17	0.64	3.38	0.55	1.98
5.7	0.26	2.58	0	0	2.81
1.1	0.56	0	1.29	0.46	0
0	0	0	0	0	0
0	0	0	0	0	0
0	0	0	0	0	0
0	0	0	0	0	0
0	0	0	0	0	0
0	0.38	0.5	0	3.12	0
0	0	0	0	1.23	0
0	0	0	0	3.09	0
0	0.2	1.33	8.79	1.1	2.56
0	0	0.03	1.45	1.22	0
0	0	0	0	0	0
0	0.19	0.02	2.72	0.46	0
0	0	0	0	0	0
0	0.12	0.23	0	1.85	0.62
0	0.14	0	0.12	0.97	0.62
0	0	0	0	1.56	0
0	0	0	0	1.54	1.22
0	0.08	0	0	0.92	0
0	0	0	0	0	0
0	0	0	0.36	0.46	0
0	0	0	0	0	0
0	0.16	0.01	0.36	2.01	0
1.4	0.53	0	0	1.12	2.3
0.1	0	0	0.77	0	0.06
0	0.23	0	0	0.19	0
0	0	0	1.46	0	0.13
0	0	0	0	0.18	0.46
0	0	0.22	0	1.7	0.19
0	0	0.36	0.16	3.88	1.71
1.4	0.83	2.86	1.62	1.35	0.55
4	0.29	0	0.15	0	0
0	0.6	0	0	0.17	0
0	0.54	0	0.61	0	0
0	0.18	0	0.38	0	0.09
0	0.2	0	0.45	0	0.87
0	0.59	0	0.51	0	1.35
0	0	0	0.29	0.27	0.58
0	0.26	1.3	0	0.99	0.13
0	0.24	0	0	0	0
0	0.22	0	0.43	0	1.21
0	0.27	0	2.33	0	0
0	0.79	0	0	0	0
0	0	0.07	2.87	0.23	0
0	0	0	0	0	0
0	0.71	0	0.62	0	0
0	0	0	0	0	0
0	0.22	0.03	3.03	0	0
0	0	0	0	0	0.2
0	1.57	0	0.12	0	0
0	0	0	0	0	1.17
0	0	0	0	0	0
0	0	0	0	0	0.82
0	0	0	0	0	0
0	0	0	0.68	0	0.84
0	0	0	0.87	0	0
0	0.27	0.67	0.6	0.43	0
0	0	0	4.04	0.63	0
0	0.08	0.03	0	0.31	0
0	0	0.01	0.19	1.36	0
0	0.07	0.01	0	0.27	0
0	0.2	0	0.52	0.38	0
0	0	0	0	0	0
0	0	0	0.15	0	0
0	0	0	0	0	0
0	0	0	0	0	0.59
0	0	0	0	0	1.61
0	0	0	0	0.22	0
0	0.42	0	0	0	2.29
0	0.2	0	0	0	0
0	0.19	0	0	0	0
0	0.15	0	0	0	0.22
0	0.2	0	0	0	2.29
0	0	0	0	0	0
0	0.34	0	0	0	0.75
0	0	0	0	0	0
0	0.15	0	0	0.23	0.22
0	0.07	0	0	0	0
0	0	0	0	0	0
0	0.08	0	0	0	0
0	0.12	0	0	0	0.91
0	0	0	0	0	0
0	0	0	0	0	1.23
0	0	0	0	0	2.09
0	0.14	0	0	0	0
0	0	0	0	0	0.24
0	0	0	0	0	0
0	0	0	0	0	0
0	0	0	0	0	0
0	0	0.04	0	0.22	0
0	0	0	0	0.25	0
0	0	0	0	0	0
0	0	0	0	0.3	0
0	0	0	0	0.66	0.1
0	0	0	0	0	0
0	0	0.11	0	0	0.2
0	0	0	0	0	0
0	0	0	0	0	0.38
0	0	0	0	0	0.7
0	0	0	0	0	2.13
0	0	0	0	0	0
0	0	0.05	0	0.19	0.26
0	0	0	0	0	0.35
0	0	0	0	0	0.55
0	0	0	0	0	0
0	0	0	0	0	0.17
0	0	0	0	0	0
0	0	0	0	0	0.17
0	0	0	0	0	0.94
0	0	0	0	0	0
0	0	0.02	0	0	0.55
0	0	0	2.71	0.21	0.13
0	0	0	0	0	0
0	0	0	0	0	0.96
0	0	0	0	0.24	0
0	0.25	0	0	1.73	0
0	0.09	0	5.9	1.7	0.21
0.3	0	0.23	0	0.74	0.66
0.8	0.14	2.12	1.46	3.06	0.62
0.2	0	1.17	8.15	2.64	0
0	0	0	0.19	0	0
0	0	0	0.47	0	0.22
0	0	0.01	1.35	1.15	0.84
0	0.08	0.7	1.45	3.12	0.59
0	0.08	0.02	1.41	1.15	0.12
0	0.8	0.04	10.3	3.9	0.81
0	0	0.01	0.71	1.09	0
0	0.32	0	6.31	0.87	0
0.2	0.29	0	0.12	0.28	0
0	0.18	0	0	0.77	0
0	0	0	0	0	0
0	0	0	0	0	0
0	0.47	0	0	0	0.78
0	0.11	0	0.23	0	0
0	0.08	0.41	0	0	0
0	0	0	0	0	0.34
0	0.55	0.03	5.83	5.41	4.3
0.2	0.37	0	0.93	1.49	0
0.4	0.41	0	0	0	0
0	0	0	0	0	0
0	0	0.2	3.52	0.45	0.06
0	0.13	0	0	0	0
0	0	0	0	0	1.22
0	0	0	0	0	0
0	0	0	0	0	0
0	0.25	0	0	0	0.28
0	0	0	0	0	0
0	0	0	0	0	0
0	0	0	0	0	0.81
0	0	0.24	0	0.57	0
0	0	0	0	0.18	0
0	0	0	0	0.48	0
0	0.37	0.06	0.91	1.39	0.47
0	0	0	0	0.65	0
0	0.65	0	0	0.93	0
1.6	0	0	0	1.5	0.24
0.1	0	0	0	0.16	0.23
0	0	0.17	0	1.52	3.69
0	0	0	0	0	0.33
0	0	0	0	0.76	0
0	0	0	0	0.45	0
0	0	0	0	0	0
0	0	0	0	0	0
0	0.09	0	0	0	0
0	0	0	0	0	0
0	1.54	0.75	0.29	0.67	1.5
9.6	0.2	0.22	0.8	0.25	0.29
0	0	0.07	0.42	0.26	0
0	0	0.05	0	0	0.11
0	0	0.03	0	0.34	0
0	0	0.1	0.86	0.15	0.65
0	0	0	0	0.34	0
0	0	0.49	0	2.62	0.15
0	0.09	0.43	0	0.71	0.39
0	0	0.19	0	5.18	0
0	0.25	0.07	0	12.28	3.51
1.1	0.42	0.01	5.42	5.36	2.66
0	0	0.09	0	4.03	0.33
0	0.97	0	0.37	0.83	0
0	1.85	6.32	2.73	7.41	6.29
4	2.64	6.71	6.38	8.81	0.96
0.8	1.23	0.58	0	2.64	1.83
0	0.94	0.08	3.47	0.56	0.7
0	0.23	0	3.14	1.45	0.76
0	0	0.05	1.75	0.79	0
0	0.43	0.42	1.49	2.27	0
0	0.5	0.19	2.57	4.55	0.06
0	0	0	0	0	0
0	0	0	0	0	0
0	0.2	0	0	0	0.42
1.1	0.16	0	0	0.62	0.5
0	0.69	0	0	0.73	0.68
1	2.84	5.55	2.5	1	8.8
2.9	1.25	0.2	1.69	0.93	1.13
3.5	3.48	1.31	1.12	0.58	3.54
0.9	2.05	0	1.35	0	2.32
1.6	2.92	5.03	2.3	1.03	1.27
1.7	0.09	0	0	0.47	0
0	0	0.5	1.41	0	0.44
0	2.14	0	2.66	1.01	0.06
0	2.46	0.01	1.29	1.33	0
0	0.56	0.38	0.46	4.61	0
0	1.95	1.4	1.04	7.22	0
0.4	1.16	0	0	0	5.17
0	0	0	0.33	0	0
0	0	0	0	0	0
0	0	0	0	0	0.07
0	0	0	0	0	0.04
0	0	0	0	0	0
0	0.09	0.18	0	0	0
0	1.76	0.2	0.36	1.49	0.19
0	0.56	0.45	0.65	1.07	0.15
1.7	0	5.74	0	2.84	0
0	0	0.01	0	1.57	0
0	1.44	1.03	1.55	5.12	0.82
0.4	0.99	0.92	0	3.68	0.22
0	1.79	0	0	0	0.3
0	0	0	0	0	0
0	0	0	0	0	0
0	0	2.96	5.56	0.82	2.12
6.8	1.2	0.01	0.61	0	1.23
0	0	0.31	1.2	1.08	0.59
0	0	0	0	0	0
0	0	0	0	0	0.04
0	0	0	0	0	0
0	0	0.03	0	0	0
0	0	0	0	0	0.07
0	0	0.16	0	1.99	0
0.3	0.58	0.62	0.83	2.51	0
0	0.09	0.05	0	1.02	0
0	0.07	0	0	3.4	0
0	0.1	0	0	0	0
0	0	0	0	2.73	0
0	2.19	1.45	6.16	2.69	1.33
0	2.29	0.02	0.87	1.45	0
0.2	2.81	0	1.53	0.87	0
1.4	0	0	0	0	0
0.2	1.37	0.31	3.48	0	3.47
0.5	5.18	6.11	5.58	3.67	0
3.9	1.24	0.87	4.37	2.32	0.23
0.4	26.67	10.84	9.08	9.71	29.12
12.2	6.74	3.22	0.91	2.37	1.17
1	0	0	0	0	0
0	0	0	0	0	0
0	0	0	0	0	0
0	13.35	5.17	12.62	24.54	2.85
9.9	1.58	2.95	1.29	8.71	1.8
0	0.07	0	0	2.7	0
0	0.35	0.27	12.56	16.36	1.05
0.4	0	0.83	0	10.38	0.08
0	0	0.41	3.54	13.84	0.12
0	0	0	0	0	0
0	1.87	0	0.39	0	0
0	8.9	8.62	9.47	15.92	7.88
15.5	15.61	19.12	19.89	14.63	21.23
6.7	1.29	0.75	1.92	0.77	0.23
0.1	0.13	0	0	0	0
0	0.49	0.19	2.4	1.17	0
2.4	5.48	2.22	9.93	15.32	2.93
0.2	0.33	0	0.2	0.76	0
0	0	0	0	0	0
0	0	0.16	0	4.89	0
1.4	3.9	3.36	4.52	5.79	6.56
0	2.28	0.65	15.07	16.07	1.03
0	0.27	0.01	0.39	4.78	0.85
0	0.78	1.06	0	2.65	0
0	0.53	0.67	4.04	1.57	3.87
0	0.11	0	0	0	0
0	0.1	0	0	0	0
0.7	1.95	0.01	1.1	4.98	2.09
4.5	17.8	41.81	43.88	23.29	21.82
4.3	20.84	24.91	11.21	28.11	33.21
31.5	5.47	6.86	3.97	3.92	0.53
0	0.99	0.02	1.12	0.87	0.14
0.5	10.89	10.95	16.01	9.05	12.06
6.9	1.16	0.24	0	7.42	0
0.7	1.99	0	1.34	15.55	2.06
0.2	2.14	0.44	3.87	8.3	0.25
0	0	0.04	0	0	0.39
0	3.62	4.38	3.27	7.96	1.7
5.8	5.06	2.52	1.77	4.37	0.11
8.1	4.38	3.47	9.3	7.81	1.35
2.6	4.67	7.29	18.53	9.99	4.44
22.9	18.22	35.22	28.75	20.66	13.98
18.1	0.8	0	0	2.71	0
0	19.22	11.75	10.48	12.71	18.84
17.4	18.32	8.04	12.31	22.32	12.28
4.6	15.75	10.61	12.96	11	23.28
14.4	9.44	3.04	4.43	8.03	6.42
9.3	13.45	9.74	27.21	16.49	15.79
10.1	5.16	7.62	21.1	12.29	5.29
14.7	8.51	5.94	4.64	19.44	5.82
7.9	9.99	1.13	0	1.84	1.14
0.1	0	0	0	0	0
0	0	0	0	0	0
0	0.35	0	0	0	0
0	7.87	4.01	3.25	1.05	7.2
0	9.95	14.26	10.44	13	1.37
28	0.1	0.22	1.68	5.6	1.28
0	0.64	0	0.11	6.17	0
0	0.89	0.21	0	4.99	0
0	1.86	3.32	0	0.69	0.54
0	3.19	1.59	4.76	8.5	5.55
3.7	5.34	2.29	8.02	14.74	1.04
0.2	1.4	0.17	1.7	1.71	0.83
0.7	0.69	1.41	1.55	7.58	1.61
2.6	37.21	31.17	50.16	13.55	55.23
25.3	4.15	33.24	5.71	6.24	9.65
10.8	5.09	0.01	2.1	6.02	0
4.9	4.36	0.33	0.47	4.35	1.61
0	8.23	7.82	6.83	3.73	0.79
3.4	0.66	0	0	1.39	0
0	0	0	0	0	0
0	0	0.03	0	1.89	1.32
0	4.15	0.77	2.7	5.74	0
3.2	4.53	1.6	6.47	2.74	8.53
0.1	14.29	12.51	5.2	0.97	8.9
0	0.23	0.15	0.52	0	0.21
0.5	0.09	1.36	2.22	7.49	2.36
0	0.98	0.12	1.3	0.49	0
0	0.24	0.21	2.32	3.15	0.17
0	6.2	3.03	15.27	5.85	5.8
1.3	5.32	0.97	6.09	10.53	1.95
1	0.68	1.2	0	8.26	0
0	8.68	5.06	26.73	30.07	37.01
8.5	18.78	27.37	34.63	29.75	20.12
6.9	7.67	5.99	2.94	5.93	0.69
8.7	17.98	13.83	11.21	20.32	7.49
15.4	3.41	3.57	0	15.58	1.46
0.6	0.91	0.45	0.72	8.98	0
1.3	1.08	0.48	0	6.75	0
0	2.11	0	2.08	2.85	0.14
0.1	8.91	5.83	9.55	11.64	2.81
1.7	0.58	0.04	0.11	0	0
0	0	0.39	0	7.85	0
0	5.35	0.34	0	2.38	0.07
4.1	5.37	3.97	0.25	0	1.21
7.5	2.8	0	2.52	0	0.94
1.1	17.85	20.25	10.74	6.06	16.3
9.7	0	0	0	0	0
0	0	0	0	0	0
0	0	0	0	0	0
0	0	0	0	0	0
0	0	0	0	0	0
0	0	0	0	0	0
0	0	0	0	0	0
0	0	0	0	0	0
0	0	0	0	0	0
0	0.52	0	0	0	0
0	0	0.65	0	0	0.28
0	0.26	0	0	0	0
0	0	1.18	2.74	0.47	0.73
0	0	0	0	0	0
0	0	0	0	0	0
0	0	0.66	0	0	0
0	0	0	0	0	0
0	0	0	0	0	0
0	0	0	0	0	0.09
0	0	0	0	0	0
0	0	0	0	0	0
0	0	0	0	0	0
0.1	0.14	0.04	2.54	2.57	0
0	0.86	0	2.08	0	0
0.1	0.13	0.01	2.07	18.62	0.13
0	0	0	0	0	0
0	0	0	0	0	0
0	0	0	0	0	0
0	0	0	0	0	0
0	0	0.98	0	2.69	4.18
0	0	0.38	0	2.6	0
0	0	0.48	0	0	0
0	0	0	0	1.09	0
0	0	0	0	0	0
0	0.39	0.07	0	3.57	0.46
5.4	0	0	0.22	1.1	0
0	0.3	0.4	1.08	0.96	0.4
0	0	0	0.52	0	0
0	0.91	0	0.26	0	0.29
0	0.17	0	0.69	0	0.09
0	0	0	0.8	0	0
0	0	0	0.59	0	0.09
0	0.29	0	0	0	0.11
0	0	0	0	0	0
0	0	0	0	0	0
0	0	0	0	0	0
0	0.09	0	0	0	0
0	0	0	0	0	0
0	0	0	0	0	0
0	0.12	0	0	0	0
0	0.11	0	0	0	0.03
0.1	0.69	0	0	0	0
0	0	0	0.43	0	0
0	0.4	0	0.22	0	0.03
0	0	0.11	0	1.25	0
0	0.11	0	0	0	0
0	0	0	0	0	0
0	0	0	0	0	0
0	0	0	0	0	0
0	1.81	0	0	0	0.31
0	0.52	0.29	0	1.87	0.12
0	0	0.09	0	0.64	0
0	0	0	0	0	0
0	0	0	0	0	0
0	0	0	0	0	0
0	0	0	0	0	0.44
0	0	0.05	0	0	0
0	0	0	0	0	0
0	0	0	0	0	0
0	0	0.5	0	0	0.16
0	0	0.19	0	1.82	0.13
0	0.59	0	0	0	0.87
0	0	0	0	0	0
0	0	0	0	0	0
0	0	0	0	0	0
0	0	0	0	0	0
0	0	0	0	0	0.4
0	0	0.04	0	0.16	0
0	0.61	0.08	0	0.36	0.43
0.1	0	0.6	0	0	0
0	0	0	0	0	0
0	0	0	0	0	0
0	0.32	0	0	0	0.61
0	0.18	0	0.74	0	0.26
0	0	0	0	0	0
0	0	0.01	0	0.39	0
0	0	0	0	0	0
0	0.15	0	0	0	1.57
0	0	0	0	0	0
0	0	0	0	0	0.06
0	0.2	0	0	0	1.14
0	0	0	0	0	0.37
0	0	0	0	0	0.3
0	0	0	0	0	0
0	0.38	0	0	0	0.9
0	0	0	0	0	0
0	0	0	0	0	0
0	0.69	0	0	0	1
0	0.18	0	0	0	0.85
0	0	0	0	0	0
0	0	0	0	0	0
0	0.31	0	0	0	0.47
0	0.19	0	0	0	0.2
0	0	0	0	0	0
0	0	0	0.32	0	0
0	0	0	0	0	0
0	0.17	0	0	0	0
0	0.09	0	0	0	0
0	0.7	0	0	0	0.72
0	0	0	0	0	0
0	0	0	0	0	0
0	0	0	0	0	0
0	0	0	0	0	0.65
0	0	0	0	0	0
0	0.16	0	0	0	1.86
0	0	0	0	0	0
0	0	0	0	0	0
0	0.98	0	0	1.38	0
0	0	0	0	0.19	0.01
0	0	0	0	0	0
0	0	0	0	0.15	0.09
0	0	0.01	0	0.9	0
0	0.12	0	0	0	0.16
0	0	0.02	0	0.21	0
0	0.14	0	0	0.24	0
0	0.08	0	0.67	0.4	0
0	0	0.01	0.39	0	0
0	0	0.01	0	1.4	0
0	0	0.05	0	1.87	0
0	0.64	0	1.24	2.82	0
0	0	0	0.49	0.34	0
0	0	0	2.27	0	0
0	0	0	0.31	0	0
0	0	0.07	0	0	0
0	0	0.07	0	0	0
0	0	0	0	0	0
0	0.14	0	0	0	0
0	0.08	0	0	0	0
0	0	0	0	0	0
0	0	0	0	0	0
0	0	0	0	0	0
0	0	0	0	0	1.71
0	0	0	0	0	0
0	0	0	0	0	0
0	0	0	0	0	0
0	0	0	0	0	0
0	0	0	0	0	0
0	0	0	0	0	0
0	0	0	0	0	0
0	0	0	0	0	0
0	0	0	0	0	0.69
0	0	0	0	0	0
0	0	0	0	0	0
0	0	0	0	0.95	0
0	0	0.01	0	1.74	2.09
0	0	0.03	0.15	1.1	0
0	0.69	0.01	4.16	2.3	0
1.1	1.08	0	0	0.3	0
0	0	0	0	0	0
0	0	0	0	0	0
0	0	0.12	0	0	0.69
0	0.13	0	0	0	0.19
0	0	0	0	0	0
0	0.28	0.01	0	0.6	0
0.3	0	1	0	1.26	0
0	0	0	0	0	0
0	0	0	0	0	0
0	0	0	0	0	1.11
0	0	0.65	0	0.85	0
0	0	0.25	0	1.64	0.97
0	0.56	0.12	6.58	3.93	0.6
1.7	0.1	0	0	0.35	1.56
0	0.28	0	1.2	1	0.36
0	0.41	0.01	0.48	0.9	0.6
0	0.75	0	0	0	0.6
0	0	0	0.19	0	0
0	0	0	0.19	0	0
0	0.51	0.01	0	1.15	0
0	0	0.01	0	1.16	0
0	0	0.02	0	1.79	0
0	0.62	0.79	0	1.92	0
0	0.26	1.42	0	2.66	0
1	0.13	0.19	1.09	1.73	0
0	1.09	0.19	0	0.5	1.86
0.6	0	0.48	3.68	2	0
0	0	0.17	4.78	2.01	0.01
3	0.72	0.54	0	0.52	0
0	0.43	0.01	0	0.35	1.21
0	0	0	0	0	1.03
0.1	1.29	0	0	0	2.7
0	0.92	0.01	0	0.38	0.41
1.6	0.93	0	0	0	0
0	1.28	0	0.47	0	0
0	0.19	0	0	0.36	0
0	0	0.01	0	1.49	0.66
0	0	0.02	0	2.31	0
0	0.2	0.33	0	1.81	0
0	0.24	0	0	2.51	3.1
0.2	0.09	3.79	0	11.19	9.55
0	0.26	4.44	0.48	6.62	0
0.7	0	0.14	0	0.77	0.91
0.6	0.15	3.93	2.79	5.92	4.42
0.1	0.21	0	0.11	1.44	0
0	0	0.42	0	3.22	0
0	0	0	0	0	0
0	0	0	0	0	0
0	0	0	0	0.53	0
0	0	0.06	0	0.52	0
0	0.17	0.43	0	9.36	1.4
0	0.07	0	1.35	6.33	4.33
0	0	0	0.72	3.39	0
0	0.31	0.61	4.14	2.7	2.63
0.1	0.25	0.05	0	0.46	0
0	0	0.01	0	1.4	0
0	0	0	0.48	2.38	0.77
0	0.12	0	0	1.02	0.05
0	0	0	0	0	0.1
0	0.36	0.04	0	1.29	1.89
0	0.18	0	0	0.35	0
1	0	0	0	0	0
0	0.33	0.04	0	0	0
0	0	0.05	0	1.68	0
0	0	0.02	0	0.85	0
0	0	0	0	0	0
0	0.1	0	0.55	0	0
0	0.75	0.07	0	0	0.05
0.7	1.93	0	0.8	0.77	0.69
0	0.71	0	0.24	0	0
0	0.12	0	0.24	0	0
0.6	0.28	0.84	1.57	5.41	3.38
1.7	18.32	19.13	2.03	12.35	20.68
12.1	2.12	2.78	0.93	0	2.18
1	0.94	0	0.23	0	0
0.1	0	0.34	0.37	0	0
0	0	0	0	0	1.8
0	0.08	0.85	0	3.21	0.89
0	2.56	0	0	2.78	0.13
0	0.36	0	0	0	0.16
0	0.61	2.53	0.24	0	1.74
0	0	0.39	0	7.66	0.16
0	0	0	0	0	0.09
0	0	0.92	0.22	0	0
0	1.34	0	1.67	0	0
0	0.46	0	0.51	0	1.2
0	4.28	0	0	0	0
0.3	5.96	0.17	2.14	0	2.12
0	0	0	0	0	0
0	5.42	0	0	0	0.06
0	4.08	2.89	6.61	24.07	0.85
25.8	2.22	6.64	1.95	7.26	4.87
0.1	1.4	6.58	5.95	21.41	13.94
0	0	0.24	0	0	0
0	0.09	0.16	0	0	0
0	0.13	0	0	0	0
0	0	0	0	0	0
0	0	0	0	2.56	0
0	0	0	0	3.14	0
0	0.13	0.13	0	0	0
0	0.09	0	0	0	0
0	2.05	1.39	2.04	0.63	0.51
1.2	7.45	12.57	0.65	6	6.88
29.3	1.34	0.33	2.82	3.03	0
0	0	0.95	0	0.91	0
0	9.51	2.84	7.23	0.97	3.94
3.8	3.86	15.75	19.59	2.34	14.76
12.7	4.32	5.33	6.27	0.81	2.09
6.3	0.93	1.06	0	0.67	0
0.2	0.98	0.81	0	3.09	0
1.5	8.95	4.47	11.93	13.57	5.38
1.2	0.17	0.03	0	0	0
0	4.58	0.69	18.1	9.84	0
0.7	4.91	0.6	0.72	24.12	0.82
0.5	7.25	4.09	5.76	0.81	5.55
6.3	8.11	2.54	2.77	2.79	0.1
0.1	1.44	1.01	0.86	2.19	0
0	3.09	0.71	0	7.44	0.65
0.3	2.98	3.96	0	15.81	2.6
0.5	3.26	0.44	15.39	13.1	3.8
5.1	2.61	5.51	24.68	12.41	2.16
1.9	0.29	0.04	0.81	4.87	0
[truncated: 1,774 more rows]
