# Supplementary material for: Evaluation of multiple satellite precipitation products and their potential utilities in the Yarlung Zangbo River Basin
Source: Sci Rep. 2022 Aug 3;12:13334. doi: 10.1038/s41598-022-17551-y (PMC9349210; doi:10.1038/s41598-022-17551-y)
Supplement: Supplementary file 8 — Supplementary Information 8. [file 41598_2022_17551_MOESM8_ESM.csv]

	cmorph	gpm	gsmap	persiann	trmm
0	0	0	0	0.62	0
0	0	0	0	0	0
0	0	0	0	0	0
0	0	0	0	0	0
0	0	0	0	0	0
0	1.03	0	0	0	0
0	0.3	0	0	0	2.03
0	1.47	0	0	0.23	0
0	0	0	0	0	0
0	0.6	0	0	0	0
0	0	0	0	0	0
0	0	0	0	0	0
0	0.23	0	0	0	0
0	0.86	0	0	0	0
0	0.72	0	0	0	0
0	0.77	0	0	0	0
0	0	0	0	0	0.65
0	0	0	0	0.28	0
0	0	0	0	0	0
0	0.28	0	0	0	0
0	0.17	0	0	0	1.41
0	0	0	0	0	0
0	0	0	0	0	0.62
0	0.86	0	0	0	0
0	0	0	0	0	0
0	1.04	0	0	0	2.03
0	0.07	0	0	0	0
0	0	0	0	1.49	2.58
2.2	0	0	67.49	4.75	2.72
0.7	0.18	0.02	16.17	1.52	0.05
0	0	0	0	1.35	0
0	0	0	0	0.76	0
0	0	0	0	0.65	0
0	0	0	0	0.77	0
0	0	0.01	0	1.76	0
0	0	0	0	0.24	0.89
0.3	0	0	0	0	0
0	0	1.32	0	0.45	0
0	0	0.42	0	0.2	0
0	0	0.29	0	0.97	0
0	0	0.68	0	0	0
0	0	1.4	0	0.47	0
0	0	0.14	0	1.89	0
0	0	0.12	0	0.89	4.45
0	0.12	0	0	2.31	0.77
0	0	0.33	0	2.23	0
0	0	0	0	2.82	8.01
0	0	1.57	0	0.53	0
0	0.9	0	0	1.72	0
0	0	0.03	20.52	5.2	1.28
0	3.14	0	4.4	1.45	0
0	1.63	0	1.35	1.51	2.61
0	0	0.21	0.4	0	0
0	0.84	0	0	0	0
0	0	0	0	1.9	0
0	1.67	0.02	0	1.62	0
0	0	0	0	1.48	0
0	3.01	0	0	0.74	0
0	0	0	0	0	0
0	0.19	0	0	0	0
0	0	0	0	0	1.36
0	0	0	0	0.17	0
0	0.14	0	0	0	5.85
0	0	0	0	0	3.39
0	0	0	0	0	0
0	0	0	0	0	0.5
0	0	0	0	0.17	0.93
0	0	0.58	0	0	0
0	0	0.02	0	1.03	0
0	0	0	0	0.44	0
0	0	0.16	6.51	4.81	6.2
0	0	0.01	2.73	5.83	7.87
0	0	0.01	0	0.76	3.03
0	0	0	0	0.41	0
0	0	0	0	0.78	0
0	0	0.15	0	0.53	0
0	0	0.16	0	0.61	0
0	0	1.09	0	1.15	0
0	0	0	0	1.07	0
0	0	0.55	0	1.23	0
0	0	0.08	0	0.72	1
0	0	0	0	0.31	0
0	0	0.19	0	2.01	0
0	0	0.04	0.46	1.04	0.29
0	0	0	0.19	0.68	0
0.9	0	0	0	0.98	0
0	0	0.01	0	0.34	0
0	0	0.27	0	0.21	0
0	0	0	0	0.35	0.43
0	0	0	0	0	0
0	0	0.11	0	0.26	0
0	0	0.16	0	0	0
0	0	0	0	0.21	0
0	0	0	0	1.06	0
0	0.09	0.07	0.11	1.1	0
0	0	0	0	0	0
0	0	0	0	0	5.86
0	0	0.33	0	1.15	0
0.3	0	0.1	2.26	1.67	0
0	0.35	0.71	0	2.39	0
0	0	2.63	0	0.89	0
0	0	0.05	0	1.86	0
0	0	0	0	3.5	13.31
0	0	0.18	0	8.01	10.13
0	0.13	5.26	0	1.24	0
0	0	0.03	0	1.41	0
0	0	0.04	0	0.7	0
0	0	0	0	0.61	0.76
0	0.64	0.1	0	0.85	0
0	0	0.07	0	1.77	7.62
0	0.13	0.07	0	0.26	0
0	0	1.78	0	0.81	0.86
0	0.19	0	0	5.11	10.86
0	0	0.35	0	2.19	0
0	0	0.1	0	1.55	0
0	0	1.11	0	0.83	0
3.3	0.07	4.19	0.42	1.97	0
0	0	0.25	0.46	0.25	0
0	0	0.01	0	0.86	0
0	0	0	0	0.2	0.27
0	0.41	1.51	0	4.23	18.02
0	0	1.7	0	1.13	0
0	0	0.16	0	0	0
0	0	0	0	0	0
0	0	0	0	0	1.6
0	0	0	0	0	0
0	0	0	0	0	0
0	0	0.05	0	2.39	3.74
0	0	0	0	2.24	9.76
0.2	0	0.02	0	2.9	3.34
0	0	0	0	0	0
0	0	0.15	0	0	0.03
0	0	0	0	0	0
0	0	0	0	0	0
0	0	0	0	0	0
0	0	0	0	0	0
0	0	0.08	0	0	0
0	0	0	0	1.65	3.34
0	0	0	0	0	0
1.8	0	2.03	0	1.52	0
6.6	0	0.01	0	0	0
0	0	0	0	0	0
0.1	0.1	0.04	0	0	0
0	0	0	0	0	0
0	0	0	0	0	0
0	0	0	0	0	0
0	0	0	0	0	0
0	0	0	0	0	0
0	0	0	0	0	0
0	0	0	0	0	0
0	0	0.6	0	0	0
0.3	0	0	0	0	0
0	0	0.06	0	0	1.53
0	0	0.54	0	4.13	8.46
0.3	0	0.52	0	8.29	16.2
0	0	0.46	0	0	0
0	0	0	0	0	0.72
0	0	0	0.19	1.21	0
1.1	0	1.55	0.73	0.64	5.31
3.2	12.44	10.02	0.95	0.81	0
1.6	1.73	4.47	0	0	0
11.4	0	2.66	0	0.89	0
0.1	0	0.65	0	0	0
0	0	0.05	0	0	0
0	0	0	0	0	0
0	0	0.02	0	0	0
0	0	1.85	0	2.01	0
0.1	0	0.07	0	2.44	0.81
0	0	0.15	0	13.36	8.82
0	0	2.83	0	0.62	0
0	0.45	2.34	0	13.77	0
0	1.32	2.48	3.54	11.39	1.26
0.1	0.46	1.19	0.83	16.27	0
0	0	0.69	6.74	10.59	20.97
0	0	0.82	0	3.8	0
0	34.09	24.16	0	14.34	27.09
0.5	0	5.01	0.2	11.58	3.78
1.8	0	3.88	0	17.41	0
0.9	0.83	2.49	0	13.04	1.17
4.9	12.01	5.55	0	6.41	0.45
1.2	0	0.3	0.37	11.69	0
0.1	0.32	0.02	0	4.59	2.19
0	0	0.42	0	1.22	0
0.2	0.61	3.01	7.13	18.32	16.9
0.4	0	0.13	0.9	1.52	0
0.4	9.93	2.73	0	28.23	0
0.1	0.63	7.08	2.59	3.06	0
25.9	7.93	5.93	7.57	41.79	91.18
6.1	10.42	10.84	2.36	11.36	43.31
14.1	0	4.01	0	17.34	0
0.2	0.87	4.56	0	22.33	0
0	0	0.03	0	0	0
0.1	0	0.23	0	0	0
0	0	0.01	0	2.2	0
0.7	0	0.02	0	4.41	0
0	7.89	14.29	2.8	11.57	31.7
10.8	0	15.22	3.47	4.86	0
0	0	0.91	0	6.73	0
0.6	19.08	32.88	6.66	13.53	0.9
9.6	26.02	13.29	0	19.3	4.52
9.7	0	0.07	0	1.1	0
0	5.87	7.31	0	1.16	0
0	0.74	0.63	0.41	0.9	0
0	0	0	0	0	0
0.2	0	0	0	0	0
0	2.54	0.06	0	0.41	0
0.2	0	0.08	0	7.49	0
5.3	0	0.09	0	5.67	0
0	2.92	2.32	0	26.65	16.95
7.6	0.28	3.63	2.95	22.52	17.07
0	0.16	2.21	5.55	26.98	6.54
12.1	0	0.03	0.59	16.12	1.25
0.3	15.33	10.48	1.49	12.19	10.8
16.7	0	2.44	4.8	6.16	2.52
4.6	0	1.93	0	3.43	0
0.8	0	0	0	0.41	0
0	4.02	2.12	0	0	0
0	0	0.34	0	0.58	0
0	0.34	0.02	0	1.52	0
0	6.67	4.71	0	6.07	0
0	0	0	0	0	0
0.3	0	0.01	0	1.21	0
0	0	0	0	0	0
0	0	0	0	0	0
0	0	0	0	0	0
0	0	0	0	0.3	0
0	5.63	1.69	0	1.65	0
14	9.94	13.18	26.98	18.77	48.6
5.2	0	0.76	2.63	1.23	2.07
3.5	0	7.37	8.09	10.63	2.43
0.3	0	0.32	0	11.44	0
0.2	0	0.49	0	13.8	9.09
0	0	0.4	0	5.15	0
7.7	3.69	5.67	1.01	17.13	7.11
0.5	1.69	3.42	0	9.53	0
0	1.13	3.21	1.77	22.03	0
1.7	0.63	3.42	6.67	7.76	6.93
1.2	0	1.52	0	2.15	0
0	0	1.83	0	0	0
0	0	0.64	0	0	0
0	0	2.67	0	11.04	1.62
0.8	0.35	3.17	0	11.74	3.87
0.3	0.47	5.73	0.62	22.86	53.1
2.2	3.27	7.28	0	14.11	20.79
8.5	0.41	4.58	6.61	21.14	17.73
13.7	3.34	0.81	0	4.94	2.34
0.2	0	1.43	0	25.91	1.44
1.4	0	2.22	0	12.76	0
0.8	2.06	2.34	0	6.8	3.33
0	0	0.82	7.62	13.71	0
0	0	2.95	2.47	9.89	13.14
14	4.82	19.78	6.42	12.87	31.5
0	1.32	2.65	0	7.2	0
3.1	7.73	6.64	3.17	16.03	3.69
4	3.89	5.38	7.98	16.35	6.12
0.7	6.32	3.59	0.5	14.8	9.99
7.5	0	3.09	0	7.17	0
0	0.84	4.47	0	8.03	3.69
0.1	0	1.54	0	0.46	0
0	0	0.85	0	0	0
0	0.66	0.02	0	2.22	0
0.5	0	3.7	0	0	0
1.6	0	0.4	3.35	0	2.43
0	0	0	0	0	0
0	0	0	0	0.95	0
0	0	1.25	0	0.54	0
0	0	0.84	0	0.71	1.62
0.1	0.1	1.53	0	0.6	0
0	0	0	0	0	0
0	0	0	0	0	0
0	0	0	0	1.09	0
0	0	0.58	0	1.54	0
0	0	1.83	0	0	0
0	0	0.01	0	0	0
0	0	0	0.12	0	0
0	0	0	0	0	0
0	0	0	0	0	0
0	0	0	0	0	0.13
0	0	0	0	1.35	0
0	0	3.57	0	11.2	5.26
0	0	13.33	0	4.71	0.16
0	0	2.74	0	16.38	5.72
0	0	0	0.1	0	0
0	0	0	0	0	0
0	0	0	0	1.08	0.03
0	0	0	0	0	0
0	0.49	0	0	0	0
0	0	0.05	0	0	0
0	0	0	0	0	0
0	0	0	0	0	0.03
0	0	0	0	0	5.56
0	0	0	0	0	0
0	0	0	0	0	0
0	0	0	0	0	3.9
0	0	0	0	0	0
0	0	2.82	0	2.51	0
0.9	0	0.75	0	3.24	0.32
1.7	0	0.09	0.58	1.23	0
0	0	0.09	0	0	0
0	0.15	0	0	0	0.97
0	0	0	0	0	0
0	0	0	0	0	0
0	0.24	0	0	0	0
0	0	0.6	0	0	0
0	0	0	0	0	0
0	0	0	0	0	0
0	0	0	0	0	0
0	0	0	0	0	0
0	0.6	0	0	0	0
0	0	0	0	0	0
0	0.18	0.14	0	0	0
0	0	0	0	0	0
0	0	0	0	0	0
0	0	0	0	0	0
0	0	0	0	0	0
0	0	1.1	0	0.81	0
0	0	0	0	0	0
0	0	0.01	0	0	0
0	0	0.28	0	1.09	0.02
0	0.18	0.03	0	1.29	0
0	0.21	0	0	0	0
0	0	0	0	0	0
0	0	0	0	0	0
0	0	0	0	0	0
0	0.09	0	0	0	0
0	0.19	0	0	0	0
0	0	0	0	0	0
0	0	0	0	0	0
0	0	0	0	0	0
0	0	0	0	0	0
0	0	0	0	0	0
0	0.15	0	0	0	0
0	0	0	0	0	0
0	0.74	0	0	0	0.01
0	0.75	0	0	0	0.57
0	0	0	0	0.59	0
0	0.23	0.03	0	0.99	1.51
0	1.05	0	0	0	0.57
0	0.47	0	0	0	0
0	0.15	0	0	0	0.44
0	0.63	0	0	0	1.37
0	0.2	0	0	0	0
0	0	0	0	0	0
0	0.07	0	0	0	0.82
0	0	0	0	0	0.45
0	0	0	0	0	0
0	0.72	0	0	0	2.23
0	0	0	0	0	0
0	0	0	0	0	0
0	0	0	0	0.77	0
0	0	0	0	0	0
0	0	0	0	0	0
0	1.39	0	0	0	0
0	0	0	0	0.25	0
0	0	0	0	0.24	0.57
0	0.3	0	0	0	0.44
0	0.16	0	0	0	0.57
0	0	0	0	0	0
0	0	0	0	0	0
0	0	0	0	2.15	0
0	0	0	0	2.86	4.19
0	0.56	0.05	7.11	1.57	0
0.3	0	0	2.69	0	0
0	0	0	2.93	0	0
0	0	0	0	0	0
0	0	0	0	0	0
0	0	0	0	0	1
0	0	0	0	0	0
0	0	0	0	0	0
0	0	0.27	0	0.86	0.2
0	0	0	0	0	0
0	0	0	0	0	0
0	0.08	0	0	0.9	0.05
0	0	0	0	0	0
0	0.08	0.02	0	0.21	0
0	0	0	0	1.36	0
0	0	0	0	0.23	0
0	0.12	0.02	0	0	0
0	0	0	0	0.26	0
0	0.1	0	0	0	0
0	0	0	0	0	0
0	0.12	0	0	0	1.1
0	0	0	0	0	0.59
0	0	0.03	0	0	0
0	0	0	0	0.3	0
0	0	0.22	0	0.48	0
0	0	0	0	0	0
0	0	0	11.77	1.83	3.97
0	0	0	2.64	1.47	0.38
0	0	0.01	0	0	0
0	0	0	0	0	0
0	0	0	0	0	0
0	0	0	0	0	0
0	0	0	0	0	0
0	0	0	0	0	0
0	0	0	0	0	0
0	0.12	0	0	0	0
0	0.11	0	0	0	0
0	0	0	0	0	0
0	0.11	0	0	0.15	0
0	1.6	0	0	0	0
0	0.25	0	0	0	0
0	1.75	0	0	0	1.13
0	0	0.03	0	0	0
0	0.33	0	0	0	0
0	0.34	0	0	0	1.07
0	0.4	0	0	0	2.31
0	0	0	0	0	0
0	0	0	0	0	0
0	0.15	0	0	0	0
0	0	0.28	0	0.22	0
0	0	0	0	0	0.95
0	0	0.24	0	0.15	0
0	0	0	0	2.25	0
0	0.89	0.44	0	0	0
0	0	0	0	0	0.25
0	0	0	0	0	0
0	0.34	0	0	0	1.02
0	0.3	0	0	0	0
0	0.16	0	0	0	0
0	0	0	0	0	0.23
0	0	0	0	0	0
0	0	0.62	0	0.28	0
0	0.27	0	0	0	0
0	0	0	0	0	0.56
0	0.45	0	0	0	0
0	0	0	0	0	0
0	0.09	0	0	0	0
0	0	0	0	0	0
0	0	0	0	0	1.06
0	0	0.77	0	1.3	0.29
0	0	0.1	0	1.16	0.09
0	0.24	0	0	0	0
0	0	0.74	0	0	2.18
0	0	2.27	0	0.18	0
0	0	0	0	0	0
0	0	0	0	0	0
0	0	0	0	0	0
0	0.1	0.08	0	0.79	0.16
0	0	0.05	0	0.52	0
0	0	0.03	0	0.22	0
0	0	0	0	0	0.7
0	0	0	0	0	2.14
0	0	0	0	0	0
0	0	0	0	0	0
0	0.08	0.08	0	0.28	0
0	0.4	0	0	0.18	0
0	0	0	0	0	0
0	0	0	0	0	0
0	0	0	0	0	0
0	0	0	0	0	0.28
0	0	0	0	0.21	0
0	0	0	0	0	0.35
0	0	0	0	0	0
0	0	0.04	0	0.46	1.1
0	0	0	0	0.19	0
0	0	0	0	0	0
0	0	0.01	0	1.61	1.44
3.8	0	0	0	1.57	0
0	0	0.01	0	3.47	0
0	0	0.09	0	7.09	1.71
0	0.35	0	0	4.15	8.64
0	0	0.01	0	0.95	9.72
0	0	0	0	1.02	0
0	0	0.02	0	0.58	0
0.7	0	0	0	0.64	0
0	0	0.02	0	1.48	0
0	0	0.64	0	1.74	5.94
0	0	0.61	0	2.83	0
0	0	0.66	0	0.83	0
0	0	0.05	0	2.67	0
0.8	0	0	0	0.52	0
0	0	0.09	0	4.5	7.11
5.8	1.18	4.94	0	1.14	0
0.1	0.3	0.02	0	1.08	0
0	0	0.37	0	0.35	0
0	0	0	0	0.54	0
0	0	0.44	0	1.52	0
0	0	0.06	10.32	3	5.94
0	0	0	0.13	0	0
0	0	0.11	0.41	0.96	0
0	0	11.31	17.76	1.71	1.44
0.1	0.42	0.75	0	0.82	0
0	0	0	0	1.06	0
0.6	0	2.08	1.58	2.08	0
0	0	0.44	0	0.25	0
0	0	0	0	2.32	0
0	0	0	0	0	0
0	0	0	0	0	0
0	0.64	0	0	0	0
0	0	0	0	3.73	3.39
0.6	0	0	0	0	0
0	0.49	0	0	0	0
0	0	0	0	0	0
0	0	0	0	0	5.05
0	0	0.01	0	0	0
0	0	0	0	0	10.06
0	0	0	0	0	0
0	0	0	0	0	0
0	0	0	0	0	0
0	0	0	0	0	0
0	0	0.99	0	0	0.91
0.4	2.23	5.09	0	0	0
3.6	0.22	16.67	0	3.97	0
11.1	0.89	2.95	0.59	3.16	4.22
8.9	0	0.42	0	1.62	2.76
0.1	0.1	1.59	0	6.7	35.34
3.1	0	0	0	1.85	7.65
0.2	0	0	0	0	6.98
0	0	0	0	0	0
0	0	0	0	0	0
0	0	0	0	0	0
0	0	0	0	0	0
0	0	0	0	0	0
0	0	0	0	0	0
0	0	0	0	0	0
0.8	4.83	8.27	0	0	1.7
0	0	0	0	0	0
0	0	0	0	0	0
0	0	0.01	0	0	0
0.1	0	0	0	0	0
0	0	0	0	0.82	0
0	0	0	0	0	0
0	0.38	0.2	0	1.2	0
0	0	0	0	0	0
0	0	0	0	0	0
0	0	0.3	0	1.23	0
0	0	0	0	0	0
0	0.71	0	0	0	0
1.8	3.1	12.64	0	4.11	0
5.9	5.88	2.28	1.31	5.66	2.34
1.5	2.88	0	0	1.26	0.09
0	0.32	2.49	0	4.82	0
3.9	1.17	1.04	0	10.34	0
0.2	0.37	1.48	0.19	14.46	0
0	0	3.32	0	23.7	0
2.4	0.58	0.25	0.78	17.55	17.46
1.6	0	2.61	0	7.51	0
1.4	6.61	15.03	0	0	0
0.6	0	0.32	0	0	0
0	0	0	0	0	0
0	0	0.14	0	0	0
0	0	0	0	0	0
0	0	0	0	0	0
0	1.79	0.14	0	1.16	0
0	4.72	1.31	0	2.77	3.69
1.8	10.73	9.05	0.47	5.45	1.26
0	15.24	4.63	11.26	7.1	0
5.8	6	4.64	0	8.8	3.94
0	1.3	0.63	0	21.15	10.64
8.4	14.9	14.17	7.72	26.51	24.03
11.1	3.31	4.76	2.05	18.99	25.66
9.9	1.39	7.24	10.05	16.87	20.19
4.7	1.1	5.04	0.35	12.18	30.87
10.9	10.71	9.27	0.29	12.06	5.61
13.6	0.54	1.92	1.38	12.25	0
2.4	3.3	5.6	0	11.18	0.54
2.2	0	1.54	0	3.34	0
0.2	4.73	3.18	1.23	6.45	0
4.4	9.53	5.1	0	14.18	11.77
8.7	21.31	8.27	3.95	10.78	17.02
17.2	10.66	5.89	0	7.6	0
1.1	0	0.91	0	14.87	8.51
1	16.05	5.23	1.84	13.96	48.06
5.1	0	2.94	0	15.17	19.01
3.8	16.75	5.52	0	21.17	12.76
6.8	1.97	9.85	0	3	0
0	0	1.53	0	0.71	0
0	0	0.52	0	2.52	0
0	0.22	0.03	0.58	1.5	0
0.1	0	5.71	6.01	13.73	7.69
0	1.99	1.22	0.6	18.02	13.08
4.8	14.68	14.63	0	14.45	17.83
6.1	13.86	3.81	7.09	8.04	1.67
0.8	22.61	6.8	0	15.42	4.71
13.2	3.46	2.87	0	12.86	5.52
0.1	0	2.78	0	14.36	11.95
0.8	0	1.9	0	13.97	4.21
0.7	2.07	2.34	0	15.93	6.51
0	0.43	1.93	0	11.81	0
0.5	3.32	4.66	5.63	10.08	11.4
0	31.31	7.32	0	8.01	0
1.5	2.84	2.55	0.36	7.04	13.03
0	0	0.11	0	2.29	0
0.6	10.27	3.3	8.43	18.35	22.71
0	0.38	0.13	0	12.37	5.57
0	0	0.43	0	10.62	45.86
0.7	0.34	1.08	0	7.34	0
0	4.33	4.64	0	8.11	10.71
1.4	5.34	3.55	0	2.28	0.6
0	0	0.05	0	0.75	0
0	0	0	0	3.56	9.51
0	0.56	7.32	0	12.78	19.03
16.1	3.88	8.16	4.95	7.31	25.28
10.7	0.1	2.01	0	6.55	0
2	5.14	6.75	0	3.15	0
0	0.43	1.54	0	9.43	0
0	0	0.58	0	4.83	0.86
0	0	0.2	0	0.6	0
0	0	0	0	0.3	0
0	0	0	0.13	0	0
0	0	0.25	0	0.31	0
0	0	0	0	0.99	0
3.1	6.11	3.91	0	4.17	0
0	6.55	0.97	1.1	6.7	0
0	0.42	5.69	0	3.08	0
2.5	0	0.02	4.09	10.85	0
0.1	0	0.67	0.4	4.28	0
0	0.19	0.06	0	2.69	0
1.3	1.07	0.32	0	10.65	0
0.2	12.82	5.25	0	10.16	0
5	0.52	2.33	0	9.62	0
0	0	1.35	0.96	0.97	0.27
0	0	0.24	0	3.41	0
0	0	1.69	0	10.1	0
0	0.15	0.16	10.47	3.37	0.9
0	0	0	1.08	1.02	2.7
0	0	0.17	0	0.63	0
0	3.05	2.59	5.14	3.04	13.14
14.8	1.63	6.89	0	5.79	4.5
0	0	0.01	0	0.69	0
0	0	0.01	0	0	11.34
0	0	0.06	0	0	0
0	0	0	0	0.63	0
0	0	0.17	0	0.46	0
0	0	0.25	0	0	0
0	0	0	0	0	0
0.1	0	0.18	0	0	0
0.5	0	0.2	0	0.98	0
0	0	0	0	0	0
0	0	0.26	0	0	0
0	0	0.68	0	0.51	0
0	1.12	1.32	0	0	0
0	0	0.45	0	0	0
0	0	3.1	0	0.46	0
0	1.04	3.01	0	2.83	0
0	0	0.26	0	0.5	1.98
0	2.77	3.57	0	1.68	0
0	4.64	3.04	0.4	1.7	2.88
0	0.81	1.69	0	8.17	0.21
0.9	0.13	3.6	0	0	0
0	0	0.26	0	1.53	0
0	0	1.43	0	2.39	0
0.1	0	3.33	0	1.78	0
10.4	0	2.99	0	1.5	0
2.7	0	14.08	0	9.46	0
1	0	0	0	0	0
0	0	0	0	0	0
0	0	0	0	0	0
0	0	0	0	0	0
0	0	0	0	3.35	0
0	0	0.55	0	2.16	0
0	0	1.29	0.25	4.8	14.3
0	0	0	0.56	0	0
0	0	0	0	0	0
0	0	0	0	0	0
0	0	0	0	0	0
0	0	0	0	0	0
0	0	0	0	0	0
0	0	0	0	0	0
0	0	0	0	0	0
0	0	0.6	0	0	0
0	0	0	0	2.09	4.6
0	0	0	0	0	0
0	0	0.22	0	0	0
0	0	0	0	1.31	0
0	0	0.19	0	1.24	0
0	0	0	0	0	0
0	0	0	0	0	0
0	0	0	0	0	0
0	0	0	0	0	0
0	0	0	0	0	0
0	0	0	0	0	0
0	0	0	0	0	0
0	0	0	0	0	0
0	0	0	0	0	0
0	0	0	0	0	0
0	0	0	0	0	1.61
0	0	0	0	0	4.35
0	0	0	0	0	4.35
0	0	0	0	0	0
0	0	0.04	0	0	0
0	0	0	0	0	0
0	0	0	0	0	0
0	0	0	0	0	5.1
0	0	0	0	0	0
0	0	0	0	0	0
0	0	0	0	1	0
0	0	0	0	0	0
0	0	0	0	0	0.84
0	0	0.18	0.34	1.21	0
0	0	0	0	0.64	0
0.4	0	0	0	0.99	0
1.7	0	0	0	0	0
0	0	0.51	0	0	0
0	0	0	0	0	0
0	0	0	0	0	0
0	0	0	0	0	0
0	0	0	0	0	5.1
0	0.27	0.18	0	0.95	0.13
0	0	0	0	0	0
0	0	0.04	0	0	0
0	0	0	0	0	0.4
0	0	0	0	0	0.28
0	0	0	0	0	0
0	0	0	0	0	0.97
0	0	0	0	0	0
0	0	0	0	0	0.4
0	0	0	0	0	0
0	0	0	0	0	1.15
0	0	0	0	0	0
0	0	0	0	0	0
0	0	0	0	0	0.77
0	0	0	0	0	0.4
0	0	0	0	0	0.4
0	0	0.01	0	0	0
0	0	0	0	0	0.2
0	0	0	0	0	0
0	0	0.02	0	0	0.28
0	0	0.13	0	0.19	0.77
0	0	0.05	0	0	0
0	0	0	0	0	0
0	0	0	0	0	0
0	0	0	0	0	0.77
0	0	0	0	0	0.97
0	0	0	0	0	0
0	0	0	0	0	0.54
0	0	0	0	0	0
0	0	0	0	0	0.28
0	0	0	0	0	0
0	0	0.01	0	0	0
0	0	0.01	0	0	0
0	0	0.02	0	0	0
0	0	0	0	0	1.37
0	0	0	0	0	0
0	0	0	0	0.35	0.13
0	0	0	0	0	0.82
0	0	0	0	0	0
0	0	0	0	0	0
0	0	0	0	0	0.3
0	0	0	0	0	0
0	0	0	0	0	0
0	0	0	0	0	2.72
0	0	0	0	0	0
0	0	0	0	0	2.72
0	0	0.02	0	0.24	0
0	0	0.01	0	0	0
0	0	0	0.11	0.44	0
0	0	0	0.42	0	0
0	0	0.37	1.54	0	0
0	0	0.01	1.28	0	0
0	0	0	0	1.15	3.22
0	0	0	0	0.92	0
0	0	0	39.69	3.05	5.97
0.2	0	0	2.39	0	0
0	0	0	0	0.32	0
0	0	0	0	0	0
0	0	0	0	0	0
0	0	0.11	6.55	2.52	2.09
0	0	0	1.26	0.17	0
0	0	0.03	0	0.2	0
0	0	0	0	1.43	0
0	0	0	0	0	0
0	0	0	0	0	0
0	0	0	0	0	0
0	0	0	0	0.95	0.69
0	0	0.31	0	0.19	0.17
0	0	0.01	0	0.87	1.68
0	0	0.02	0	0	0
0	0	0	0	0.18	0
0	0	0	0	0	0.09
0	0	0	0	0	0
0	0	0.02	0	0	0
0	0	0	0	0.15	0
0	0	0	0	0	0.13
0	0	0	0	0.69	0
0	0	0	0	1.41	0
0	0	0	0	0.18	0.06
0	0	0	0	0.89	0
0	0	0	0	0.16	0
0	0	0	0	0	0
0	0	0	0	0.19	0
0	0	0	0	0.51	0.1
0.4	0	0	3.34	0.93	1.49
0	0	0	0	0	0.06
0	0	0	0	0.35	0
0	0	0	0	0	0
0	0	0	0	0	0.06
0	0	0	0	0.98	0
0	0	0	0	0	0.18
0	0	0.03	0	0.74	0
0	0	0	0	0	0
0	0	0	0	0.36	0
0	0	0	0	0.32	0.5
0	0	0.34	1.36	3.29	0
0	0	0.55	0	0.39	0
0	0	0.01	0	0.38	0
0	0	0	0	1.06	0
0	0	0	0	0.31	2.52
0	0	0	0	1.06	0.53
0	0	0	3.97	2.28	2.51
0	0	0.04	0	1.95	2.24
0.4	0	0	0	0.38	0
0	0	0	0	1.12	0
0	0.23	0.23	0	2.28	0
0	0.31	0.24	0	1.25	0
0	0	7.12	2.27	4.99	0
0	0.13	1.92	0	0.91	0
2.2	0	1.66	0.38	1.13	0.12
0	0	0	0	0.82	0
0	0	0	0	0.26	0
0	0	0	0	0.25	1
0	0	0.08	0	0.29	0.43
0	0	0.26	0	3.21	0
0	0	0	0	0.65	0
0	0	0.23	0	0.65	0
0	0	0	0	0.25	0
0	0	0.54	0	0.21	0
0	0	0	0	0.43	0
0	0	0	0	0	0
0	0	0	0	0	0
0	0	0	0	0	0
0	0	0	0	1.06	0
0	0	0	0	1.12	0
0	0	0.03	0	0	0
0	0	0	0	0	0
0	0	0.46	0	0	0
0	0	1.41	0	0	0
0	0	0	0	0	0
0	0	0	0	0	0
0	0	0	0	0	0
0	0	0	0	0	0.08
0	0	0.16	0	0	0
0	0	0.01	0	0	0.98
0	0	0	0	0	0
0	0	0.11	0	0	0
0	0	0	0	0	0
0	0	0	0	0	0
0	0	0	0	0	0
0	0	0.03	0	0	0
0	0.33	0	0	1.57	0
0	0	0	0	1.87	0
0	0	0.72	0	0.95	0
0	0.49	3.87	0	3.1	17.49
0.8	0.2	2.14	0	4.3	1.3
1.3	0	0.2	0	0.81	0
0	1.23	3.8	0	1.12	0
0.4	2.03	0.66	0	1.9	0
1.5	0.43	0.05	0	1.56	0
0	0	0.27	0	0.31	0
0	0	0.84	0	0.96	0
1	0.17	0.06	0	2.76	11.74
0.1	0	0	0	1.23	0
0.4	0	1.55	0	2.32	0
0	0	1.45	0.37	2.05	0
0	0	0	0	2.52	1.19
0.2	0	0	0.2	1.01	3.08
0	0	0	0	0	0
0.1	0	0	0	0	0
0	0	0	0	0	0
0	0	0	0	0	0
0	0	0	0	0	0
0	0	0	0	0	0
0	0	0	0	0	0
0	0.6	0	0	0.75	0
0	0	0.06	0	2.02	10.24
0	0	1.02	0	1.56	0
0	0.67	0.95	0	1.17	0
0	0	0.19	0	0.32	0
0	0	0.57	0	3.9	16.49
0	1.41	11.3	0	1.98	1.32
3	0.67	0.48	0	1.96	1.19
0	0.12	0.17	1.55	2.6	1.89
0	0	0.01	0	0.49	7.69
0	0	0	0	0.49	20.84
0	0	0	0	0	0
0	0	0	0	0	0
0	0.16	0	0	0.9	0
0	0	0	0	0	0
0	0	0	0	0	0
0	0	0	0	0.53	0
0	0	0	0	0	0
0	0	0	0	0	0
0	0	0	0	0	0
0	0	0	0	0	0
0	0	0	0	0.54	0
0	0	0	0	0	0
0	0	0	0	0.53	0
0	0	0.09	0	0	0
0	0	0	0	0.47	0
0	0	0.53	0	0	0
0	0	0	0	0	0
0	0	0	0	0.61	0
0	0	0.39	4.63	1.54	0.09
0	0	0.05	0	12.92	0
0	8.66	5.09	0	3.79	0.72
0	6.01	3.24	0	1.79	0
0	4.37	4	0	0	0
0	13.52	13.08	0	0.46	0
0	0	0.37	0	1.06	0
0	0	0.04	0	0	0
0	0	1.02	0	7.55	0
0	12.56	1.39	0.36	1.57	0
1	0	1.3	0	2.59	0.72
0	0	0.53	0	4.02	1.8
2.3	0	0.01	0	0.56	0
0	0	0	0	0	0
0	0	0	0	0	0
0	0	0.08	0.2	2.56	3.69
0	0	0.2	0	5.06	4.23
0.1	0	0.3	9.2	12.47	6.66
11	0	0.07	0	7.43	0
5.1	0	0	0.88	1.46	0
0	0	0	0	0.48	0
0	0	0	0	0.79	0
0	0	0	1.74	0.34	0
0	2.39	0.3	0.85	1.39	0
0	0.18	0	0	0.75	0
0	0	0.31	0	0	0
0	9.62	4.75	0	2.1	6.41
0.3	17.3	11.8	8.72	14.8	10.38
8.8	3.91	14.29	0	3.46	16.04
4	1.1	1.91	3.16	1.4	1.94
8.7	0.89	0.44	0.9	0	0
0.6	0.3	0.06	0.84	0.43	0.08
0	0	2.11	7.96	20.75	24.93
1.5	2.5	1.61	0	24.39	30.1
1.1	0	0.62	0	15.85	14.72
2.8	0.39	1.31	0	16.71	13.6
0.3	0	6.21	0	18.69	3.51
2.6	2.63	4.62	0	20.38	48.5
0.1	2.32	4.58	0	9.57	0.7
1	0	0.44	9.64	7.76	4.3
0	0	1.01	0	19.2	11.58
0	1.39	1.07	0	20.22	2.98
1.2	10.31	6.65	36.67	21.87	16.29
4.7	1.01	2.01	0	11.78	17.74
3.2	1.25	0.61	2.33	7.93	0
0	1.33	0.03	0	0.49	0
0.2	0	0	0	0.84	0
0	0	0.33	0.62	1.92	0
0	0	0.25	0	3.55	0
0	0.54	0.33	0	6.48	1.16
0	3.14	0.36	0.17	4.45	5
0	7.86	1.46	4.76	14.86	0
1.3	7.94	1.95	0	6.92	0.87
0.4	9.98	11.09	7.25	17.62	35.52
12.1	0	0.06	0	1.96	0
0.4	0.28	2.28	0	6.37	0
0.1	0	0.19	1.38	3.6	15.97
0.5	0	0.07	0	0.73	0
0.2	0	0.82	0	0	0
0	0	0.38	0	0.39	0
0	24.21	17.58	0	24.42	5.27
0.6	2.11	3.11	9.63	10.21	0
0.4	2.1	2.82	14.54	12.99	5
0	0.99	0.23	0.97	9.57	0.16
0.6	1.79	1.36	5.53	18.01	2.55
9.5	3.39	1.81	12.44	7.34	40.58
0.4	0	0.78	0	18.85	10.97
9.4	0	1.19	0	7.53	0
0.1	0	0.73	0	3.58	0
0	0	0.36	0	0.76	0
0	0	4.47	0	1.72	0
2.3	1.33	0.41	0	3.55	13.58
0	0	1.56	0	12.14	10.86
0	1.89	2.42	0	8.72	5.54
0	0	0.98	0	4.19	10.86
0.1	0	0.24	0	6.68	0.22
2.9	0	0.36	0	2.41	0.6
0.1	0	0	0	0	0
0	0	0	0	0	0
0	0.78	0.47	0	0	0
0.4	2.74	8.79	8.8	6.68	3.53
0	5.08	11.41	10.6	37.05	25.49
21.5	0	1.67	0	10.91	32.57
0.6	7.76	4.65	0	2.37	6.23
0.3	21.98	3.09	0.47	8.07	16.79
11.9	8.5	0.06	0	1.93	2.23
0	0	0	0	0	7.47
0	0	0	0	0	0
0	0	0	0	0	0
0	0	1.17	0	0	0
0	0	0.29	0	0	0
0	0	0	0	0	0
0	0	0	0	0	0
0	0	0	0	0	0.43
0	0	1.74	0	0.61	0.9
0	0.14	1.38	0	1.04	0.52
0	0	0.12	0	0.66	0.29
0	0	0	0	0	0
2.5	0.44	1.35	0	0	0
0	0	0.66	0	0	0
0	2.27	1.06	0	1.61	1.57
4.9	0	0.88	0	6.1	0.81
2.5	6.51	8.84	0	2.63	0
0.3	2.02	6.83	0	0	0
0	0	0.98	0	0	0
0	0	0.29	0	0	0
0	0	0.21	0	0	0
0	0	0	0	0	0
0	0	0	0	0	0
0	0	0	0	0	0
0	0	0	0	0	0
0.4	0	0	0	0	0
0	0	0	0	0	0
0	0	0	0	0	0
0	1.79	0.05	0	0	0
0.9	0	0	0	0	0
0	0	0	0	2.21	0
0	0	0	0	0	0
0	0	0	0	0	0
0	0	0	0	0	0
0	0	0	0	0	7.5
0	0	0	0	0	7.27
0	0	0	0	0	1.99
0	0	0	0	0	5.29
0	0	1.94	0	9.49	15.57
0	0	0.06	0	2.18	3.59
0	0	0	0	0	0
0	0	4.29	0	0	0
0	0	0.24	0	0	1.99
0	0	0.66	0	0	0.59
0	0	0	0	0	0.36
0	0.13	2.23	0.23	2.34	1.25
0.2	0	0	0.38	0	0
0	0	0	0	0	0
0	0	0	0	0	0
0	0	0	0	0	0.1
0	0	0	0	0	0
0	0	0	0	0	1.15
0	0	0	0	0	0
0	0	0	0	0	0
0	0	0.6	0	0	0
0	0	2.8	0	0	0
0	0	0	0	0	0
0	0	0	0	0	0
0	0	0	0	0	0
0	0	0	0	0	0
0	0	0	0	0	0
0	0	0	0	0	0.56
0	0	0	0	0	0.23
0	0	0	0	0	0
0	0	0	0	0	0
0	0	0	0	0	0.46
0	0	0	0	0	2.97
0	0	0	0	0	0
0	0	0	0	0	0
0	0	0	0	0	0.31
0	0	0	0	0	1.63
0	0	0	0	0	2.27
0	0	0	0	0	1.57
0	0	0	0	0	0
0	0	0	0	0	0
0	0	0	0	0	0
0	0	0	0	0	0.55
0	0	0	0	0	3.25
0	0	0	0	0	0.26
0	0	0	0	0	0
0	0	0	0	0	0
0	0	0	0	0	0.76
0	0	0.34	0	0	0.24
0	0	0	0	0	0.7
0	0	0	0	0	1.13
0	0	0	0	0	0.88
0	0	0	0	0	0.22
0	0	0	0	0	0
0	0	0	0	0	0
0	0	0	0	0	0
0	0	0	0	0	0
0	0	0	0	0	0
0	0	0	0	0	0
0	0	0	0	0	0
0	0	0	0	0	0
0	0	0	0	0	0
0	0	0	0	0	0
0	0	0	0	0	0
0	0	0	0	0	0.49
0	0	0	0	0	0.85
0	0	0	0	0	0
0	0	0	0	0	0
0	0	0	0	0	0.34
0	0	0	0	0	0.67
0	0	0	0	0	0
0	0	0	0	0	1.13
0	0	0.01	0	0	0
0	0	0.03	0	0.2	0.04
0	0	0	0	0	0
0	0	0	0	0	0
0	0	0	0	0	0.05
0	0	0	0	0	0
0	0	0	0	0.16	0
0	0	0.11	0	0	0
0	0	0	0	0	0
0	0	0	0	0	0.26
0	0	0	0	0	0.72
0	0	0	0	0	0.26
0	0	0	0	0	0.44
0	0	0	0	0	0.28
0	0	0	0	0	0
0	0	0	0	0	0.18
0	0	0	0	0	0.02
0	0	0	0	0	0
0	0	0	0	0	0.86
0	0	0	0	0	0
0	0	0	0	0	0
0	0	0	0	0	0
0	0	0	0	0	1.07
0	0	0	0	0	0
0	0	0	0	0	0.62
0	0	0	0	0	0
0	0	0	0	0	0
0	0	0.06	0	0	0
0	0	0	0	0	0
0	0	0	0	0	0.54
0	0	0	0	0	1.25
0	0	0	0	0	0.18
0	0	0	0	0	0
0	0	0	0	0	0.11
0	0	0	0	0	0.07
0	0	0	0	0	0
0	0	0	0	0	0.41
0	0	0	0	0	0
0	0	0	0	0	0
0	0	0	0	0	0
0	0	0	0	0	0
0	0	0	0	0	0
0	0	0	0	0	0
0	0	0	0	0.32	0
0	0	0	0	0	0
0	0	0	0	0	0.71
0	0	0	0	0	0
0	0	0	0	0	0
0	0	0	0	0	0
0	0	0.02	0	0	0
0	0	0	0	0	0.89
0	0	0	0	0	0
0	0	0.09	0	0	0
0	0	0	0	0	2.05
0	0	0.06	0	0.68	2.42
0	0	0	0	0.16	0
0	0	0.1	0	0.65	0
0	0	0.04	0	0	0
0	0.19	0	0	0	0
0	0	0	0	0	0.89
0	0	0	0	0	0
0	0	0.62	0	0.16	0
0	0	0	0	0	2.42
0	0	0	0	0	2.25
0	0	0	0	0	0
0	0	0	0	0	0
0	0	0	0	0	0
0	0	0	0	0	0
0	0	0	0	0	0
0	0	0	0	0	0
0	0	0	0	0	0
0	0	0	0	0	0
0	0	0	0	0	0
0	0	0	0	0	1.3
0	0.13	0	0	0.55	0
0	0	0	0	0.2	0.07
0	0	0.01	0	0.31	0
0	0	0	0	0.19	0
0	0	0.1	0	1.43	0
0	0	0.48	0	2.81	0
0	0	0.33	26.09	3.58	0.91
0	0.35	0.12	0.18	0.96	0
0.6	0	0	0	0	0.07
0	0.29	0.09	0	0	0.15
0	0	0	0	1.1	0.07
0	0	0	0	0	0.22
0	0	0	0	0	0.69
0	0	1.63	0	0	0.15
0	0	0.01	0	0	0.15
0	0	0	0	0	0.27
0	0	0	0	0	0.32
0	0	0	0	0	0
0	0	0	0	0	0.15
0	0	0	0	0	0
0	0	0.09	0	0	0
0	0	1.03	0	0	0
0	0	0	0	0	0
0	0	0	0	0	0
0	0	0.19	0	0.69	0
0	0	0	0	1.47	1.55
0	0	0.14	0	0.55	0
0	0	1.09	0	2.51	0.93
0	0	0.07	0	0.43	0
0	0	0.02	0	1.24	0
0	0	0.08	0	2.16	0
0	0	0	0	0.25	0
0.4	0.29	0.67	0	2.5	0.53
2.1	0	6.7	0	1.52	0
0	0.31	3.68	0	3.26	0
0	0	0.01	0	0.34	0
0	0	0.37	0	0.97	0
0	0	1.18	0	0	0
0	0	0	0	0	0
0	0	0	0	0.32	0
0	0	0	0	0	0
0	0	0.11	0	0.3	0
0	0	0	0	0.82	0
0	0	0.31	0	9.12	20.53
0	0	0.07	4.36	3.6	0
0	0.39	0.55	8.06	1.31	0.66
0	0	0.03	0	1.83	0
0	0	0	0	0.64	0
0.1	0.14	0	0	0.43	0
0	1.06	7.32	0.87	1.17	0
0.5	0.1	0	0	3	0
0	0.15	0.29	0	1.36	3.05
0	0.21	3.08	2.08	1.16	0.35
0	0.11	0.3	0.33	0.43	0
0	0.17	0	0	0	0
0	0	0	0.26	0	0
0	0	0	0	0	0.71
0	0	0	0	1.38	1.75
0	0	0.02	0	0.86	7.22
0	0.48	1.35	0	0	0
0	0	0.02	0	0.62	0.48
0.6	0.18	2.33	0	3.08	9.15
0.7	0	0.19	1.19	5	4.02
0	0	0.14	0.91	3.52	0
0	0.09	0.11	0.8	0	0
0	0	0.05	0	0	0
0	0	0	0	0.67	0.13
0	0.19	0	0	0	0
1	0.34	0.2	0	1.28	3.38
0.2	3.26	6.08	0	1.5	2.26
0.6	0.17	0	0	0	0.56
0	0.07	0.03	0	0.62	0
0	0.34	0.51	0	0	2.77
0	0.19	0.07	0	2.35	0
0	0	0.03	0	4.42	4.65
0	0	0.05	1.04	3.23	4.33
0.3	2.9	12.01	2.35	1.53	2.88
13.4	1.3	3.6	0	0.88	4.4
2.1	0.24	3.4	0	2.37	0
0.5	0.21	7.64	0	0	0
15.1	0	0.15	0	2.26	0.51
0	0	1.13	0	4.05	1.4
0.5	0	1.59	0	0.64	0
0	0.08	1.26	0	10.54	0
0.8	0	2.86	0	0	0
0.2	0	0.08	0	0	0
0	1.11	5.44	0	0.83	0
8.3	0	0.42	0	0	0
0	0	0.09	0	2.46	0
0	0	1.38	0	1.19	0
0	0	0.12	0	0.71	0
0	0	0.02	0	1.77	0
0	0	0.19	0	0.4	0
0	0	0.16	0	1.65	0
1.6	0	0.03	0.22	1.15	0
0	0	0.05	0	14.22	10.17
0.1	3.66	1.11	0	18.34	15.39
0.1	1.15	3.31	3.5	7.99	0.99
3.2	15.48	21.13	0.9	2.74	1.08
0	0	0	0	0	0
0	0	0	0	0	0
0	0	0.04	0.13	0	0
0	0	0	0	0	0
0	0	0	0	0.49	0
0	0	0	0.33	0.71	0
0	0	0	0	0	0
0	0	0	0.63	0	0
0	0	0	0.1	0.4	1.53
0	0	0	0	0	0
0.1	0.58	10.24	0	0	0
7.9	12.03	1.59	15.77	10.51	33.21
20.2	9.59	7.35	0	7.07	0
2.2	3.29	5.92	11.89	10.19	11.52
4.2	0	1.53	0.57	10.67	0.09
0.7	0	0.34	12.4	16.1	14.49
2.2	5.73	3.19	0.27	4.37	1.62
0.2	0	0.53	0	8.29	0
0	0	0	0	3.38	0
0.5	0	0.99	0	7.06	0
0	0.52	0	0	6.9	0
0	3.56	0.26	9.29	8.47	2.44
5.4	0.27	1.58	0	9.38	0
0	0	10.23	0	15.93	4.43
13	10.24	27.27	24.08	14.84	5.53
7.5	0	0.09	0	0.42	0
0	0	0	0	0	0
0	0.14	0.17	0	0.33	0
0.9	0	0.31	0	7.86	0
0	0	0.47	0	13.61	0
0.3	0.72	0.19	0	2.83	0
0	0.16	0.15	0	3.91	0
0	4.09	0.25	0	7.49	0
0	1.91	2.53	7.52	12.22	8.91
0	4.65	8.01	18.66	4.71	21.75
4.3	2.73	1.36	0	1.83	0
8.3	1.4	0.64	0	5.52	0
0.3	1.43	1.51	5.99	3.06	0
4.9	0.41	0.89	0	4.19	0
0	1.17	0.2	0.73	2.52	5.67
0	8.4	12.19	18.58	9.41	18.91
10.1	22.82	25.96	4.79	8.19	11.85
8	0	0.73	0.99	1.37	14.04
2.7	0	0.91	0	1.15	0
0.2	0.08	2.65	3.8	2.86	2.19
0.3	0.92	4.48	0	8.8	1.89
0	2.1	0.59	17.92	8.92	4.08
0.2	6.78	0.94	0	1.1	0
0	0	1.38	0	1.88	0
3.4	0.2	1.95	6.95	2.36	0
0	5.37	5.2	3.41	4.53	24.76
0	1.33	1.43	6.27	2.46	0.41
0	8.27	9.23	8.29	3.96	14.78
17.2	3.16	3.64	1.86	1.1	3.65
9.6	4.81	4.4	0	3.09	8.76
3.9	4.22	3.61	6.91	2.17	33.26
0	0.28	0.97	0.65	0.31	1.22
0	2.22	4.1	0	0.68	3.59
0	0.58	3.24	0	4.98	2.78
0	10.2	8.09	0	0.93	0
0	0	0.38	0.58	1.85	0
0	0.13	0.99	1.67	6.14	0
0	2.93	2.72	4.47	6.35	0
0	0.61	0.89	4.72	5.9	0
1.8	1.16	0.07	0	2	0
0	0.64	1.21	0	0	0
0	0	0	0	0	0
0	0.33	0.65	1.08	0	0
0	3.42	2.71	1.47	6.71	7.04
1.9	0	1.68	0	4.47	0
2.8	0	0.5	0	0.85	0
0	0	1.06	0	12.66	0.46
0.3	6.37	11.27	0.35	22.69	5.72
4.1	0.88	2.61	0.31	15.58	1.16
0.1	0	0.83	8.65	4.78	0
1.7	0.53	1.33	6.01	14.53	8.91
0.8	0	2.19	5.76	7.63	0
0	0	0.08	0	0.47	0
0	0	0.07	0.25	1.37	0
0	1.7	0.43	0.38	0.43	0
0	1.34	0.41	0	6.4	0
0	0	0	0	0.48	0
0	0.75	0.35	0	0.48	0
0	3.04	1.74	0	1.75	0
0	0	0	0	0.76	0
0	0.11	0.07	0	0	0
0	0	0.37	0	0	0
2.4	1.69	6.59	0.72	8.56	2.79
0	3.34	3.31	3.26	8.28	6.43
0.3	8.06	5.26	1.32	15.96	12.67
8.1	0	1.82	0	0	0.47
2.7	5.86	7.44	0	1.58	0
2.2	5.12	9.86	0.54	0.51	0.37
0.4	5.04	6.35	0	1.54	0
5.4	0	0.02	0	0.73	0
0	0.43	0	0	0	0
0.8	1.49	7.25	0	0.46	0.47
0.3	0.08	0.24	0.63	1.33	1.35
0	0	0	0	0.59	0
0	0	0	0	0.46	0
0	0	0.71	0	0	0
0	0	0.75	0.6	0.98	0
0	0	0.27	1.12	1.14	0
0	0	0.89	0.99	1.78	1.77
0	0	1.32	1.6	3.67	9.41
0	0	1.82	4.9	4.75	9.87
0	0	0	0.17	0	0
0	0	0	0	0	0
0	0	0	0	0.82	0
0	0	0	0	0	0
0	0	0	0	0	0
0	0	0	0	0	0
0	0	0	0	0.65	0
0	0	0	0	0	0
0	0	0	0	0	4.52
0	0	0	0	0	0
0	0	0	0	0	2.12
0	0	0	0	0.44	0
0	0	0	0	0.35	0
0	0	0	0	0.44	0
0	0.28	0	0	0	1.04
0.4	0	0	0	0	0
0	0	0	0	0	0
0	0	0	0	0.39	2.1
0	0	0	0	0	2.79
0	0	0	0	0	0
0	0	0	0	0	0
0	0	0	0	0.85	0
0	0	1.46	0	3.32	0
0	0	0	0	0	0
0	0	0	0	2.43	0
0	0	0	0	1.54	4.83
0	0	0	0	0	0
0	0	0	0	1.2	2.02
0	0	0.35	2.94	1.24	3.44
0	0	0	0	0	0
0	0	0	0	0	0
0	0	0	0	0	0
0	0	0	0	0	0
0	0	0	0	0	0
0	0	0	0	0	0
0	0	0	0	0.91	1.55
0	0	0.13	0	0.57	0
0	0	0	0	0	0
0	0.07	3.77	0	2.34	1.16
0.5	2.38	0.01	0	1.2	0.65
0.1	0.75	0	0	0	0
0	0.76	0	0	0	0
0	1.83	0	0	0.68	0
0	0.62	0	0	0	0.03
0	3.04	0.24	0	1.59	0
0	0	0.2	0	0.38	0.34
0.5	0.38	0.02	6.52	0.46	0
0.2	0.26	0	0	0	0
0	0.59	0	0	0	0
0	1.41	0	0	0	0
0	0.66	0	0.28	0	0.11
0	0.17	0	0.25	0	0
0	0.33	0	0	0	0
0	0.33	0	0	0	0
0	0	0.18	0	0	0.13
0	0	0.25	0	0	3.59
0	0.08	0	0	0	3.23
0	0	0	0	0	1.09
0	0	0	0	0	0
0	0	0	0	0	1.47
0	0	0	0	0	0
0	0	0	0	0	0.62
0	0	0	0	0	1.89
0	0	0	0	0	1.26
0	0	0	0	0	0
0	0	0	0	0	2.38
0	0	0	0	0	0
0	0	0	0	0	0
0	0	0	0	0	0
0	0	0	0	0	1.43
0	0	0	0	0	1.46
0	0	0	0	0	0
0	0	0.78	0	0	0
0	0	0	0	0	1.04
0	0	0.03	0	0.5	1.43
0	0	0	0	1.42	0
0	0	0	0	2.27	0
0	0	0.01	0	0	2.38
0	0	0	0	0	1.4
0	0	0	0	0	0.41
0	0	0	0	0	0
0	0	0	0	0.92	3.89
0	0	0	0	0	3.76
0	0	0	0	0	1.45
0	0	0	0	0	0
0	0	0	0	0	0
0	0	0	0	0	0
0	0	0	0	0	0
0	0	0	0	0	5.38
0	0	0	0	0	0
0	0	0	0	0	1.45
0	0	0	0	0	3.97
0	0	0	0	0	2.03
0	0	0	0	0	7.17
0	0	0.01	0	2.24	0
0	0	0	0	0	3.54
0	0	0	0	0	0
0	0	0	0	0	0.95
0	0	0	0	0	1.93
0	0	0	0	0	1.9
0	0	0	0	0	0.14
0	0	0	0	0	2.36
0	0	0	0	0	0
0	0	0	0	0	0
0	0	0	0	0	0.24
0	0	0	0	0	0
0	0	0.47	0	0	0.8
0	0	0	0	0	0.64
0	0	0	0	0	0
0	0	0	0	0	0.21
0	0	0	0	0	0.06
0	0	0	0	0	0
0	0	0	0	0	2.32
0	0	0	0	0	0
0	0	0	0	0	0.24
0	0	0	0	0	1.81
0	0	0	0	0	0.85
0	0	0	0	0	1.52
0	0	0	0	0	0.34
0	0	0	0	0	0
0	0	0	0	0	0.55
0	0	0	0	0	0.8
0	0	0	0	0	0.1
0	0	0	0	0	0
0	0	0	0	0	0.21
0	0	0	0	0	1.93
0	0	0.08	0	0	0
0	0	0.02	0	0	0
0	0	0	0	0	0.86
0	0.25	0	0	0	3.81
0	0.15	1.15	0	1.59	0
0	0.09	0	0	3.68	0
0	0	0	0	1.13	0.64
0	0	0.08	0	6.73	0
0	0	0	0.23	2.91	0
1.2	0.27	0	0	2.63	0.64
1	0.42	0	0.71	0.86	0
0	0	0.23	0	4.41	1.99
0	0.22	2.41	4.55	3.04	1.22
0	0	0.43	12.06	1.59	1.49
0	0.75	0.81	14.11	5.07	17.18
0	0	0.02	22.73	4.83	0.66
0	0	6.42	0	0	0.69
0	0	0	0	0	0
0	0	0.01	0	0	0
0	0	0	0	0	0
0	0	0.03	0	0	0
0	0	0	0	0	0
0	0	0.09	0	0	0.38
0	0	0.67	0	0	1.55
0	0	0	0	0	1.49
0	0	0	0	0	0
0	0	0	0.86	6.25	7.56
0	0	0.01	0	0.71	0.07
1.4	0.23	0	0	0	2.95
0	0	0	0	0	0.8
0	0	0	2.3	0.59	0.06
0	0	0	0	0	1.5
0	0	0	0	0	0.39
0	0	0	0	0	0.2
0	0	0	0	0	0
0	0	0	0	0	0.64
0	0	0	0	0	0.2
0	0	0	0	0	3.76
0	0	0	0	0.76	3.01
0	0	0.51	1.21	0.37	0
0	0	0	0	0.21	1.27
0	0	0	0	1.12	0
0	0	0	16.27	1.81	0.27
0	0	0	0.82	0.95	0.22
0	0	0	0	0.38	0.67
0.4	0	0	2.35	0.95	0.51
0	0	0.47	0	1.29	0
0	0	2.73	0	4.72	8.57
0	0	0	0	0.17	0
0	0	0.01	0	0.9	0
0	0	0	0	0.55	0
0	0	0	0	0	0
0	0	0	0	0	0
0	0	0	0	0	0
0	0	0	0	0	0
0	0	0	0	0	0
0	0	0	0	1.03	0.1
0	0	0	0	0.19	0
0	0	0	0	0.58	0
0	0	0	0	0.68	0.42
0	0	0	0	0.38	0
0	0	0.04	0	0.32	0
0	0	0	0	0	0
0	0	0	0	0.59	0
0	0	0	0	0.98	3.39
0	0	2.2	0	3.62	0
0	0	0.85	0	1.36	0
0	0	0.31	0	3.93	1.04
0	0	0.12	0	1.71	0
0.5	0.1	1.52	0	1.64	0
3.5	0.27	0.34	0	1.25	0
0.3	0.09	0.03	0.19	0.57	0.36
0	0.18	0.03	0	2.9	5.78
0	0.32	0.07	0	10	13.2
0	0	0.01	0	0.75	0
0	0.18	1.59	0	1.1	0
0	0	0.31	0	3.04	0
0	0	0	0	0.38	0
0	0	0.01	0	0.82	0
0	0	0	0	0	0
0	0.37	0	0	0	0.16
0	0	0.01	0	0.56	0
0	0.34	0.06	0	0.7	0
0	2.4	0.35	0	0.4	0
4.7	0	0.19	0	0	0
0.6	0.32	0	0	0.35	0
0.3	1.43	5.96	0.31	0.39	0
5.8	1.15	0.01	0.43	0.56	0.72
0	1.12	0	0	0.55	0.88
0	0.2	0	0	1.16	2.11
0	0	0	0	0.78	1.2
0	0.1	0.46	0	2.14	0
0	0.34	4.02	0.21	3.62	0.45
0	0.09	1.59	0	6.95	1.08
0	0	0	0	4.12	0
0	0.39	0.29	0	0	0
0	0	0	0	0	0
0	0.15	0	0	0	0.23
0	0	0	0	0	0
0	0	0.06	0	2.79	0
0	0	0.27	0	0	0
3.9	0	0.45	0	0.79	0
0	0	0.26	0	1.45	1.71
0	0	0	0	0	0
0	0	0.27	0	2.48	0.05
0	0	0.27	1.66	1.35	0.16
0	0	0.26	0.21	0	0
0	0	0	0	0	0
0	0	0.28	0	0	0
0.1	0	0.64	0	1.55	0.11
0	0	0	0	0	0
0.2	0	0.05	0	0	0
0	0	0	0	0	0
0	0	0	0	0	0
0	0	0	0	0	0.95
0	0	0	0.27	0	8.36
0	0	0	0	0	0
0	0	0.49	7.6	10.39	16.56
0	0	0	0	0	3.95
0	0	0.02	0	0	0
0	0	0	0	0	0
0	0	0	0	0	0
0	0	0	0	0	0
0	0.29	0.86	0	1.92	0
0	1.57	2.85	0	4.76	4.59
0	2.55	1.17	0	3.44	0
0	0	0	0	0	0
3.9	0.27	0.01	0	0	0
0	0.09	0.45	0	1.23	0
0	1.48	1.09	0	8.04	6.12
2.7	1.06	6.93	1.41	3.45	0
6.8	0.2	0	0.21	1.99	0
3.8	0	0	0	0	0
0	0.21	0.19	0	0	0
0	0.53	1.07	0.69	12.62	10.35
0	0.34	2.35	0.28	9.86	0.54
0.6	0	1	0	7.55	0
0	0.12	0.02	0	0.83	0
0	0	0	0	0	0
0	0	1.39	0	0	0
0	0	0.11	0	0	0
0	0.08	0	0	0	0
0	0	0	0	0	0
0	1.99	25	2.26	5.38	15.84
44.7	3.09	12.24	1.32	20.07	0
22.6	0	0.01	0	0	0
0	0	0	0	0	0
0	1.23	9.7	1.37	7.05	0.54
7.4	3.28	6.7	4.74	8.43	5.58
0	0	0.43	0	0	0
0	0	0	0	0	0
0	0	0.44	0	1.34	0
0	0	0.15	0	0.36	0
0	0	0.8	0	2.14	0
0	0	0.12	0	0	0
0	0	0.15	0	0	0
0.4	0.71	0.18	0.37	4.83	0
0	0	0	0.29	3.01	2.46
0	0	1.19	0.19	0	0
0	0	0.51	0	0	0
0	4.08	6.71	0	0	0
3	17.76	9.17	34.13	15.52	4.63
4.4	0.3	2.79	0	5.76	3.38
0	15.53	16.76	5.69	19.88	16.84
0.9	0.22	0.6	0	4.47	0
0	0	1.4	0	0.79	0
0.2	0	0.5	0	0.42	0
0	0	0.25	0	1.04	0
0	0	0.43	0	0	0
0	0.51	0.24	0	1.92	0
4.3	1.17	2.8	1.11	7.32	3.2
7.9	11.49	7.44	0	18.68	36.59
16.9	33.37	19.75	0	14.8	2.61
22.6	8.29	9.57	0	18.9	19.45
0.3	0.34	1.52	0	10.29	4.82
0.5	8.77	1.7	15.17	26.99	31.04
6	12.01	14.48	0	23.65	6.44
15.3	6.94	13.12	0	34.66	20.11
5.4	0	2.1	0	17.93	13.35
2.3	4.2	14.54	0	25.67	21.59
13.9	5.15	3.63	18.01	18.23	29.2
9.4	5.54	5.79	0	24.35	49.24
6.2	3.58	7.42	0	6.16	6.58
0.5	0	0.32	0	0	0
0	0	0.11	0	0	0
0	0	0.11	0	0.54	0
0	1.39	1.95	0	3.88	0
0	1.25	2.06	4.82	10.96	0
11.5	0.08	1.06	0	9.66	0
0	1.13	0.13	0.26	0.75	0
0	3.68	0.5	1.23	20.06	0
0	0.34	0.02	0	3.84	0
0	2.41	1.54	0	7.48	1.9
0.1	4.9	17.1	51.42	17.86	46.98
5	0	1.69	5.44	4.48	0
1.9	0.26	1.87	4.89	18.4	2.31
0.9	2.27	6.41	4.08	16.95	40.5
7.1	9.39	9.31	0.79	10.09	2.27
0.1	0	0.51	0	7.84	0
0.3	0	1.35	0.31	2	0
1.2	9.11	7.99	0	16.21	37.54
13.7	6.63	3.97	0	7.35	25.64
1.9	0.29	0	2.62	0.77	1.99
0.1	0	1.62	0	0	6.76
0	2.3	0.47	0	0	0
1.3	12.92	6.41	8.64	13.03	10.04
5.4	2.37	2.39	0	8.38	2.59
0	0	0.72	1.55	5.71	10.18
3.1	2.54	1.12	0	11.32	5.32
0.7	0	1.14	0	4.58	0
1.3	0	0.71	0	3.01	0
0	4.65	7.46	0	11.54	0
1.8	0	2.54	0	8.76	0
0	0	0.68	0	3.81	0
0.3	3.14	0.82	0	22.79	4.15
13.4	17.28	8.47	10.03	37.62	41.12
1.5	17.18	29.5	3.67	32.01	45.01
19.5	1.1	4.53	5.2	13.59	10.13
12.4	5.73	5.27	0.5	11.02	0.16
0.4	0	0.46	0	4.72	0
1.7	6.31	5.32	0	2.09	1.29
3.9	1.27	6.52	0	7.98	2.12
8.2	0	3.39	0	0	0
0	0	0.54	0	3.11	0
1.5	0	3.83	0	1.32	0
0	0	3.31	0	0.87	0
0	0	1.54	0.59	4.95	2.44
8.1	0	0.64	0	1.98	1.93
0	0.61	1.65	0	2.85	0
1.6	1.88	0	0	0	0
0	0.62	0	0	0	0
0.1	0	0	0	0	0
0	0	0.62	0	0	0
0	0.23	0.59	0.11	0.75	0
0	0	0.67	0	1.55	0
0	0	0.49	0	0	0
0	0	0	0	0.78	0
0	0	1.02	0.16	3.5	1.83
0	0	0.6	0	5.81	1.51
0.4	0	1.36	0	0	0
0	0	1.49	0	0	0
0	0	0.43	0	0	0
0	0	0.12	0	2.2	0
0	0	0.16	0	0	0
0	0.25	0	0	0	0.5
0	1.89	0	0	0	0
0	0	0	0	2.57	0
0	0	0.79	0	0	0
0	0	0	0	0	0
0	0	0.68	0	0	0
0	0	0	0	0	0
0	0	0.06	0	1.31	0
0	0	0	0	0	0
0	0	0	0	0	0
0	0	0	0	0	0
0	0	0	0	0	0
0	0	0	0	0	0
0	0	0	0	0	0
0	0	0	0	2.78	0
0	0	0	0	6.81	0.97
0	0	0	0	0	2.12
0	0.68	0	0	0	2.11
0	0.15	0	0	0	2.12
0	0.34	0	0	1.87	0
0.3	1.53	0	0	1.98	2.11
0	1.61	0	0	0	0
0	1.44	0	0	0	4.3
0	0.92	0	0	0	0.13
0	0.51	0	0	0	2.11
0	0	0	0	0	0
0	0.09	0	0	0	1.05
0	1.43	0	0	0	2.11
0	0.19	0	0	0	0
0	0.21	0	0	0	0.97
0	0.19	0	0	0	3.85
0	0	0	0	0	0.89
0	0.56	0	0	0	0.08
0	1.25	0	0	0	0.21
0	0	0	0	0	0
0	0	0	0	0	0.02
0	0.2	0	0	1.91	0
0	0	0	0	0	0.02
0	1.08	0	0	1.83	0
0	0.45	0	0	1.74	0
0	0.57	0	0	0	0
0	0.2	0	0	0	0.29
0	0.12	0	0	0	0
0	0.2	0	0	0	0
0	0.84	0	0	0	0.15
0	1.17	0	0	0	0.25
0	0.8	0	0	0	0.44
0	3.52	0	0	0	2.77
0	0.52	0	0	0	0.75
0	4.84	0	0	0	0.27
0	1.17	0	0	0	0.19
0	0.36	0	0	0	0
0	0.6	0	0	0	0
0	0.11	0	0	0	0.56
0	0.25	0	0	0	0.34
0	0	0	0	0	0
0	1.59	0	0	0	0.89
0	0.74	0	0	0	0.09
0	0.81	0	0	0	0.11
0	3.29	0.01	0	1.72	0
0	0.26	0	0	0	0.03
0	0.32	0	0	0	0.26
0	0.44	0.01	0	0	0.86
0	0.11	0.02	0	0	0.05
0	0.18	0	0	0	1.47
0	0.21	0	0	0	1.47
0	0.07	0.01	0	0	0.67
0	1.01	0	0	0	0.08
0	0.81	0	0	0	1.37
0	2.19	0.15	0	0	0.16
0	0.34	0.01	0	0	0
0	1.01	0	0	0	1.47
0	0	0	0	0	0
0	0.15	0	0	0	0.05
0	1.31	0	0	0	0.19
0	1.22	0	0	0	3.08
0	3.01	0	0	0	1.67
0	0.2	0	0	0	0
0	0.54	0	0	0	0.86
0	0.37	0	0	0	0.11
0	0.12	0	0	0	0
0	0.15	0	0	0	1.85
0	1.08	0	0	0	1.73
0	1.23	0	0	0	4.62
0	0.67	0	0	0	0.89
0	2.9	0	0	0	1.96
0	2.73	0	0	0	0.78
0	0.42	0	0	0	0
0	0.96	0	0	0	1.9
0	0.56	0	0	0	0.15
0	0.93	0	0	0	3.92
0	2.05	0	0	0	0.31
0	0.49	0	0	0	0
0	1.4	0	0	0	0
0	0.44	0	0	0	0
0	1.03	0	0	0	0
0	0.08	0	0	0	0
0	0.36	0	0	0	0
0	0.09	0	0	0	0
0	0.17	0	0	0	0.52
0	0.18	0	0	0	0
0	0.14	0	0	0	0
0	0.14	0	0	0.41	0
0	0.63	0	0	0	0.12
0	2.08	0	0	0	0.31
0	0.91	0	0	0	0.87
0	0.27	0	0	0.5	0.47
0	0	0	0	0	0.62
0	0.56	0.09	0	0	0
0	0.41	0	0	0.15	0
0	0.34	0	0	0	0
0	0.36	0	0	0	0
0	0.08	0.42	0	0.42	0
0	0	0.35	0	0.95	0
0	0	0	135.35	1.92	8.19
0	1.85	0	2.8	0	0
0	0	0	0	0	0
0	0.68	0	0	0	0
0	1.05	0	0	0	0.35
0	0.37	0	0	0.16	0
0	0.98	0	0	0	0.19
0	0	0	0	0	0
0	0	0	0	0	0.71
0	1.43	0	0	0	2.8
0	3.38	0	0	0	0.65
0	0.12	0	0	0	0.73
0	0.76	0	0	0	0
0	2.03	0	0	0	0
0	0.8	0	0	0	2.35
0	0.28	0	0	0	0
0	0	0	0	0	0
0	0	0	0	0	0.92
0	6.83	0	0	0	0.4
0	0.15	0	0	0	11.44
0	0.6	0.4	0	0	0.54
0	1.6	0	0	0	0
0	8.08	0	0	0	0
0	0.45	0	0	0	2.87
0	1	0	0	0	1.66
0	1.38	0.55	0.51	3.64	0.29
0	0	0	0.34	1.58	0.04
0	0	0.01	0	1.28	0.04
0	0.27	0	0	1.49	0.07
0	1.77	0	0	0	0.05
0	1.25	0	0	0	1.3
0	0	0	0	0	0.03
0	0.93	0	0	0	0
0	0	0	0	0	0
0	0.42	0.01	0	0.51	1.42
0	0.54	0	0	0	0
0	0.16	0	0	0	0.1
0	0.42	0	0	0	0
0	0.71	0	0	0	0
0	0.35	0.37	0	0.65	2.91
0	0	0	0	0.93	1.29
0	0.11	0	0	0.77	0.38
0	0	1.15	0	1.63	0.55
0	0	1.64	0	0.65	3.1
0	0.26	0.01	0	0	0
0	0.57	0.25	0	0	1.26
0	0.78	0	0	0	5.86
0	1.2	0	0	0.36	0
0	0	0.28	0	1.23	0
0	0.49	0.25	0	1.16	0
0	0.28	0	0	0.46	0
0	0.11	0.48	0	0.27	3.1
0	1.02	0.65	0	1.06	0
0	0.21	0	0	0.54	0.4
0	0.41	0	0	0	0
1.6	0.08	4.5	0	0.63	0
0	0	0.35	0	0.37	1.09
0	0.09	0.02	0	0.47	0
0	0	0.01	0	0	0
0	0	0	0	0	0
0	0	0	0	0	1.81
0	0.23	0	0	0	4.2
0	0.07	0	0	0.29	0
0	0	0	0	0	0
0	0	0	0	0	0.38
0	0	0	0	0.28	0
0	0.31	0	0	0.57	0
0	0.09	0.9	0	1.33	0
0	0.1	2.41	0	4.3	3.46
0	0	0	0	3.17	2.28
0	0.08	0.02	2.83	1.73	0
0	0	0.34	0	0.74	2.01
0	0	0.65	0	0.54	0
0	0	0	0	0.71	2.01
0	1.91	0	0	0.66	0
0	2.31	0	0	0	0
0	0.61	0	0	0	0.74
0	2.5	0.15	0	0	1.11
0	0.3	0	0	3.22	0
0	0	1.05	0	1.93	9.11
0	0.16	0.21	0	0.23	0
0	0	0.47	0	0.2	0
0	0	1.18	0	0.4	0
0	0.08	0.01	0	0	0
0	0	0.95	0	1.31	4.61
0	1.16	0.14	0	0	0
0	0.99	0	0	0.25	0
0	0	0	0	0	0
0	0.36	0	0	0	0
0	0.09	0	0	0	0
0	0.17	0	0	0	0
0	0	0	0	0	0
0	0	0.27	0	0	0
0	0	0.05	0	0	0
0	0	0	0	0	0
0	0.08	0	0	0	0
0	0	0	0	0	0
0	0	0.01	0	0	0
0	0	0	0	0	0
0	0	0	0	0	0
0	0.08	0.04	0	3.14	5.67
2.8	0.21	4.84	0.99	2.63	15.39
0	0	0.01	0	0	0
0	0	0	0	0	0
0	0	0	0	0	0
0	0	0	0	0	0
0	0	0	0	1.54	0
0	0	0	0	0	0
0	0	0	0	0	0
0	0	0	0	1.39	0
0	0	0	0	0	0
0	0.07	0	0	0	0
0	0	0	0	0	0
0	0	0	0	0	0
0	0	0	0	0	0
0	0	0	0	1.99	0
0	0	0.31	0	0	0
0	0.33	0	0	0	0
0	0.2	0	0	3.95	0.27
0	2.67	2.92	0	9.64	2.25
4.1	0.91	5.67	0	5.55	9.72
4.2	0.18	0.98	0	0	0
0	0	0	0	0	0
0	0	0	0	0	0
0	0	0	0	0	0
0	0	0	0	0	0
0	0	0.01	0	0	0
0	0	0	0	0	0
0	0	0	0	0	0
0	0	0.83	0	0	0
0	0	0	0	0	0.22
16.4	6.8	6.1	1	8.82	16.27
12.2	0	5.86	2.21	2.27	1.04
0	0.4	1.6	0.92	0.47	0
0	0.1	0.16	0	0.67	1.37
1.6	3.09	25.31	0	0	0.55
9	0.12	0.68	3.75	2.3	7.36
0.6	0	1.97	6.49	5.33	5.61
4.6	0	4.34	0	7.49	0
2.7	1.08	6.04	2.69	6.1	6.38
4.6	0	4.56	5.59	11.48	13.36
0	8.32	11.9	2.91	20.28	68.92
17.6	7.25	16.24	5.48	22.37	3.24
0.6	0.88	0.58	0	3.22	0
0.1	3.98	8.75	0	9.03	9.84
13.7	6.38	4.76	1.38	1.14	0
0	0	3.72	0	14.02	0
0.8	1.41	10.28	0	15.61	12.26
4.4	0	0.47	8.08	8.29	0
3.2	0	0.37	0	5.16	0
0	0	0.03	0	1.71	0
[truncated: 1,774 more rows]
