# Supplementary material for: Evaluation of multiple satellite precipitation products and their potential utilities in the Yarlung Zangbo River Basin
Source: Sci Rep. 2022 Aug 3;12:13334. doi: 10.1038/s41598-022-17551-y (PMC9349210; doi:10.1038/s41598-022-17551-y)
Supplement: Supplementary file 9 — Supplementary Information 9. [file 41598_2022_17551_MOESM9_ESM.csv]

obs	cmorph	gpm	gsmap	persiann	trmm
0	0	0	0	0.15	0
0	0	0	0	0	0
0	0	0	0	0	0
0	0	0	0	0	0
0	0	0	0	0	0
0	0	0.09	0	0	0
0	0	0.44	0	0	0
0	0	0	0	0	0
0	0	0	0	0	0
0	0	0	0	0	0
0	1.46	0.08	0	0	1.52
0	0	0	0	0	0
0	0	0	0	0	0
0	0	0	0	0	0
0	0	0	0	0	0
0	0.23	0	0	0	0
0	0.4	0	0	0	0.25
0	0.14	0.07	0	0	0.46
0	0	0	0	0	0.76
0	0	0	0	0	0.53
0	0.63	0.26	0	0	0.24
0	0	1.46	0	0	0
0	0.23	0.55	0	0	0.7
0	0.69	1.69	0	0	0.56
0	0.09	0.13	0	0	0.4
0	1.66	0	0	0	1.48
0	0.3	0	0	0	0.92
0	0	0.03	0	0.28	0
0	0	0.04	23.92	2.77	0.99
0.8	0	0.63	32.8	0.2	0.04
0.2	0.86	0.01	4.54	0	0.61
0	0	0	0	0	0
0	0	3.06	0	0	0
0	0	0.2	0	0	0
0	0	0.96	0	0	0
0	0	0	0	0	0
0	0	0	0	0	0
0	0	0.43	0.28	0.18	0
0	0	0.96	0	0.53	1.05
0	0	0.32	0	0.51	0.14
0	0	0.28	0	0	0
0	1.12	2.03	0	0.2	1.26
0	0	0.85	0	0.88	0.29
0	0	0.02	0	0.65	0.34
0.3	0	0	0	1.34	1.29
0	0.36	0.39	0	1.82	4.46
0	0	0.01	0	1.59	0.52
0	0.51	0.05	0	0.24	0
0	0	0	0	0	0
0	0	0	0	0.21	0
0	0	0	16.54	0.97	0.62
0	0	0	4.2	0	0
0	0.36	0	0.18	0.15	0.52
0	3.15	0.02	0	1.39	2.68
0	0.09	0	0	1.08	1.45
0	0.24	0	0	0.85	0
0	0	0.01	0	0.16	0.63
0	0.44	0	0	0	0.52
0	0	0	0	0	0
0	0	0	0	0	0
0	0.5	0	0	0	0
0	0.14	0	0	0	1.33
0	0	0	0	0	0.25
0	0	0	0	0	0
0	0	0	0	0	0
0	0	0.51	0	0	0
0	0	0	0.29	0	0
0	0.29	0	0	0	0
0	0	0	0.28	0.56	0
0	0	0	0	0.95	0.99
0	0	0.01	3.35	2.71	4.45
0	0	0.53	5.06	1.45	1.06
0	0	0.36	0	0.39	0.08
0	0	0.06	0	1.69	0.25
0	0	0.11	0	0.23	0.19
0	0	0	0	0.2	0
0	0	0	0	0	0
0	0	0.94	0	0.21	0
0	0	0	4.4	1.37	0
0	0	2.65	0.81	1.33	0
0	0	0.21	0.13	0.22	0.02
0	0	0.34	0	0.43	0
0	0	0	0	0.89	0
0	0	0.14	0	0.23	0
0.1	0	0.02	0.99	0.2	0
0.7	0	1.78	1.89	0.2	1.19
0	0	0.16	0	0.18	0
0	0	0.43	0	0.23	0
0	0	0	0	0	0
0	0	0.4	0	0	0
0	0.1	0.49	0	1.13	0
0	0.2	0.47	0	0.93	1.96
0	0	1.74	0	0.74	0
0	0	0	0	0.93	0.82
0	0	0	0	1.23	0.62
0	0	0	0	0.27	0
0	0	0	0	0.41	0
0	0	0.04	0	1.87	0
0	0	0	0	1.42	0
0	0.32	2.46	0	4.32	0.43
0	0	0.75	0	1.46	0
0	0	1.04	0	0.74	0
0	0	0.06	0	0.58	0
0	0	0.86	0	3.22	7.83
0.3	0	1.38	0.13	8.05	9.32
0	0	0.58	0	2.13	0
2	0	2.67	2.16	1.24	2.04
0	0	0.99	0	0.16	0.71
0	0.12	1.61	0	2	0
0	0	0.8	0	0.17	0
0	0.14	0	0	0.46	0.43
0	0	0.05	0	0.9	0.2
0	0	0.74	0	0.7	2.57
0	0.3	0.61	0	0.8	0
0	0	3.05	0	1.14	0
0.2	0.21	4.55	0	1.09	0.99
0	0	4.37	0	0.85	3.31
0.5	0.28	0.64	0	0.84	0
0	0.86	0.92	0	0.38	0
0.7	0	0.58	0	1.14	0.87
0.1	0	4.66	0	3.99	0.75
0.6	0.29	6.55	0	3.29	10.55
0.1	0.74	0.65	0	1.03	0
0	1.02	0.73	0	3.7	0
0	0	0	0	2.86	4.17
0	0	0.72	0	2.26	0
0	0	0	0	0.61	0
0	0	0.01	0	2.9	0
0.1	0	0	0	1.34	5.83
1.2	0.64	0	0	2.16	2.8
0	0.78	0	0	1.17	0.12
0	0.18	0	0	0	0
0	0	0	0	0	0.39
0	0.63	0.42	0	0	0.31
0	0.63	0	0	0	0.75
0	0	0	0	0	0
0	1.09	0	0	0	0.24
0	0.72	0	0	0	0.43
5.6	0	0.2	0	0	1.77
5.5	0	0.68	0	1.27	3.98
5.6	0	0	0	1.29	1.02
0.5	0	0	0	0	0.12
0.1	0	0.16	1.42	1.08	0.12
0	0.34	0.1	0	0.85	0
0	0.3	0.19	0	0	0
0	0.73	1.32	0	0.79	0
0.3	1.18	0	0	0.76	0
0	0.09	0.27	0	0.64	0
0	0.46	0.35	0	0.61	0
0.4	0	5.11	0	1.26	0.39
0	0	6.92	0	0.7	1.61
0.3	5.98	3.27	0.42	0	4.26
0	2.34	1.6	0	0.46	0
0	3.62	5.01	0	2.11	4.49
1.9	0	2.19	6.08	2.79	0
0	1.19	0.85	0.76	0.58	1.99
1.2	1.06	2.24	0	0.59	0.97
1.3	1.64	4.57	0	0.51	1.53
1.5	1.13	0.97	0.89	0.7	0
0.7	0	6.52	0	0.66	0.97
5.4	1.19	13.47	0.65	0.8	3.52
6	0	6.2	0.7	0.49	0
0	0	0	0	0.91	0
0.9	2.2	5.44	0	0	2.56
2.7	3.93	0.22	0	0	0
0	4.3	0	0	0	0
12.7	2.34	5.25	0	4.45	3.07
0	0	0.77	0	2.64	0
0.7	2.25	2.58	0	3.23	0.97
0.6	1.95	3.74	0	14.12	2.67
0	6.94	2.51	0.27	22.02	16.02
0.6	12.38	10.1	0.26	11.44	13.58
2	12.82	13.84	5.86	16.02	12.27
1.8	1.96	1.47	0	23.24	27.45
0	2.48	0.76	0	6	0
0	9.31	3.79	0	6.11	2.1
0	0	2.01	0	1.83	2.39
1.1	1.99	2.19	0	14.06	5.34
0	3.64	1.09	4.98	14.24	2.27
6.3	0.41	11.22	20.29	14.69	25.74
5.3	0	15.91	0	16.25	0.68
4.6	9.97	6.9	10	7.43	6.85
2.4	1.26	2.39	3.04	7.83	4.57
10.5	1.8	6.53	0	19.41	26.36
4.2	0.16	2.4	0	0.98	0.78
2	0	2.58	0	7.12	7.53
0	3.7	7.35	15.66	11.27	14.23
16.9	2.51	7.33	0	17.09	6.03
0.6	0	3.09	0	15.13	4.89
1	0	2.3	7.46	15.88	3.99
0	0.23	0.24	0	8.52	0
0	0	0.41	0	4.52	0
0	2.75	2.07	0	8.26	4.1
0	2.28	2.92	0	1	0.32
1.1	0	2.29	0	1.76	0
9	14.49	55.19	0	8.42	17.83
22.5	0	3.31	0	0	0
0	0.36	1.15	0	2.12	0
3.9	0	3.29	0	7.72	1.96
10.9	1.98	6.32	0	12.97	4.71
1.4	0	0	0	0	0
0	0	0.7	0	1.74	0
0	0	0.06	0.69	0.32	0
1	0.33	0	0	0	0
0	2.82	0	0	0	1.11
0	1.96	0.9	0	0	0
1.9	5.99	2.98	0	1.69	1.78
0	0.12	4.23	0	5.58	6.17
0	1.73	12.21	0	23.09	8.85
12.1	0	8.3	0	15.83	8.77
10.5	0	4.73	0	10.4	6.21
6.1	0	11.89	0	3.59	0.93
2.5	2.78	8.92	0	9.07	11.13
21.5	0.55	0.65	0	3.58	0
4	0	0.02	0	1.72	0
0	0	0.02	0	0	0
0	1.24	0.94	0	0.22	0
0	0.27	0	0	0.64	0
0	3.25	0	0.15	0	0
0	0.91	0.52	0	3.31	0
0	3.99	3.98	0	7.13	1.27
1.7	3.51	0.62	0	0.47	1.14
7	1.98	0.16	0	1.07	1.58
0	6.75	6.47	2.98	1.41	1.75
0.1	5.39	0.24	0	0.59	2.02
0	1.4	1.19	0	0.5	2.67
0	2.55	2.13	0	7.59	2.32
9.5	1.65	8.43	11.86	12.8	11.83
0.7	0	3.66	4.82	5.62	1.88
4.8	1.44	4	22.21	6.83	12.36
1.5	0.2	5.87	15.84	6.31	2.54
0.3	1.05	1.33	0	6.93	5.83
0.1	1.92	1.73	0	1.05	0
0.5	1.49	8.68	0	7.54	0
0.2	0	4.37	0	8.54	2.02
0.2	0.2	5.34	0	11.06	18.36
11.4	0	16.95	0	5.41	1.62
0	0	1.92	1.63	1.4	0
0	7.79	6.22	0	3.27	1.31
0	3.11	0.39	0	4.21	2.94
1	0	2.16	0	3.99	0.09
3.7	0	9.54	0	10.85	0
2	0	8.26	8.31	10.34	0
0.5	0	3.94	0.55	8.24	2.79
0.5	2.21	5.74	0	3.8	9.81
10.5	1.91	5.81	0	2.39	0
3.1	0	4.25	3.59	10.79	0.27
1.5	0	2.75	0	2.71	0.45
0.6	1.22	5.45	4.55	7.87	2.88
1.2	0.56	4.16	0	12.02	1.89
1.3	0	17.45	0	13.57	23.76
8	0.39	5.52	0	11.56	0.9
1.2	0	8.05	0.74	5.22	0
1.8	0	17.05	0	13.4	25.47
3.7	0	6.41	4.75	2.28	4.86
4.1	0.16	17.32	3.54	11.27	8.01
5.9	0	1.92	0	3.08	0
8.7	0	3.5	0	4.26	0.54
0.2	0	1.39	0	3.8	0
1	0	0.7	0	1.15	0
0.3	0	0.38	0	0.67	0
0.2	0	8.26	0	8.08	5.67
7.4	1.06	0.71	0	1.59	3.6
2.1	0	0	0	0.3	0
0	0	0.75	0	0	0
0	0	0.43	0	0.99	0
0	0	1.95	0	0.77	0
0	0	0.87	0.87	1	0
0	0	0.2	0	0	0
0	0	0	0	0	0
0	0	1.44	0	0.59	0
0	0	1.11	0	0.35	0
0	0	0.18	0.17	0.32	0
0	0	0.79	0	0	0
0	0.13	1.29	0	0	0
0	0	1.88	0	0	0
0	0.36	0	0	0	0.27
0	0	0	0	0	0
1.2	0.88	0	0	2.67	0.37
0	0.11	3.25	0	5.25	0.58
0	0	5.05	0	4.84	2.51
0.3	0	2.04	0	14.46	11.42
0	0	0	0	0	0.44
0	0.24	0	0	0	0.47
0	0	0	0	0	3.56
0	0.45	0	0	0	0.47
0	0	0	0	0	0
0	0.2	0	0	0	0
0	0	0	0	0	0
0	0	0	0	0	0
0	0	0	0	0	0
0	0	0	0	0	0
0	0	0	0	0	0
0	0	0	0	0	0
0	0	0	0	0	0
0	0	1.22	0	0.68	0.71
0.1	0	2.62	2.21	4.37	0.71
3.2	0.16	0.06	7.02	2.68	0
0.6	0	1.02	0	0.98	0
0	0	0	0	0	0
0	0	0	0	0	0
0	0	0.46	0	0	0
0	0	2.99	0	0	0
0	0	1.67	0	1.22	1.32
0	0.61	0.02	0	0	0.48
0	0	0	0	0	0.06
0	0	0.11	0	0	0
0	0	0	0	0	0
0	0	0	0	0	0
0	0	0.18	0	0	0
0	0	0	0	0	0
0	0	0.27	0	0	0
0	0	0	0	0	0
0	0.54	0	0	0	0.48
0	0	0	0	0	0
0	0	0.28	0	0	0.06
0	0	0.32	0	0	0
0	0	0.24	0	0	0
0	0	0.37	0	0.42	0.36
0	0	0	0	0.16	0.37
0	0	0.37	0	0.18	0
0	0	0	0	0	0.02
0	0	0	0	0	0
0	0	0	0	0	0.17
0	0	0.08	0	0	0
0	0	0.15	0	0	0
0	0	0.18	0	0	0
0	0	0	0	0	0
0	0	0.46	0	0	0
0	0	0	0	0	0
0	0	0	0	0	0
0	0.33	0.02	0	0	0.66
0	0.15	0.04	0	0	0.29
0	0	0.03	0	0	0
0	0	0	0	0	0
0	0.12	0.06	0	0	0.37
0	0	0.08	0	0	0
0	0.94	0	0	0	2.26
0	0.83	0	0	0	1.76
0	0.29	0	0	0	0.72
0	0	0	0	0	0
0	0.29	0	0	0	0
0	0	0	0	0	0.4
0	0.23	0.04	0	0	0
0	0	0	0	0	0.86
0	0.83	0	0	0	2.26
0	0.15	0	0	0	0.72
0	0	0.15	0	0	0
0	0.29	0.18	0	0.15	0
0	0	0	0	0	0
0	0	0	0	0	0
0	0	0	0	0	0.4
0	0	0	0	0	0.4
0	0	0	0	0	0
0	0	0	0	0	0
0	0.15	0	0.11	0	0.4
0	0	0.29	0	0	0
0	0	1.05	0	0	0
0	0	0	0	0	0
0	0	1.03	0	0	0
0	0	0	0	0	0.43
0	0	0.02	6.2	1.54	0.14
0.2	0	0	0.8	0	0
0	0	2.43	0	0	0
0	0	0	0	0	0
0	0	1.48	0	0	0
0	0	0	0	0	0
0	0	0	0	0	0
0	0	0	0	0	0
0	0	2.01	0	0	0.15
0	0	0	0	0	0
0	0	0	0	0	0
0	0	0.21	0	0	0
0	0	2.22	0	0	0.15
0	0.5	0	0	0	1.69
0	0	0.23	0	0.16	0
0	0	0	0	0	0
0	0.28	0	0	0	0
0.2	0	0	0	0	0
0	0.69	0.01	0	0	2.25
0	0	0	0	0	0
0	0.12	0	0	0	0.91
0	0	0	0	0	0
0	0	0	0	0	0
0	0	0	0	0	0
0	0	0.01	0	0	0
0	0.43	0	0	0	0.91
0	0	0	0	0	0.24
0.2	0	0.06	12.41	1.14	2.51
0	0	0	0	0	0
0	0	0	0	0	0
0	0	0	0	0	0
0	0	0	0	0	0
0	0	0	0	0	0
0	0	0	0	0	0
0	0	0	0	0	0
0	0.33	0	0	0	0.3
0	0.12	0	0	0	0
0	0	0	0	0	0
0	0	0	0	0	0
0	1.48	0	0	0	0
0	0	0.14	0	0	0
0	0	0	0	0	0
0	0.53	0	0	0	1.85
0	1.27	0.64	0	0	0
0	1.32	0	0	0	2.18
0	0.71	0.64	0	0	0
0	0	1.14	0	0	0
0	0.47	0	0	0	0
0	0	0	0	0	0
0	0	0	0	0	0
0	0	0	0	0	0
0	0.2	0.3	0	0	0
0	0	0	0	0.72	0.8
0	0.15	0	0	0	0.12
0	0	0.47	0	0	0
0	0.93	0.69	0	0	1.63
0	0.75	0.34	0	0	2.27
0	0	0	0	0	0
0	0.25	0.02	0	0	0
0	0	0	0	0	0
0	0.6	0	0	0	1.03
0	0.32	0	0	0.19	0
0	0.35	0	0	0	1.2
0	1.25	0	0	0	0.66
0	0.21	0.05	0	0	0.83
0	0.71	0.05	0	0	1.41
0	0	0	0	0	0
0	0	0	0	0	2.12
0	0.11	0	0	0	0
0	0	0.03	0	2.21	6.65
0	0	0.11	0	0.65	0.73
0	0	0	0	0	0
0	0	0	0	0	0
0	0	0.19	0	0.33	0
1.3	0.38	0.08	0	0	0
0	0	0	0	0	0
0	0.8	0	0	0	0
1.6	0	2.44	0	1.5	0.15
0	0	0	0	0.36	0
0	0	0.29	0.14	0.33	0
0	0	0	0	0	0
0	0.34	0.91	0	0	0
0	0	0	0	0	0
0	0.36	0	0	0	0
0	0	0	0	0	0
0	0.09	2.64	0	0.16	0
0	0.39	0	0	0	0
0	0	0.32	0	0	0
0	0.38	2.1	0	0	2.24
0	0	0	0	0	0
0	0.08	0.25	0	0	0
0	0	1.15	0	0.39	0
0	0	2.11	0	0.16	0
0	0.13	0.6	0	1.49	2
0	0	2.35	0	0.18	0
1.1	0	1.29	2.61	2.32	0
0	0	5.71	0	3.01	1.1
3.3	0	1.12	0	4.18	12.18
0	0	0.15	0	4.27	5.86
0	0	2.24	2.18	3.47	0.59
0	0	1.68	0	1.36	0
0	0.67	2.3	0	1.49	0.96
0	0	0.08	0	1.52	0
0	0	0.03	0	1.51	1.56
0.7	0	0	0	0.48	0
0	0	1.43	0.68	0.32	0
0	0	5.6	0.16	3.94	2.31
0	0.33	1.11	0	6.23	16.22
1.9	0	1.07	0	6.41	11.34
2.1	0	0.67	0	4.04	2.94
1.2	0	0.01	0.53	0.61	0.4
0	0	2.57	0	3.84	3.11
8.3	0.65	0.89	0	2.41	1.24
2	0	4.66	0	1.34	0.4
0	0	0.07	0	1.45	0
0	0.34	0	0	1.11	0.18
2.4	0.13	0.68	0	2.53	0.87
0.3	0	1.85	0.61	1.25	0.57
0	0	0.86	4.22	0.86	0.18
0	0	0.02	0	0.32	0
0.4	0	1.64	0	1.18	0.43
5.4	0.44	4.88	0	1	0.59
0.1	0	0	0	0.43	0
0	0	1.06	0	1.28	0
0	0.38	0.02	0	0.57	0
0	1.88	0	0	0	0.94
0	0	0.01	0	0.84	0
0	0.29	0	0	4.48	0
0	2.31	0	0	0	0
0	0	0.79	0	2.41	0.31
0.1	0	0.01	0	0	1.27
0	2.6	0.17	0	0	0.34
0	5.39	0.71	0	0	0.96
0	2.64	13.19	0	0	0
0	2.75	4.38	0	3.11	1.3
0	3.5	0	0	0	0.96
0	8.35	0	0	0	0.96
0	10.14	0	0	0	0
0	9.35	0.09	0	0	2.09
0	11.86	0	0	0	0
0	13.42	0	0	4.43	0.31
0	2.76	3.1	0.21	10.13	6.18
2.8	4.11	17.18	0	3.18	7.93
21	0.25	3.69	0	1.26	6.3
4.6	0	3.47	0	3.7	2.81
1.3	0	1.01	0	2.81	9.95
9.3	0	0.06	0	1.14	0.5
0.3	0	0	0	1.22	0
4	0	1.18	0	0	0.38
0.2	0	0.15	0	0	0
0	0.92	0	0	0	1.03
0	0.93	1.8	0	0	0.96
0	2.19	0.61	0	0	0
0	0	0.22	0	0	0
0	1.42	0	0	0.98	0
0.2	0	2.69	0	0.94	3.08
7.7	4.5	0.07	0	0	0
0	6.95	0.36	0	0	0
0	0.19	2.81	0	0.66	0
0.3	2.21	0.05	0	0	0
0	13.34	0.23	0	0	0
0	6.78	0	0	0	0
0	2.76	0	0	0	4.69
0	4.28	0	0	0.73	1.11
0	8.03	0.08	0	0	0.47
0	0	0.01	0	0.33	0
0	0.48	0.82	0	0.35	0
0.2	3.63	0.6	0	1.45	0.07
6.6	0.95	2.84	0	6.06	2.95
12.5	0.09	5.73	0	2.09	0
4	0.11	5.36	0	0	0
0	10.13	2.2	0	8.58	6.58
0.8	0	2.75	3.01	5.38	1.82
0.2	0.1	0.89	0	13.24	3.12
5.3	4.03	3.01	0	10.57	0.24
4.1	5.6	3.47	0	12.14	3.84
3.9	6.74	8.89	9.98	17.15	4.25
2	8.13	18.1	0	7.83	0.59
1.2	0	0.35	0	2.55	0.16
0	0	0	0	0	0.36
0	3.5	0.25	0	0	0
0	3.07	1.01	0	0	0
0	10.02	16.55	0	4.61	6.27
0	7.3	1.11	0	2.86	7.12
1.6	0.18	6.31	0	7.44	3.47
2.7	31.8	18.25	0	5.66	49.86
5.6	2.02	11.18	0.52	3.35	0
2.2	0.83	5.39	0.21	6.81	0.4
4.8	0.25	4.87	0	26.77	4.75
13.2	0.47	1.87	0	6.41	0.13
6.4	0.32	3.17	0	10.06	6.18
15.1	7.28	5.02	21.45	12.21	14.42
6.2	6.71	2.08	0.75	10.78	5.37
2.5	2.04	1.52	0.67	9.53	2.52
8.4	49.44	10.73	0	18.12	26.41
15.2	4.4	8.34	4.29	8.73	2.67
9	0.13	0.89	0	4.57	2.08
0.7	0	1.3	0	8.97	0.13
4.3	2.26	2.76	0	8.96	1.47
9.1	4.08	20.85	0	6.55	2.49
4.9	0.71	4.14	0	7.7	1.93
4.2	0	4.33	0	6.66	1.25
0.2	7.74	6.46	0	9.13	7.07
11.6	1.78	3.03	0	7.08	0.4
5.8	0	22.15	0	13.34	16.44
8.4	0	7.62	0	11.45	9.03
5.5	29.84	4.81	0	9.75	11.88
0.2	5.01	9.48	0	2.68	1.01
0	3.82	2.2	0	3.37	0
0	0	5.57	0	9.24	2.37
0	0.2	9.81	0.68	16.66	8.83
28.2	20.18	10.69	0	17.99	20.36
23.9	0	9	0	0.85	1.61
0.3	16.64	12.36	0	13.59	29.05
11.5	1.1	3.65	0	3.09	0.76
1.2	1.27	4.38	7.63	11.58	1.3
1.5	1.01	5.15	0	15.76	3.03
4.3	1.45	4.56	0	10.57	7.44
6.3	2.89	0.88	0	8.71	4.2
0	0.68	0.53	0	4.32	2.81
11.9	26.65	1.57	14.57	9.33	8.17
6.2	0.82	0.3	4.15	1.6	2.62
0	0	0.79	0	2.22	0.58
0	6.37	11.43	4.45	7.97	4.05
0.7	0.35	2.87	0	2.53	1.5
1	0.98	4.23	0	2.97	2.58
2.1	0	3.42	0	1.5	1
1.4	7.01	10.39	0	2.42	8.98
8.3	0.11	0	0	0.27	0
1.1	0	0.91	0	0.61	0
0	0	0.82	0	1.13	0.31
0	2.53	21.14	0	19.89	23.52
29	1.73	13.08	0	3.97	1.77
20.3	6.48	7	0	1.58	1.31
2.4	0.4	1.63	1.72	6.3	3.82
3.5	0	1.38	0	6.79	0.46
1.1	0	3.2	0	3.13	1.08
0	0	0.28	0	0.91	0
0	0	0.05	0	0.24	0
0	0	0.23	0	0.48	0
0	0	0	0	0.95	0
0	0	1.56	0	9.22	10.68
8.3	0	1.97	0	1.03	0
0	0	1.31	0	2.29	2
0	0	2.94	0	4.08	2.85
0	0	0.55	0	2.66	1.39
0.9	4.45	8.37	0	6.83	1.31
6.7	0.94	7.42	0	5.25	3.43
5.2	0	1.49	0.31	12.98	0
0.1	3	3.45	0	4.85	1.12
5.4	0.95	8.79	4.45	4.05	0.82
0	0	2.53	0	2.3	0
5.8	0	0.14	0	0.36	0
0	0	1.61	0	8.85	15.81
2.9	0	1.04	0	8.65	2.68
1	0	0.2	0	0	0
0	0.52	0.73	0	0.25	0
0	0.85	5.19	0	0.7	1.34
15.5	1.79	13.88	0	5.45	2.54
2.6	0	1.38	0	1.15	1.42
0	0	0.14	0	0.28	5.52
0	0	0.17	0	0	0
0	0	0.12	0	0	0
0	0	0	0	0	0
0	0	2.15	0.23	0.32	0
0	0	0.17	0	0	0
0.8	0.25	0.29	0	0.47	0
0.3	0	0.82	0	0	0
0.2	0	1.17	0	0.86	0
0	0.39	1.86	0	0	0
0	0	1.24	0	0.41	0
0	1.28	10.82	0	3.22	1.04
0	0	0.88	0	0	0
0	0.95	6.35	0.49	5.14	12.68
0.9	1.3	4	3.77	4.28	2.16
0	0	0.07	0.23	0.88	0.3
0.8	0	2.05	0	1.32	0.82
0	0	1.86	0	1.71	6.71
2.7	0	12.43	2.89	11.24	22.87
2	0	1.54	0	1.74	0
0	0	2.03	0	0	0
0.1	0	0	0	0	0
0	0.15	4.45	0	5.19	7
4.8	0.13	9.69	0	4.28	12.09
12.6	0.43	18.65	7.84	8.69	18.13
9.7	0	0.66	4.45	3.27	0
0	0	0	0	0	0
0	0	0	0	0	0
0	0	0.08	0	0	0.12
0	0	0	0	0	0
0	0	0	0	0.84	0.84
0	0	0.05	0	3.69	0.26
0	0	0	0	1.63	0
0	0	0	0	0	0
0	0	0.51	0	0	0.23
0	0	0	0	0	0
0	0	0	0	0	0
0	0	0	0	0	0
0	0	0.84	0	0	0
0	0	0	0	0	0
0	0	2.42	0	0.92	0
0	0	1.15	0	0	0
0	0	0	0	0	0
0	0	1.7	0	0.85	0
0	0	1.92	0	1.05	7.06
0	0	0.09	0	0.89	0
0	0	0	0	0	0
0	0	0	0	0	0
0	0	0	0	0	0
0	0	0	0	0	0
0	0	0.01	0	0	0.31
0	0	0	0	0	0
0	0	0.13	0	0	0
0	0	0	0	0	0
0	0	0	0	0	0
0	0	0	0	0	0
0	0	0	0	0	0
0	0	0	0	0	0.01
0	0	0	0	0	0
0	0	0.01	0	0	0
0	0	0	0	0.22	0
0	0	0	0	0	0
0	0	0.18	0	0	0
0	0	0	0	0	0.7
0	0	0	0	0	0
0	0	0.63	0	0	0
0	0	0	0	0	0
0.2	0	0.1	0	0	0
0	0	0.79	0	0	0
0	0	0.35	0	0.76	1.04
0	0	0	0	0.34	0.41
0.8	0	0.02	0	0	0.12
0.5	0	0	0	0	0
0	0	0.21	0	0	0
0	0	0	0	0	0
0	0	0	0	0	0
0	0	0	0.62	0.16	0
0	0	0.14	0	0	0
0	0	0.06	0	0	0
0	0	0	0	0	0
0	0	0.11	0	0	0
0	0	0.15	0	0	0
0	0	0.07	0	0	0.27
0	0	0	0	0	0
0	0	0	0	0	0
0	0	0	0	0	0
0	0	0	0	0	0.27
0	0	0	0	0	0
0	0	0.03	0	0	0
0	0	0	0	0	0.27
0	0	0.16	0	0	0
0	0	0	0	0	0.23
0	0	0.01	0	0	0
0	0	0	0	0	0
0	0	0	0	0	0
0	0	0.02	0	0	0
0	0	0.03	0	0	0
0	0	0	0	0	0
0	0	0.01	0	0	0.12
0	0	0	0	0	0
0	0	0	0	0	0.27
0	0	0	0	0	0
0	0	0	0	0	0
0	0	0	0	0	0.54
0	0	0	0	0	0.07
0	0	0	0	0	0
0	0	0	0	0	0
0	0	0.1	0	0	0.27
0	0	0.42	0	0	0
0	0	0	0	0	0
0	0	0	0	0	0
0	0	0.19	0	0	0
0	0	0	0	0	0
0	0	0.43	0	0	0
0	0	0	0	0	0
0	0	0	0	0	0
0	0	0	0	0	0
0	0	0	0	0	0
0	0	0	0	0	0.17
0	0	0	0	0	0
0	0	0	0	0	0
0	0	0	0	0	0
0	0	1.09	0	0	0.34
0	0	0	0	0	0
0	0	0.28	0	0	0
0	0	0.35	0	0	0
0	0	0	0	0	0
0	0	0	0	0	0
0	0	1.12	0	0	0.02
0	0	0.01	0	0.97	1.02
0	0	0.12	0.66	0	0
0	0	0.03	0	0.6	0.37
0	0	0	59.45	1.17	1
0	0	0	0.41	0	0
0	0	0	0	0.15	0
0	0	0.14	0	0.22	0
0	0	0	0	0	0
0	0	0.41	0	0.31	0.14
0	0	0	0	0	0
0	0	0.1	0	0	0
0	0	0	0	0	0
0	0	0	0	0	0.2
0	0	0	0	0	0
0	0	0.07	0	0	1.39
0	0	0	0	0	1.74
0	0	0	0	0	0
0	0	0	0	0.2	0.14
0	0	0	0	0	0
0	0	0.02	0	0.23	0
0	0	0	0	0.2	0.2
0	0	0.12	0	0	0.2
0	0	0	0	0.34	2.16
0	0	0.84	0	0.21	0.43
0	0	0	0	0.33	0
0	0	0.12	0	0.55	0.08
0	0	0.04	0	0.82	0.28
0	0	0.92	0	0.2	2.33
0	0	0	0	0	0
0	0	0.09	0	0	0
0	0	0.87	0	0	0
0	0	0	0	0	0
0	0	0	0	0	0
1.2	0	0	0	0	0
0	0	0	1.92	0	0
0	0.24	0.99	0	0	2.11
0	0	0	0	0	0
0	0	0.44	0	0	0
0	0	0.14	0	0.83	0
0	0	2.13	0	0	0
0	0	0	0	0.96	0
0	0	0	0	0	0
0	0.15	0.01	0	0.82	0.91
0	0.2	0	0	0.64	0
0	0	0.6	0	2.33	0
0	0	0.52	0	1.07	0
0	0	1.84	0	1.19	0.49
0	0	2.24	0	0.39	0
0.1	0	1.79	0	1.09	0
0	0.07	0.15	0	0.63	0.13
0	0	0	0	0.39	0
0	0	0	0	0.2	0.06
0	0	0.26	0	0	0
0	0.42	0	0	0.23	1.11
0	0.18	0.04	0	2.26	7.9
0	0	0.09	0	7.41	8.96
0	0.33	16.7	0	4.52	14.95
0.8	0	0.17	7.78	0.93	0
0.7	0	3.94	0	1.78	0.27
0.2	0.97	0	0	1.06	0
0.6	0	0	0	0	0.27
0.4	0.54	0.37	0	0.38	0.31
0	0	0.01	0	0.49	0.78
0	0.18	0.14	0	1.56	0.42
0	0	0.57	0	0	0.78
0	0	1.21	0.31	0.18	1.57
0	0	0	0	0.55	0
0	0	0.02	0	0.35	0
0	0	0	0	0	0
0	0	0	0	0.31	0
0	0	0	0	0.31	0
0	0.29	0	0	1.17	0
0	0.09	0.1	0	0.78	0.07
0	0	2.77	0	0.9	0
0	0	0.27	0	0.57	0
0	0	0.01	0	0.84	0.44
0	0	0	0	0.78	0
0	0	0.41	0	0.3	0
0	1.23	1.03	0	0.19	0.98
0	1.99	0	0	0.19	0
0	0	2.41	0	0	0
0	0	1.69	0	0.16	0
0	0	3.26	0	0.82	0
0	0	0	0	0	0.98
0	0	0	0	0	0.26
0	0.39	0.3	0	0	0
0	0	0.41	0	0.34	0.33
0	0	0.08	0	0.17	0
0	0	0.01	0	0.48	0
0	0	0.04	0	0.8	0.17
0	5.99	0.71	0	0	0
0	0	0.66	0	0.16	0
0	0.67	0.01	0.25	0	0
0	0.82	4.69	12.21	7.49	1.74
2.9	0.35	0.56	5.6	4.64	9.24
2.3	0	0.52	0	2.75	9.21
0.3	1.09	0.65	5.36	3.11	0.28
9.2	3.47	9.37	4.72	2.58	6.82
0.2	1.14	0.32	0	0.62	0
0	0.22	0.75	0	0.49	0
0.2	0	1.62	3.5	0.65	0
1.3	0	5.36	2.92	4.24	7.45
0.4	0	1.09	0	1.3	0
0.5	0	1.44	0	0.89	2.37
0	1.63	6.13	6.1	2.78	8.65
0	0	0	0	0.26	0
0.2	0	1.27	0	1.13	0
0	2.55	1.07	0.12	0	0
0.3	1.16	0	0	0	1
0	0.83	0	0	0	1
0	0	4.28	0	0.26	0.05
0	1.08	0	0	0.37	0
0	0	0.22	0	0	0
0	0	0	0	0	0
0	0	0.19	0	0.36	0
0.3	0	0.08	0	2.36	1.05
0	0.12	2.47	0	1.64	2.2
0.4	0	1.55	0.31	2.46	1.59
0	0.2	0.98	0	2.98	0.28
8.9	0.12	2.47	0	2.78	5.21
9.3	0.33	15.97	1.9	2.56	13.07
1.2	2.79	1.37	0.3	1.72	0
0.2	1.02	0.96	1.7	3.69	0.79
0	0.1	0.52	0	1.59	5.5
1.6	1.81	0.12	0	2.28	0.82
0	5.02	0.27	0	0	1.74
0	1.17	0.17	0	0.8	1.74
0	1.74	2.33	0	0.35	1.14
0	1.02	0.76	0	3.02	0
0	6.72	1.94	0	0.46	0.82
0	1.81	0	0	0.79	0
0	3	0	0	1.55	0
0	4.34	0	0	0.74	0.47
0	1.45	0	0	0	0.35
0	0.37	0	0	0	0
0.1	0.23	0.17	0.32	0.45	0.51
0	4.79	0.06	0	0	0.23
0	0.95	0	0	0	0
0	3.5	0	0	0	0
0	5.51	0	0	0	0
0	1.62	0	0	0	0
0	3.3	0	0	0	0
0	4.56	0.1	0	0.54	1.79
0	6.52	0.02	0	5.85	6
0	3.37	0.63	0	14.8	0
0	3.83	1.86	4.13	4.12	11.38
0	3.84	1.86	0	2.8	4.56
0.2	8.73	12.33	5.48	1.92	0
0.5	0.61	0.9	0.51	0.62	0
0	4.68	1.9	0	10.07	0.66
0	3.61	0.21	0	5.38	0
0	2.94	2.79	0	5.33	0.66
2.4	7.32	0.58	0.19	3.43	1.52
3.2	3.32	1.33	3.15	1.99	1.21
0.1	1.13	1.83	0	7.02	2.38
2.3	0.08	0	0	0	0
3.5	5.72	0	0	0	0.94
0	8.14	3.62	0	0	8.22
0	12.13	8.51	0	1.54	1.21
0.1	7.82	4.08	0	1.08	1.75
0.1	3.7	10.91	16.72	6.77	6
4	4.68	5.29	0	4.13	0
0	11.82	4.94	15.73	3.89	5.06
0	7.61	1.48	0	0.55	1.58
0	4.3	1.87	1.24	0.59	3.6
0	7.91	1.64	0	0	9.48
0	3.01	0.93	0	0	0
0	8.74	1.18	0	0.94	0.32
0	5.26	0	0	0	1.41
1.7	19.73	20.92	0	1.95	4.96
1.5	5.3	3.56	2.74	13.31	2.33
5.7	2.85	1.8	0	4.38	0.81
1.1	0	0.61	0.71	0	0
2.8	0	1.15	0.29	0	0
1.8	0.27	1.13	0.77	0.31	0.1
0	4.26	1.85	3.83	2.99	1.32
3.9	0.47	2.58	0	4.04	2.25
5.2	0.6	7.73	0	10.02	2.15
3.1	0	1.52	0	5.34	1.08
1.3	0	2.65	0	15.49	3.23
3.7	0	2.18	0	13.84	1.7
0.9	0.4	9.69	14.81	6.35	7.33
8	0	2.29	0	5.87	1.29
1.1	3.47	4.71	0	9.91	2.5
0.8	3.15	5.18	2.77	15.58	8.74
8.8	3.02	2.68	0	13.1	6.64
1.1	0.25	0.39	0.69	2.77	3.17
3	1.35	0.69	0	0.96	0
0	3.15	0.98	0	0.28	0.9
0	6.16	0.52	0	0	0.15
0	4.2	0.22	0	0.53	0.16
0	2.76	0.44	0	3.08	0
0	2.59	0.45	0	3.58	1.45
1.8	12.6	1.65	0	2.78	0
0	6.63	2.3	3.27	5.75	0.88
16.1	7.49	0.91	6.08	3.02	2.59
0.1	1.69	4.7	7.57	16.2	7.03
3.3	0.93	0.64	0	3.9	0
0.7	0	0.66	13.78	8.63	0.58
8.7	0	0.39	0	4.01	0
1	4.45	5.38	0	8.87	3.53
0.2	0	0.39	0	1.47	0
1.7	14.13	1.06	0	9.46	6.47
3.3	6.85	7.05	0	12.22	2.62
11	6.86	6.29	0	9.07	6.45
2.7	1.03	1.64	6.62	4.15	0.55
0.2	4.14	2.19	0	2.61	0
0	14.16	6.79	0	15.42	3.1
6.7	1.77	1.59	0	5.92	1.79
0	0	3.12	9.07	14.62	9.64
1.8	0.53	2.53	0	4.43	8.74
1.2	6.25	30.91	7.77	5.76	4.83
1.4	0	0.63	0	3.55	0
0	0	2.2	0	7.94	7.2
1.7	5.84	2.92	0	6.82	4.73
3.4	5.89	2.63	0	11.98	7.91
4.3	0.85	1.92	0	13.52	2.17
0.2	9.77	6.05	7.97	9.78	7.98
0.9	0.11	0.6	0	3.09	0
3.3	14.75	3.85	4.1	11.36	7.28
3	2.07	0.53	0	0	1.71
0	4.12	1.74	0	0	0
0	6.43	5.71	0	1.76	2.85
0	11.72	10.87	0	9.51	1.26
8.5	6.86	42.96	0	11.53	12.17
30.5	3.13	2.98	0	11.14	11.63
0	8.42	1.5	0	12.49	8.96
3.4	2.07	0.96	0	2.29	1.87
1.3	4.77	0.17	0	4.17	0.8
0.4	0	0.06	0	0	0
0	0.63	0.09	0	0	0.33
0	0.98	0	0	0	1
0	0	0.28	0	0	0
0	0	1.29	0	0	0.07
0	0	0	0	0	0
0	0	0	0	0	0.6
0	3.55	0	0	0	0.74
0	0.09	1.07	0	0.47	2.54
0	0.83	1	0	2.37	0.87
0.2	0	1.07	0	2.38	6.02
0.5	0.37	2.9	0	0	0
4.7	3.53	13.84	0	7.54	2.34
0	0	0.13	0	0	0
0	2.42	0.38	0	0.47	1.94
0	0.17	1.43	0	3.19	0.2
0.4	0	2.3	0	5	4.14
1.8	0	0	0.67	0.64	0
0	0.78	2.79	0	1.32	0
0.8	1.18	3.49	0	0	1.67
0.2	0	3.02	0	0.49	0.13
0	0.27	1.43	0	0	1.2
0	0	0.37	0	0	0
0	1.26	1	0	0	2.01
0	0.32	0.74	0	0	0.8
0	1.62	7.69	0.11	0	0.53
0	0.86	1.12	0	2.69	1.54
0	0	3.42	0	3.78	0
4.7	1.36	11.86	0	5.23	2.56
4.5	0	0.37	0	0	0
1.2	0	0	0	0	0
0	0	0	0	0	0
0.6	0.28	0	0	0	0
2.1	0	1.18	0	0	0.16
0	0	0	0	1.42	0.02
0	0	0	0	1.33	0.36
0	0	0	0	1.39	0.08
0	0	0	0	1.25	0
0	0	0.13	0	5.2	0.14
0	0	1.14	0	2.78	0.27
0	0	0	0	1.26	1.84
0	0.45	0	0	4.65	0.2
0	0	5.85	0	9.06	10.69
0	0	15.41	0	24.73	44.25
0	0	1.74	0	8.11	0.14
0	0	3.66	1.3	5.99	2.23
0	0	0	1.03	1.45	0
0	0	0	0	0	0
0	0	0.23	0	1.6	0
0	0	0	0	0	0.42
0	0	0	0	1.44	0
0	0	0	0	1.57	0.45
0	0	0	0	1.46	0
0	0	0	0	1.41	0
0	0	0.05	0	1.39	0
0	0	0.01	0	5	3.71
0	0	0	0	0.47	0
0	0	0.23	0	0	2.53
0	0	0	0	0	0
0	0	0	0	0	0
0	0	0.35	0	0	1.27
0	0	0.3	0	0	0
0	0	0.03	0	0	0.32
0	0	0	0	0	0
0	0	0.35	0	0	0.93
0	0	0.02	0	0.48	0
0	0	0.28	0	0.53	0.93
0	0	0.18	0	0.57	2.24
0	0	0.13	0	0.48	0
0	0	0.17	0	0	0
0	0	0	0	0.49	6.47
0	0	0	0	0.48	0
0	0	0.39	0	0.5	0
0	0	0.06	0	0	0.94
0	0	0	0	0	0
0	0	0.09	0	0	1.34
0	0	0.15	0	0	2.11
0	0	0	0	0	0
0	0	0	0	0	0
0	0	0.34	0	0	0.05
0	0	0	0	0	0.78
0	0	0	0	0	0
0	0	0	0	0	0.59
0	0	0	0	0	0
0	0	0	0	0	0.22
0	0	0	0	0	2.69
0	0	0	0	0	0
0	0	0	0	0	0.07
0	0	0.03	0	0	0
0	0	0	0	0	0
0	0	0	0	0	0
0	0	0	0	0	1.1
0	0	0	0	0	0.01
0	0	0	0	0	0
0	0	0	0	0	0.03
0	0	0	0	0	0
0	0	0	0	0	0.07
0	0	0	0	0	0.13
0	0	0.07	0	0	0
0	0	0	0	0	0
0	0	0.09	0	0	0
0	0	0	0	0	0.56
0	0	0	0	0	0.99
0	0	0	0	0	0
0	0	0.14	0	0	0.68
0	0	0	0	0	0
0	0	0.01	0	0	0
0	0	0	0	0	0.34
0	0	0	0	0	0
0	0	0	0	0	0
0	0	0	0	0	0.12
0	0	0	0	0	0
0	0	0	0	0	0.08
0	0	0	0	0	0.13
0	0	0	0	0	0.04
0	0	0.01	0	0	0
0	0	0	0	0	0.99
0	0	0	0	0	1.01
0	0	0	0	0	0
0	0	0	0	0	0
0	0	0.03	0	0	0
0	0	0	0	0	0
0	0	0	0	0	0.08
0	0	0.08	0	0	0.73
0	0	0	0	0	0
0	0	0	0	0	0
0	0	0	0	0	0
0	0	0.02	0	0	1.72
0	0	0.05	0	0	0
0	0	0	0	0	0.05
0	0	0.04	0	0	0
0	0	0	0	0	0
0	0	0	0	0	0.04
0	0	0	0	0	0
0	0	0.12	0	0	0.55
0	0	0.08	0	0	0.48
0	0	0.14	0	0	0
0	0	0.15	0	0	0.16
0	0	0.02	0	0	0.04
0	0	0	0	0	0
0	0	0.19	0	0	0.12
0	0	0.65	0	0	0
0	0	0	0	0	0
0	0	0	0	0	0.29
0	0	0.36	0	0	0.11
0	0.18	0	0	0	1.28
0	0	0.33	0	0	0.21
0	0	0.59	0	0	0.14
0	0.1	0.18	0	0	0.15
0	0.07	0.81	0	0	0
0	0.12	0	0	0	0
0	0.07	0	0	0	0.16
0	0.18	0	0	0	0
0	0.2	0.03	0	0	1.65
0	0	0	0	0	0
0	0	0	0	0	0
0	0.34	1.33	0	0	1.72
0	0.08	0.01	0	0	0.74
0	0	0	0	0	0
0	0	0.46	0	0.48	0.08
0	0.33	0.52	0	0.43	2.3
0	0	0	2.62	0.61	0.45
0	0	0	0	0.53	1.11
0	0	0	0	0	0
0.2	0	0.11	0	0	0.89
0	0	0	0	0	0.15
0	0	0.4	0	0	0.74
0	0.17	0.01	0	0.39	0.26
0	0	0.21	0	0	0
0	0.32	0	0	0	0.74
0	0	0.14	0	0	0.26
0	0	0	0	0	0
0	0	0.42	0	0	1.48
0	0	0.19	0	0	0
0	0.41	0	0	0	0.74
0	0	0	0	0	0
0	0	1.08	0	0	9.36
0	0	0	0	0	0
0	0	0	0	0	0.13
0	0	0	0	0.44	0
0	0	0.14	0	0.73	0
0	0	0	0	0.15	0.95
0	0	0	0	0.28	0
0	0.07	0	0	0.25	0.78
0	0	0.12	0	0.41	0
0	0.14	0.44	0	0	0
0	0	0.07	11.94	2.67	0
0	0.15	0.06	0	0.76	0
0.9	0	0	0	0	0
0	0	1.52	3.3	0	0
0.5	0	0.88	0	0	0
0	0	0.03	0.57	0	0
0	0	0	0	0	0
0	0	1.27	0	0	0
0	0	2.03	0	0	0
0	0.07	2.17	0	0	0
0	0	0	0	0	0
0	0.12	0.44	0	0.15	0
0	0	0	0	0	0
0	0.16	0.68	0	0	1.38
0	0.12	1.43	0	0.16	0
0	0.14	0	0	0.23	0
0	0	0.81	0	0	0
0	0	0.29	0	0.15	4.5
0	0	2.15	0	1.02	0
0	0	1.73	0	0.48	0
0	0	0.54	0	0.25	0.83
0	0	0.01	0	3.02	0
0.3	0.18	1.67	2.09	0.23	6.25
0	0	0.11	0	3.02	9.86
0.5	0	0.75	0	2.42	7.43
0	0	2.29	0	0.93	0
8.1	0	0.55	0	4.06	10
0.6	0	0.38	3.06	2.09	2.86
0	0	0.91	2.95	2.08	2.01
0	0	4.08	2.99	2.45	7.3
0	0	2.01	1.38	1.88	0
0	0	0.04	1.99	0.9	0
0	0	3.87	0	1.78	0
0	0	2.44	0	0.84	0
0	0	3.79	0	0.41	0
0	0	0.01	0	0.97	0
0	0	0.55	0	0.87	0
0	0.07	0.75	0	5.21	5.75
0	0	0.99	0	3.84	0
0	0	1.48	4.57	1.61	1.74
0	0	1.21	0.21	3.04	0.52
0.4	0	0.04	1.41	0.83	0
0	0	1.45	0	0.71	0.42
1.4	0.19	4.18	0.15	1.05	2.18
0	0.24	5.17	1.51	1.13	0.15
0.2	0	2.25	0	0.61	0.6
2.7	0.54	5.37	1.47	1.19	5.75
0.3	0	0.76	0.11	0.69	0
0	0	0.52	0	0	0
0	0	1.47	0	0.36	0
0	0.42	0	0	0.43	0.41
0	0.24	1.23	0	1.95	0
0	0.46	0.49	0	0.83	0.47
0	0.34	0.25	0	2.84	0.65
0	2.15	0.58	0	1.56	1.86
2.5	0.32	1.36	0	3.24	1.33
0	0.2	1.52	0	3.28	0
0	1.41	1.27	2.73	4.03	1.48
0	0.81	0.19	0	0.92	0.74
0	0.36	0.72	0	1.55	0
0	0.14	0	0	0.69	1.12
0.2	1.34	0.08	0	0	0.68
0	0.07	0.2	0.22	0.81	4.49
4.1	2.63	2.87	0.35	0.61	5.82
0.3	0	0.46	0.15	0.59	0.77
0	0	0.3	0.74	0.78	0.97
0	0.51	0.5	0	0	0
0	0	0	0	1.3	0.5
0	0.22	0.86	0	1.95	0
0	0	0.38	0	3.2	0
4.3	1.91	7.78	0.34	2.04	12.46
0.2	0.44	2.32	0	0.7	4.1
5.6	0.55	0.09	0.17	0	0.21
0	0.86	2.21	0	1.6	9.04
4.7	0	11.58	0	0	0
0.4	3.57	3.92	0	7.51	7.15
11	0	1.73	0	4.18	0
0.4	0.3	0.38	0	6.89	6.14
14	0.82	2.12	2.21	3.21	0
0	1.49	0	0	3.05	2.27
0.3	2.56	35.72	0	11.54	13.73
5.4	0	6.68	0	4.79	0.62
0	3.76	1.01	0.53	0.85	0.26
0	1.88	4.88	1.14	0.85	0
0	1.26	4.84	0.22	8.27	0.61
0.2	5.93	0.76	0	0.37	0
0.7	9.23	2.24	0.76	3.3	1.47
0.2	1.97	3.35	0	1.77	0.43
0	4.44	0.06	0	1.15	0.43
0	6.63	0.75	0	11.34	4.61
0.3	1.81	2.67	0	13.78	4.22
1.6	2.28	2.07	0	11.06	3.24
1.5	4.07	11.9	7.4	0.37	0.48
0	6.27	0	0	0.6	0.74
0	1.71	0	0	1.08	0
0	2.73	0.26	0.37	0.29	1.47
0	2.53	0	0	0	0
0	1.99	0.09	0	0.24	0
0	3.7	0	0	0.24	0.93
0	4.51	0.03	0	0	0.61
0	1.74	0.02	0.13	0	0.14
0	0.31	0.08	0	0.21	0
0	1.39	0	0.15	0	0.55
1.9	1.38	2.95	0.49	0.86	1.3
16	7.51	7.7	6.98	2.69	1.76
23.2	6.37	4.53	0	2.66	3
12	1.93	3.87	6.78	9.13	1.1
12.1	2	2.04	8.03	6.81	2.82
5.4	0.51	3.9	1.13	9.35	3.17
0.3	0.53	0.63	0	5.33	0.35
0.1	0.08	1.79	1.8	2.27	0.69
5.8	1.08	1.32	2.47	1.64	1.42
0	0	1.48	0	2.94	0
0	0	1.58	0	4.47	6.51
4.5	7.03	4.53	0.78	5.34	7.18
0.5	5.05	1.23	0	15.84	10.16
1.6	11.13	35.77	0.81	20.66	44.71
8.6	3.25	14.24	0	19.96	21.66
16.2	0	2.51	0	0.7	0
0	0	3.02	0	0	0
0	0	1.72	0	0	0
0	2.84	7.18	5.61	3.46	6.55
2	1.56	6.54	0	7.2	4.13
0.2	8.14	4.72	0	12.79	8.85
0.8	7.41	2.01	0	7.15	10.75
0	6.68	6.15	2.86	15.26	4.96
8.2	4.68	4.08	7.43	3.77	0
0.3	4.11	3.79	0	0.81	2.82
0	1.91	4.66	0	0	0
0.9	0.37	2.28	0.43	1.05	0
0.6	3.56	1.23	3.39	0	1.94
0	9.8	1.05	5.66	0.83	0
0	4.97	3.84	0.41	0.3	0
0	18.03	19.49	9.15	13.45	12.93
20.8	3.31	10.09	0	11.98	6.43
19.4	0.1	0.37	0	0.83	0
14.5	0.49	4.33	0	0	0
19	0.09	3.48	0	0.57	0.63
5.8	0	1.6	0	0.85	1.27
1.7	0.08	0.88	0	1.24	1.79
0	0	3.82	0	0	0
0	1.23	0.78	0	0	0
0	1.83	0.05	0	0.65	0
7.7	1.59	1.34	0.13	2.48	4.81
4.5	0.53	0.73	0	0	0
0	2.79	2.81	0	3.42	4.55
16.2	0.33	16.59	0	0.78	4.08
14	0.54	0.44	0	0.32	0
0.5	0.75	0.02	0.11	0	0
2.1	0	0.16	0	0.41	1.31
4	1.19	12.15	0.17	0.36	3.45
1.3	0.29	1.23	0.14	0	0
0	0.8	0.43	0	0	0.84
0	2.81	0	0	0.95	0
0	1.29	1.75	0	0	0
1.2	0.63	2.27	0	1.52	0
0.8	0.54	0.85	0	0.59	0
0	0.58	0	0	0	1.31
0	3.72	1.86	0	0	0
0	5.01	1.61	0	0	1.52
0.2	4.31	2.31	0.98	0	0
0	3.58	1.12	3.87	2.36	0.37
0	5.39	0.98	0	3.5	5.34
0.4	0.8	3.84	0	2.82	0.84
0	5.03	6.58	4.3	4.15	8.68
1.9	5.81	11.39	12.91	27.26	60.94
3.9	1.31	14.88	13.7	7.37	8.58
4.6	0.12	7.88	0	0	0.68
1.9	0	5.4	0	11.11	3.35
0.1	0	5.52	1.76	4.94	3.61
0	0	4.48	0	0	0
2.6	2.89	7.81	1.84	1.49	2.14
1.1	5.21	0.88	0	3.53	1.73
0	1.32	0.38	0	2.53	0.99
0	0.94	0.24	0	1.97	0
0	2.58	0	0	0.66	5
0	0	0.46	0	0.44	0
0	0	1.86	0	0.46	0
0	2.22	0.09	0	0.93	3.25
0	12.24	5.35	0	11.27	8.96
1.7	2.76	6.81	5.01	9.77	2.66
0	0.13	6.42	0	5.24	4.67
1.8	2.83	24.4	2.11	27.7	23.89
6.2	0.35	0.82	0	1.39	0
0.9	1.22	7.88	0.27	18.39	16.62
2.6	0.37	4.8	3.07	6.69	0
0.2	1.34	3.15	0	3.07	1.95
8.5	0	0.74	0	0	0
2.1	0	0.36	0.14	0	0
0.5	0.53	0.81	0.58	4.02	0.13
2.6	0.98	2.01	0.43	0.44	0.19
0.5	0.67	0	0	0.53	0
0	0.3	0.77	0	0	0
0	0.53	0	0	0	0
0	0.25	2.27	0	0.51	0
3.6	1.45	3.86	0	0.5	1.1
4.2	0.23	1.29	0	2.48	0
2.6	0	0.07	0	2.42	4.93
0	0	3.97	0	8.32	7.79
0	0	0.13	0	0	0
0	1.21	0	0	0	0
0	0.08	0	0	0	0
0	0	0.65	0	0	0
0	0.08	0	0	0	0
0	0	0	0	0	0
0	1.09	0	0	0	0.65
0	0.6	1.21	0	0	0.92
0	1.19	0	0	0.8	0.75
0	0.87	0	0	0.36	0.58
0	0.13	0	0	0	0
0	0.22	0.08	0	0	1.27
0.2	0	0	0	0	0.25
0	0	0	0	0	0
0	0	0.71	0	0	0.29
0.6	0.35	0	0	0	0.54
0.6	0	0	0	0	0
0	0	0.7	0	0	0
0	0.12	0	0	0	1.08
0	0	0	0	0.35	0
0	0.09	0.31	0	0.39	1.37
0	0	0.96	0	0	0
0	0	0.98	0	0.48	0.91
0	0	0.02	0	1.14	0
0	0	0.88	0	2.17	2.2
1.4	0.45	1.27	4.92	0.69	1.21
0	0	0.58	0.32	0.41	0.45
0	0	0.14	0	0	0.16
0	0	0.06	0.35	0.66	1.81
0	0	0	0	0	0
0	0	0	0	0.72	0
0	0	0	0	0	0.16
0	0	0	0	0	0.29
0	0	0.07	0	0	0.25
0	0	0	0	0	0.16
0	0	0	0	0	0
0	0	0.23	0	0.51	0
0	0	0.02	0	0	0
0.3	0	2.04	0	1.51	0.22
0.2	0.08	0	0.78	1.02	0
0	0.22	0	0	0	0.14
0	0	0.75	0	0	0.19
0	0.85	0	0	0	0
0	0	0	0	0.26	1.88
0	0.16	0.25	0	1.02	1.33
0	0	0.4	2.8	2.32	2.93
11.7	0.25	1.88	6.78	1.23	0.3
0	0.78	0	0	0	0
0	0.26	0	0	0	0
0	0.53	0	0	0	0
0	0.11	0	0	0	0
0	1.93	0.1	0	0.18	3.73
0	0.32	0	0	0	0.16
0	0	0	0.22	0	0
0	0	0	0	0	0
0.4	0	0	0	0	0
0	0	0	0	0	0
0	0	0.03	0.14	0.37	0
0	0	0	0	0	0
0	0	0.03	0	0.16	0
0	0	0	0	0	0
0	0	0	0	0	0
0	0	0	0	0	0
0	0	0	0	0	0.22
0	0	0	0	0	0
0	0	0.15	0	0	0
0	0	0	0	0	0
0	0	0	0	0	0
0	0	0	1.8	0	0
0	0	0	0.19	0	0.8
0	0	0	0	0	0.12
0	0	0	0	0	0.12
0	0	0.07	1.52	0.19	0.5
0	0	0.02	0	0.21	0
0	0	0.44	0	0	0
0	0	0.78	0	0.54	1.24
0	0	0.09	0	0	0
0	0	0	0	0	0
0	0	0	0	0	0
0	0.13	0.09	0	0	0
0	0	0.05	0	0	0
0	0	0	0	0	0.29
0	0	0.71	0	0	0.24
0	0	0	0.12	0	0.24
0	0	0.04	0	0	0.5
0	0	0	0	0	0.19
0	0	0	0	0	0
0	0	0	0	0	0.26
0	0	0.04	0	0	0.39
0	0	0	0	0	0
0	0	0	0	0	0
0	0	0.13	0	0	0
0	0	0	0	0	0.58
0	0	0	0	0	0.74
0	0	0.09	0	0	0
0	0	0.4	0	0	0
0	0	0	0	0	0
0	0	0.21	0	0	0
0	0	0	0	0	0
0	0	0.03	0	0	0
0	0	0.39	0	0	2.93
0	0	0.02	0	0	0.18
0	0	0	0	0	0
0	0	0	0	0	0
0	0	0	0	0	0.83
0	0	0.89	0	0	0.14
0	0	0.29	0	0	0
0	0	0	0	0	0
0	0	0.36	0	0	0.02
0	0	0	0	0	0
0	0	0	0	0	0
0	0	0	0	0	0
0	0	0	0	0	0.62
0	0	0	0	0	0
0	0	0	0	0	1.43
0	0	0	0	0	0
0	0	0	0	0	0.74
0	0	0.03	0	0	0.07
0	0	0.05	0	0	0
0	0	0	0	0	0.46
0	0	0.04	0	0	0
0	0	0	0	0	1.33
0	0	0	0	0	0.41
0	0.08	0	0	0	0.91
0	0	0	0	0	0
0	0	0.05	0	0	0.41
0	0	0	0	0	0
0	0	0.04	0	0	0
0	0	0	0	0.27	0
0	0.42	0	0	0	7.25
0	0.44	0	0	0	1.32
0	0	0	0	2.31	0
0	0	0.1	0	1.2	0
0	0	0.06	0	2.63	0.63
0.3	0	0.06	0	2.25	4.53
0.3	0	0.01	0	2.22	0
0	0.43	0	0	0	0
0	0	0	0.6	0.75	0.25
0	0.61	0	12.22	1.96	1.44
0	0	0	10.25	1.59	0
0	0.12	1.06	3.11	0.98	0
0.1	0	0	1.99	2	0.08
0	0	0	0	0.43	0
0	0	0	3.43	0.4	0
0	0	0	0	1.05	0.43
0	0.56	0	0	0.38	1.24
0	0.57	0.48	0	0	0
0	0	0	0	0	0
0	0.7	0	0	0	0.24
0	0.27	0	0	0	1.32
0	1.22	0	0	0	1.81
0	0.07	0	0	0	0
0	2.07	0.01	1.33	4.53	0.88
0.1	0	0	0.68	0.86	0
0	0	0	0	0	1.27
0	0.42	0	0.13	0	0
0	0	0.03	1.94	0	0
0	0.58	0	0	0	0
0	0	0	0	0	2.54
0	0.72	0	0	0	1.69
0	0	0	0	0	0
0	1.31	0	0	0	2.2
0	0.85	0	0	0	1.27
0	0.35	0	0	0	1.99
0	0.35	0	0	0.23	1.83
0	0	0.1	0	0.28	1.63
0	0.77	0.6	0	0	2.59
0	0	0	0	0	0
0	0.41	0	0.64	0.21	1.13
0	0	0	0	0	0
0	0	0	0	0.16	0.56
0.1	0	0.02	0	0.65	0.95
0	0	1.01	0	0	0
0	0.07	0.7	0	1.37	8.12
0	0	0.44	0	0	0
0	0	0.59	0	0.23	0
0	0	0	0	0.15	0
0	0.14	0.79	0	0	0
0	0.19	0	0	0	0.85
0	0.12	0	0	0	0
0	0	0	0	0	0
0	0	0.37	0	0.21	0
0	0.1	1.36	0	0.18	0.64
0	0.14	0.04	0	0.24	0
0	0.74	0.01	0	0.16	0.83
0	0.31	0	0	0	0.53
0	0.36	1.08	0.57	0	0
0	0.13	0.61	0	0.32	0
0	0.29	0	0	0.73	0
0	0	1.17	0	0.54	0.46
0	0	1.1	0	2.8	5.73
0	0	0.06	0	8.81	0.54
0.2	0	0.54	0	3.05	2.99
0	0.09	0.06	0	4.58	1.41
0	0.12	3.74	0	2.23	4.49
2.3	0.3	9.66	0	4.25	0.96
0.4	0.22	4.23	0	4.23	1.62
0	0.1	1.38	2.11	2.55	0.46
0	0.46	1.82	9.1	1.58	5.69
0	0.33	0.28	2.96	3.77	6.65
0	0.56	1.28	0	0.32	3.2
0	0	2.53	0	0.46	0
0	0.07	1.32	4.81	4.64	1.75
0	0.21	0.82	0	0.22	0
0	0	0	0	0.66	0
0	0	0.51	0	0.59	0
0	0	0	0	0.38	0
0	0.32	0.49	0	0	1.95
0	0	2.61	0	0.24	0
2.2	0.36	0	0	0.25	0.29
0.3	0	0.58	0	0.24	0.12
0.1	0	0.14	0.25	0.22	0
0	1.16	2.39	1.84	1.03	2.45
6.3	2.61	0.03	2.62	0.75	3.03
0	1.21	0.74	0	0	2.37
0	0.1	3.6	0	1.17	0.33
0	0.85	4.36	0	0.76	2.49
0	0	5.5	0	5.91	0.27
0	0.36	1.24	0	3.18	0.41
0	0.41	0.72	0.1	0.7	0.41
0	0.65	0	0	0	0
0	1.14	1.22	0	0	0
0	0.28	0.37	0	0.88	0
0	1.83	0.06	0	0	1.36
0	1.19	0.53	0	0	0.18
0	0	0	0	0	0
0	3.8	0	0	0	0.23
3.4	0	3.01	0	2.17	0.9
4	0	0.52	0	2.07	0.59
0	0	0.26	0	0	0
0	1.77	3.82	0	0.65	1.4
5.1	0	4.58	0	1.22	0.18
1.1	2.27	0.21	0	0.61	0
0	0	0.05	0	0	0
0	2.14	1.32	0	0	0.09
0	10.31	0.1	0	0.59	0.72
0.8	2.53	0.59	0.61	0	0.18
0	7.39	0.41	0	1.98	0.27
0	5.23	0	0	0.9	0
0	4.23	0.06	0	0	0
0	3.9	0	0	0	0
0	3.89	0	0	0	0.36
0	10.17	0	0	0	1.04
0	4.17	0.57	0	3.38	2.03
0	4.02	0.24	0	4	0.81
0	1.58	0.46	0	0.92	0
0	3.92	0	0	0	1.67
0	2.51	1.13	0	0.68	5.52
0	2.94	0	0	0.72	2.56
0	9.73	0.38	0	1.88	3.35
0.1	4.14	1.18	3.66	2.81	0.36
2.3	4.6	0.07	0	1.48	1.36
0	0.24	0.18	0.16	0.71	0
0.2	2	0.39	0.37	0.62	0.72
0.2	1.5	1.19	0	0.97	0
5.6	3.39	5.63	0	1.71	0.68
3.7	0.98	4.21	2.69	7.73	1.76
4.8	0	0.6	0	0	0.32
1	0.93	0.13	0	0	0.68
0	1.65	0.03	0	0	0
0.5	3.18	4.08	1.81	0	0.28
0	2.24	2.33	3	11.76	1.92
0	1.61	3.71	0.7	10.44	5.31
0	1.7	1.29	0	3.09	2.44
0	3.35	0.87	0	6.65	3.35
0	0.78	0.45	0	1.96	0
0	5.56	0.5	0	11.06	0
0	4.45	0.48	0	0	0
0	3.59	0	0	0	0
3.3	7.28	36.06	0.95	10.3	12.34
23.2	1.98	34.87	11.74	16.9	9.82
8.1	1.99	0.77	0	0	0
0	0	0.03	0	0	0.08
0	0.85	0.16	0.59	2.23	3.67
0.9	6.65	8.13	3.65	17.95	11.46
0	1.26	0	0	0	0.56
0	3.02	0	0	0	0.2
0	2.4	0.04	0	6.02	0
0	5.2	0.03	2.71	5.62	0.55
0	3.09	0.51	0	9.29	0
0	3.96	0.15	0	1.29	0.39
0	3.24	3.28	0	0.97	2.75
5.2	5.45	0.43	0	0.62	2.62
0	3.12	0.42	0.14	0.5	2.21
0	2.61	0.67	0	0.63	0
2.8	4.05	0.27	0	1.02	1.51
0	6.72	1.54	0	12.89	6.23
1.2	13.05	39.97	3.68	18.92	12.61
12.7	2.56	16.03	0	1.95	0.37
0	3.49	0.73	0.14	0.95	0
4	4.82	2.47	0.3	6.16	31.56
12.7	0.42	3.4	0	3.67	3.37
0.2	0.33	0.69	0	1.28	0
1.1	3.93	4.05	5.9	6.08	1.44
1.1	6.2	1.88	0.55	8.63	0.5
0	2.46	2.28	0	4.02	0.7
1.5	12.72	16.32	5.02	6.95	27.93
1.3	1.71	17.39	6.75	3.25	0.66
17.5	6.23	7.96	0.35	13.37	1.31
10.7	2.83	3.86	0	5.05	0.5
6.7	0	4.43	0	0	0
0.9	3.39	6.84	25.11	19.05	2.05
10.9	4.46	4.73	0	5.86	3.65
7.4	3.42	6.18	0	13.13	7.67
5.7	2.07	7.42	3.67	14.38	4.44
2.4	5.33	14.99	21.3	26.58	18.01
0.3	5.69	5.59	10.19	15.96	0.33
4.2	6.02	8.66	10.65	13.99	27.34
4.9	0	7.5	0	2.69	0
0	0.1	0.61	0	0.21	0
0	1.55	1.8	0	0.33	0
0	1.13	1.13	0	0.54	0
0	4.31	4	0	5.27	9.2
0.3	6.13	7.13	3.23	15.08	5.56
2.9	1.98	2.8	0	3.31	0.89
2.5	8.96	0.89	0	2.82	0
0.6	3.95	0.39	0	7.77	12.36
1.2	6.39	0.68	0	1.64	0
0	5.71	1.67	0	8.16	0.98
6.4	8.84	14.93	10.06	18.17	0.93
5.6	0.77	0.13	0	0.71	0
0	1.23	5.49	10.64	11.95	1.02
1.6	6.36	3.4	12.76	11.84	6.62
17.2	21.63	20.38	3.67	3.41	20.41
8.7	0	2.53	0	10.93	4.05
1.3	0.81	2.48	0	7.51	0.67
0	2.53	12.72	0	7.79	5.51
6.1	0.64	0.6	0	6.11	1.64
0.6	2.1	0	0	0	1.42
0	1.93	0.3	0	0	0
0	5.18	9.75	5.11	10.74	11.96
1.6	4.54	9.57	0	7.14	9.2
7.4	4	0.78	0	3.73	9.11
0	8.6	7.24	4.85	7.71	1.73
4.2	0	1.29	0	10.05	0
2.6	2.59	1.38	0	0.92	0.18
0	0	0.66	0	8.62	0
0.3	4.87	18.4	3.4	14.85	21.52
1.2	0.51	4.34	0	12.38	0.76
0.7	0	2.06	4.47	10.62	0
0	5.73	4.42	2.95	23.6	5.92
8.6	0.42	10.14	0	11.26	15.93
7.5	1.21	3.04	0	9.84	6.81
1.5	4.65	6.04	0	12.68	13.42
7.5	1.02	3.62	5.35	9.82	2.41
4.1	0	4.65	0	5.89	0
0.7	7.98	15.32	0	3.61	4.51
1.9	1.06	12.59	0	2.59	8.44
0.5	0	3.58	0	5.49	0
0	0	3.72	0	0.9	0
0.7	0	4.64	0	2.7	3.62
0.1	0	3.25	0.21	1.53	0
0	0	2.31	0	1.5	0
4.4	0.57	4.71	0	0.45	1.36
0	0.4	11.13	1.43	3.96	0.21
0.7	0.54	0.41	0	0	0
0	0.18	0	0	0	0
0	2.27	0.52	0	0.47	1.62
0	0	1.96	0	0	0
0	0	0	0	0	0
0	1.99	3.8	0	0	3.83
0	0.85	2.28	0	0.43	0.26
0	0	0.4	0	0	0
0	0.7	0.7	0	0	0
0.8	0	2.86	0	0	0
0	0	0.86	0	0.56	0.63
0	0	0.84	0	0.75	0
0	0.09	0.06	0	0	0
0.7	0	1.15	0	0.82	0
0	0	0.41	0	0	0
0	0.47	0.57	0	0	0.41
0	0.38	0	0	0	0
0	0.63	1	0	0	0.27
0	0.08	1.56	0	0	0
0	0.92	0.88	0	0	0
0	0.84	0.5	0	0	0
0	0.73	2.04	0	0	1.97
2.6	0.98	10.05	0	3.35	2.37
3.4	0	11.01	0	7.54	0
4.9	0	0	0	0	0
0	0	0	0	0	0
0	0.48	0.09	0	0	0.81
0	0	0.05	0	0	0
0	0.09	0	0	0	0.81
0	0.21	0.03	0	1.32	1.15
0	0	0.84	0	0	0
0	0	0.67	0	2.12	0
0	0.08	0	0	0	0
0	0	0	0	0	0
0	0	0.4	0	1.15	2.78
1.4	0.88	0.02	0	0.92	10.25
0	0.22	0	0	0	0.2
0	2.07	0	0	0	5.29
0	0.15	0.38	0	0	0.41
0	0.27	0	0	0	0
0	0.11	0	0	0	0
0	0	0	0	0	0
0	0.09	0.07	0	0	0.2
0	0.43	0	0	0	0
0	0	0	0	0	0.14
0	0.08	0	0	0	0.14
0	0	0	0	0	0
0	0.08	0.12	0	0	0
0	0.09	0	0	0	0.05
0	0	0	0	0.5	0
0	0	0	0	0	0
0	0	0.05	0	0.54	0
0	0	0	0	0.51	0
0	0	0	0	0	0
0	0.13	0	0	0	0.05
0	0.24	0	0	0	0.08
0	1.12	0	0	0	0.01
0	0	0	0	0	0
0	0	0	0	0	0
0	0.56	0	0	0	0
0	0.65	0	0	0	1.28
0	0.69	0.43	0	1.72	0.48
0	0.09	0	0	0	0.03
0	0.21	0	0	0	0.08
0	0	0	0	0	0
0	0.29	0	0	0	0.08
0	0	0	0	0	0
0	0.08	0	0	0	0.04
0	0	0	0	0	0
0	0.8	0	0	0	0.05
0	0	0	0	1.7	0.08
0	0.27	0.01	0	0	0.03
0	0.25	0.02	0	0	0.02
0	0.61	0.03	0	0	0.11
0	0	0.78	0	0	0.01
0	0.13	0	0	0	0.05
0	0.37	0.06	0	0	0.17
0	0.41	0.26	0	0	0.04
0	0.19	0	0	0	0.02
0	0.34	0	0	0	0
0	0.17	0	0	0	0.26
0	0.11	0.06	5.72	0	0
0	0	0	0	0	0.04
0	0	0	0	0	0
0	0.67	0	0	0	0
0	0	0	1.46	0	0
0	0.39	0	0	0	0
0	0.51	0	0	0	0
0	0	0	0	0	0
0	0.34	0	0	0	0
0	0.64	0	0	0	0
0	1.12	0	0	0	0.74
0	0	0	0	0	0
0	0	0	0	0	0
0	0.49	0	0	0	0.85
0	0.08	0	0	0	0
0	0.51	0	0	0	0.73
0	0.2	0	0	0	0.04
0	0.4	0	0	0	1.07
0	0.18	0	0	0	0.02
0	0	0	0	0	0
0	0.7	0	0	0	2.63
0	1.19	0	0	0	1.11
0	0.44	0	0	0	0
0	0.07	0	0	0	0
0	0.33	0	0	0	0.13
0	0	0	0	0	0
0	0.3	0	0	0	0
0	0	0	0	0	0
0	0.14	0	0	0	0
0	0.36	0	0	0	1.08
0	0	0	0	0	0
0	0	0	0	0	0.44
0	0.09	0	0	0	0
0	0.17	0	0	0	0
0	1.17	0.11	0	0	1.1
0	0.12	0.01	0	0	0.47
0	0.12	0.52	0	0.89	0.07
0	0.09	0	0	0	0
0	0.1	0.91	0	0	0.54
0	0.26	0	0	0	0.83
0	0	0	0	0.26	0
0	0.27	0	0	0	0.07
0	0.07	0	0	0.27	0.44
0	0	0.22	0	0	0
0.6	0	0	0	0	0
0	0	0.04	0	0	0
0	0	0	0	0.88	0
0	0.09	0.01	0	1.16	4.45
0	0	0	9.97	0.8	0
0	0.12	0	1.25	0	0
0	0	0	6.01	0	0
0	0	0	1.04	0	0
0	0	0	0	0	0
0	0	0	0	0.17	0
0	0	0	0	0	0
0	0	0	0	0	0.16
0	0	0	0	0	0
0.1	0	0	0	0.16	0
0	3.07	0	0	0	1.61
0	3.29	0	0	0	2.77
0	0.13	0	0	0	0
0	7.06	0	0	0	0.64
0	0.73	0	0	0	1.31
0	2.73	0	0	0	0.65
0	0.54	0	0	0	0.67
0	0.38	0	0	0	0.18
0	4.49	0	0	0	1.72
0	0.53	0	0	0	0
0	4.31	0	0	0	1.55
0	1.03	0	0	0	0.49
0	2.22	0	0	0	0
0	2.58	0	0	0	0.65
0	0.59	0	0	0	0
0	2.32	0	0	2.02	1.05
0	0.3	0	0	1.23	0
0.2	0.94	0.16	0	0.56	0.73
5.4	1.66	1.65	0	0.17	1.4
0	0.62	0	0	0	0.69
0	0.6	0.53	0	0	0.19
0	2.15	1.87	0	0	0.78
0	1.93	0	0	0	0.74
0	1.13	0	0	0	0
0	2.88	0	0	0.22	0.88
0	0.66	0	0	0.52	1.09
0	2.46	0.67	0	0	5.87
0	1.95	0	0	0	0
0	1.27	0	0	0.23	0.17
0	0.37	0	0	1.03	0.97
0.2	0.51	0.01	0	0.46	0.24
0	0.39	0.02	1.16	1.66	0
0.4	0.57	2.69	0	0.58	0.86
0	0.29	7.06	0	0.61	0.4
0	1.35	2.08	0	1.16	0.6
0	0.35	0.83	0	0	0
0	1.3	0.21	0	0	1.55
0	0.07	1.11	0	0.28	0
0	0.82	1.36	0	1.52	0.9
0	0.49	1.47	0	1.31	1.65
0	0.55	0.48	0	0.56	1.52
0	0.09	0.34	1.46	1.27	0.68
0.2	0.29	0.39	0	1.56	0
0	1.24	0	0	0.29	0.71
0	0.07	0	0	0.84	0
0.3	0.57	0	0	0.59	2.95
0	0.8	0	0	0.7	3.19
0	0.25	0.02	0	0.6	2.31
0	0	0.07	0	0.23	0
0.3	1.64	0	0	0	0.91
0	0	0	0	0	0
0	0.92	0.72	0	0	0
0.8	0.32	0	0	0	0
0	0.15	0	0	0	0
0	1.09	0	0	0	0.79
0	0	0	0	0.61	0
0	0.9	0	0	0.76	1.2
0	0.69	0.01	0	2.13	0
0	0.4	0.01	0	1.47	9.99
0	0	0.06	0	5.72	1.98
0	0	0.12	0.39	3.67	2.5
0	0.53	0.07	0	1.28	5.74
0	0	0.23	0	3.23	5.07
0	0	0.49	0	0.93	4.85
0	0.85	0.04	1.13	0.41	0
0	0	0	0	0.77	0
0	0.26	0	0	0	0.52
0	0	0.04	0	0.31	0
0	0.24	0.26	0.16	0.81	0
0	0.18	1.64	0	8.34	4.26
0	0	0.25	0.81	1.94	0
0	0.09	1.8	0	1.67	0
0	0.12	0.53	0	0.87	0
0	0.08	0	0	0.49	0
0	0.17	0.75	0	1.78	3.09
0	0.99	0.01	0.37	0.95	0.09
0	0.74	0	0	0.29	0.72
0	4.35	0	0	0	1.46
0	2.26	0.33	0	0.54	0.87
0	1.88	0	0	1.07	0.48
0	0.2	0.22	0	0	0
0	0.09	0.38	0	0.31	0
0	1.73	0	0	0	0.22
0	3.12	0.36	0	0	0
0	6.26	0	0	0.62	1.7
0	1.38	0.33	0	0	0
0	1.91	1.22	0	0	0
0.3	3.75	0.38	0	1.22	0
3.9	1.6	0	0	0	1.72
0	0.55	0.03	0	0	0
1.7	0.32	2.84	0.42	4.12	2.5
2	0.07	3.88	0	5.42	5.92
2.8	0.86	5.12	0	0	3.42
4.4	0	0.21	0	0	0
0	1.04	0.07	0	0	0
0	1.1	0.63	0	0	0
0	0	0	0	3.45	0.66
0	0	0.21	0	5.62	0.15
0	7.59	1.81	0	0	2.25
1.7	0	0.25	0	0	0.2
0	0	0	0	0	0
0	1.22	1.3	0	0	0
0	0.47	4.6	0	1.92	1.94
0	4.36	0.82	0	0	0
0	4.42	1.63	0	0	2.4
0	5.47	3.82	0	1.89	5.61
5.3	0	2.6	0	1.52	1.38
1.2	0.12	0	0	0	0
1.4	3.74	3.2	0	4.26	5.05
0.9	3.41	1.55	1.6	2.56	5.51
5.1	0	1.31	0.28	2.22	1.58
8	2.37	21.68	0	6.25	10.1
2.6	0	1	0	0	0
2.7	2.46	0	0	0	3.57
0	1.43	0	0	0	1.02
0	19.72	0.41	0	1.56	0
0	9.58	0	0	0	0.56
0	15.88	0	0	0	0
0	11.82	0.26	0	2.71	4.29
0.1	11.39	0	0	2.11	0
0	5.5	0.98	0	0	3.01
7.8	2.43	9.86	1.03	3.98	3.16
7.4	0.28	5.77	9.89	6.11	0
1.6	0.69	0.26	0	1.63	0.35
3.7	3.36	7.05	0.52	1.66	2.01
2.3	1.14	2.58	0	1.6	1.56
14.5	10.56	9.02	5.4	1.81	9.19
12.5	2.83	7.29	0	2.99	2.91
0	1.2	9.1	13.26	11.73	5.52
6.5	0.59	5.32	8.29	7.1	11.15
15.4	0	0.03	0	0	0
0	0.09	3.31	16.94	14.58	11.85
4.1	2.34	6.52	26.59	22.03	10.4
3.6	0.82	0.5	0	3.34	0
5.1	7.02	14.22	0	5.79	6.68
8	0.2	0.14	0	0.48	0
0	0.12	4.23	0	14.08	5.12
0.2	0.79	6.76	0	9.62	2.31
0.5	0	0.4	0	9.45	0
0.2	0	4.84	0	15.02	11.05
0	2.76	2.96	0	4.75	3.97
[truncated: 1,774 more rows]
