# Supplementary material for: Evaluation of multiple satellite precipitation products and their potential utilities in the Yarlung Zangbo River Basin
Source: Sci Rep. 2022 Aug 3;12:13334. doi: 10.1038/s41598-022-17551-y (PMC9349210; doi:10.1038/s41598-022-17551-y)
Supplement: Supplementary file 10 — Supplementary Information 10. [file 41598_2022_17551_MOESM10_ESM.csv]

obs	cmorph	gpm	gsmap	persiann	trmm
1.5	0	0	0	0.67	0
0	0	0	0	0	0
0	0	0	0	0	0
0	0	0.05	0	2.16	2.38
0.2	0	0.19	0	0	0
0	0	0	0	0	0
0	0	0	0	0	0
0	0	0	0	0	0
0	0	0	0	0	0
0	0	0	0	0	0
0	0	0	0	0	0
0	0	0	0	0	0
0	0	0.02	0	0.2	0
0	0	0	0	0	0
0	0	0	0	0	0
0	0	0	0	0	0
0	0	0	0	0	0
0	0	0	0	0	0
0	0	0	0	0	0
0	0	0	0	0	0
0	0	0	0	0	0
0	0	0	0	0.25	0
0.1	0	0.04	2.39	0.17	0
0.2	0	0.03	0	1.31	0
0	0	0	0	0	0
0	0	0	0	0	0
0	0	0	0	0.18	0
0	0	0	0	0.6	0
2	0	0	0	5.59	6.67
5.4	0	0.22	12.89	1.38	0.31
0.4	0	0.01	0	0.4	0
0	0	0	0	0	0
0	0	0	0	0	0
0	0	0.02	0	0.18	0
0	0	0	0	0	0
0.7	0	0	2.1	0.41	0
0	0	0.03	0	0.22	0
0	0	0.12	0	0.15	0
1	0	0.14	0	1.44	0
0.4	0	0	0.96	1.26	0
1.5	0	0	0	0	0
0.3	0	0.14	0	0.84	0
0.6	0	0.22	0	1.95	0.76
2.3	0	0.22	0	2.03	0
2.1	0	0.16	0	2.03	0.76
0	0	0.12	0	2.06	1.8
0	0	0.04	0	0.66	0
0	0	0	0	0.17	0
0	0	0	0	0	0
0	0	0	0	0.23	0
1.8	0	0.05	1.31	1.97	0
3.1	0	0	0.6	0.91	0
0	0	0	0	0.64	0
0	0	0.03	3.63	1.29	0
0.3	0	0.11	0	3.4	5.31
7.6	0	0	0	3.3	3.03
0	0	0	0	0.45	0
0.8	0	0.02	0	0.42	0
0	0	0	0	0.18	0
0	0	0	0	0	0
0	0	0	0	0	0
0	0	0	0	0	0
0	0	0	0	0	0
0	0	0	0	0	0
0	0	0	0	0	0
1.9	0	0	0	0.73	0.03
3.9	0	0	0	0	0
0	0	0	0	0	0
0	0	0.29	0	4.03	5.13
1.9	0	0.02	0	2.1	0
0	0	0.03	0	2.65	2.25
1.3	0	0.51	0	2.86	0.71
0	0	0.03	0	1.12	0.52
0	0	0.79	0	1.65	0.55
3.4	0	0.02	0.1	0.69	0
0.1	0	0.88	0	1.13	0.08
3.1	0	0.01	0	0.9	0.14
0	0	0	0	0	0
0.1	0	3.8	0	3.94	5.52
2.3	0	0	0	0.24	0
0	0	0	0	0.48	0
0	0	0	0	0	0
0	0	0	0	0.27	0
1	0	0.69	0	1.03	0.2
0	0	1.26	0	2.67	2.72
4.6	0	0	0	0	0
0	0	0	0	0	0
0	0	1.43	0	0	0
1.2	0	0.01	1.04	0.36	0.69
0.9	0	0.82	0.49	0.51	0
1.5	0	0.04	0	2.03	0.93
3.5	0	0	0	1.59	0
0	0	0.05	0	0.16	0.33
3.9	0	0	0	0.71	1.13
0	0	0.57	0	0.88	1.86
2.2	0	0.29	0	0	0
2.1	0	0.68	0	1.14	0.33
0	0	0	0	0.88	0
0	0	1	0	4.51	2.12
0	0	0.82	0.43	3.16	0.55
0	0	0.23	0	1.12	0.51
1.2	0	0.19	1.2	1.77	5.89
0.4	0	0	0	0.33	0
0	0	0	0	0	0
0	0	0.05	0.37	2.43	1.09
0	0	3.36	0	3.9	11.39
6	0	1.06	9.2	3.37	4
0	0	0.27	0	0.45	0.99
0	0	0	0	1.03	1.82
0	0	2.15	6.71	1.89	2.59
4.3	0	0.04	0	0.96	0.73
1.5	0	0.2	0	0.84	0
0	0	0.63	0	1.69	0
0	0	2.95	0	1.88	3.82
0	0	0.09	0	1.69	0
0	0	1.79	0	0.6	0.36
0	0	0.87	0	0.69	0.04
0.4	0	5.73	0.29	1.54	1.67
6.3	0	4.19	0	0.99	1.64
16.5	0	2.74	0	1.45	1.7
0	0	6.69	0	23.52	16.97
5.5	0	11.91	1.49	9.75	25.41
3.4	0	1.09	0	1.89	8.89
0	0	0.22	0	12.67	10.67
4.9	0	0.54	0	2.79	16.24
10.3	0	0.59	0	0.87	7.12
5.2	0	0.59	0	4.12	13.48
2.3	0	0.01	0	5.69	8.65
0.1	0	2.12	0	5.14	1.06
0.4	0	0.7	0	7.51	3.44
0.5	0	0.65	0	0.86	0.89
1.7	0	0	0	1.16	0.36
0	0	0	0.77	0	0.55
0.6	0	0.47	1.28	0	1.49
8.8	0	0	0.33	0.86	0.72
6.2	0	0.06	0	1.79	3.64
1.7	0	0.4	0.33	2.17	4.12
1.4	0	0	0	3.42	2.76
17.2	0	0.15	0.32	1.94	1.11
14.5	0	8.91	0.47	0.93	6.34
0	0	1.4	4.01	4.16	4.21
3	0	0	1.68	0	1.47
0	0	0	1.5	0	1.08
0.8	0	0	1.01	0	1.55
7.4	0	0.04	1.76	0.93	0
0.1	0	1.81	1.32	0	0.55
8.4	0	0	1.45	0	0.57
0.6	0	0	2.37	0	0.55
6.5	0	0	0.9	0	0
0.1	0	0	0	0.97	5.72
0.2	0	0.05	0.26	1.98	0
0	0	0	3.56	0	0.99
0	0	0.42	0.71	0	1.15
5.2	0	14.94	11.41	2.67	20.28
1.2	0	0.1	6.72	3.52	1.97
6	0	3.25	9.56	3.05	0.6
12.3	0	39.43	3.85	4.79	24.23
16.9	0	22.43	13.03	3.71	3.06
21.3	0	1.45	2.62	1.66	1.69
5.6	0	0	1.34	0.99	0
0.4	0	2.49	7.29	1.05	7.26
0	0	1.45	10.85	1.71	0
10.2	0	1.88	1.68	3.09	1.43
5.7	0	2.3	4.23	1.27	0.25
0.5	0	5.46	12.07	3.84	20.28
22.5	0	0.08	0.77	0	0
0.1	0	1.15	6.77	1.99	0.25
8	0	1.52	2.68	5.22	0.25
3.4	0	8.39	0.95	11.81	0.25
3.5	0	4.16	6.82	19.1	0.89
3.7	0	13.83	6.44	36.7	43.01
13.8	0	1.39	8.41	6.61	1.4
5.4	0	6.29	3.54	19.51	0.95
1.1	0	3.83	0.49	19.6	1.88
0	0	3.41	0.84	21.27	1.34
17.6	0	4.61	0	5.7	21.96
2.8	0	0.9	0	0	2.39
0.7	0	15.53	24.92	38.81	51.41
10.8	0	12	8.46	34.86	11.33
11	0	10.39	6.84	3.77	20.37
7.9	0	5.08	3.99	8.54	3.53
5.6	0	9.73	7.93	14.64	12.75
9.8	0	11.03	14.88	21.34	13.58
12	0	5.44	8.31	4.9	11.69
1.7	0	0.19	0.55	0	4.5
0	0	1.9	5.63	0.64	6.17
4.4	0	8.58	20.11	19.02	23.57
4.6	0	3.36	5.77	6.29	0.54
7.5	0	31.91	1.23	24.83	25.82
10.8	0	13.81	19.67	32.6	7.08
14.8	0	9.64	3.79	22.19	33.26
14.5	0	1.94	0	16.19	0.11
1.3	0	9.36	4.86	23.37	14.42
16.6	0	0.73	0.79	1.15	0.4
2.1	0	0.12	0.72	0.61	0
5.8	0	2.81	9.99	1.51	0.15
0	0	0	2.43	0	0.69
0	0	0.68	0.93	1.01	7.7
9.3	2.33	1.99	16.11	8.74	0.44
4.9	9.17	8.28	11.1	7.01	22.66
0	0.44	0.13	0	0	6.61
0.1	0	0	2.45	0	9.95
0.1	0.45	0.17	1.23	0	0.69
0	0	0.4	2.23	0	0
0	0.92	0.42	2.93	0	7.19
0	0.16	0	0.76	0	2.4
0	3.91	12.76	4.33	8.92	22.22
26.9	0	9.81	2.05	8.99	1.53
0	0	2.19	1.44	7.86	12.82
1.7	0.42	19.98	10.1	19.31	15.22
4.1	0	0	0	3.87	0
0.6	0.42	0.24	1.83	7.63	0.4
4.8	22.51	11.87	8.56	6.64	21.95
18.1	0.72	4.28	0.65	3.04	0
0.6	0.59	0.12	1.25	0.42	1.44
0	0.31	0	1.75	0.78	4.31
0	0.48	0.06	1.99	0	1.3
0	1.05	0	0.98	0.36	2.05
2.2	10.88	9.29	8.21	5.39	6.16
0.5	1.36	3.51	4.97	11.98	10.81
7.7	1.95	5.28	4.18	1.71	4.99
2.6	4.28	3.74	27.39	2.31	7.18
0.3	5.02	5.94	3.03	5.95	7.73
0.8	7.16	6.71	9.19	15.07	3.01
3.2	1.75	1.42	6.2	11.82	1.85
6.9	4.99	23.99	28.41	13.73	11.22
15.1	0.63	4.69	5.58	17.55	2.8
11.5	0.61	6.36	3.73	6.85	2.67
7.4	0.21	0	0	0	0.75
0	0.34	5.07	5.86	4.91	2.94
5.9	4.62	7.47	10.02	10.9	7.52
4	1.75	3.82	0.24	15.96	4.99
15.4	0	2.55	0	9.46	0
11.7	3.65	12.95	13.72	15.03	5.4
1.8	30.7	11.54	8.51	29.75	15.73
23.5	1.12	3.58	4.36	17.47	8.34
5	3.35	5.94	9.13	17.64	4.31
6.2	0	2.6	0.37	10.79	0.89
2.6	10.45	7.8	11.47	8.99	7.73
4.8	0.65	2.45	9.05	18.11	1.98
3.9	3.7	8.68	7.9	2.91	0
0.6	0.24	3.49	5.6	20.74	0
4.6	3.25	16.76	10.47	11.13	5.54
14.3	5.4	7.65	11.71	25.29	1.01
18.4	0.2	1.14	0	10.91	2.18
7.5	0	0.85	0.62	2.83	0
0.9	0	1.35	6.54	22.5	28.07
16.3	0	2.96	1.09	8.16	5.53
10.6	1.01	1.82	4.82	4.67	1.26
4.7	2.31	11.52	10.67	14.64	5.45
5.6	0	3.31	0	1.59	0
0.1	0	3.73	0	2.04	0
2.4	7.39	9.16	16.34	23.63	43.32
14.2	0.28	6.92	3.14	6.44	3.52
8	0	0	0	1.05	0
3.1	2.29	11.64	3.88	6.46	4.69
13.5	0	4.07	3.99	2.01	0
0.7	0	7.46	0	7.19	0
1.5	2.34	16.68	0.67	24.57	17.26
4.9	1.22	7.39	10.73	7.87	0.67
0.4	1.52	18.61	1.51	6.11	4.36
10.7	11.5	7.09	0	2.43	4.53
8.9	0	1.85	2.04	0	0.92
0	0	0	0	0	1.09
0	0.1	0	0	0	0
0	0.16	0	0	0	0
0	0	3.29	0	0.43	0
10.2	0	13.58	4.84	5.16	0.67
5.4	0.13	4.2	1.81	0.57	0
0.3	0	1.14	0	0	0
0	0	2.27	0	0	0.67
0	0	5.76	0	0.46	0
1	0	1.55	1.07	0.46	0
2.5	0	3.27	0	1.47	0.21
2	0	0.61	0	0	0
0	0	2.21	0	0	0.5
3.2	0	1.62	0	0.75	0
1.2	0	0	0	1.82	1.5
0	0	0	0	0	0
0	1.12	0.27	0	2.57	3.15
0	0	0.17	0	2.91	0.57
1.2	0.18	7.22	0	14.78	3.58
0	0	0.2	0	0	0
0	0	0	0	0	0
0	0.41	0	0	0	0.57
0	0	0	0	0	0
0	0.27	0	0	0	0.36
0	0	0	0	0	0
0	0	0.04	0.47	1.06	0
0	0.57	0.29	0	1.77	0.14
0.2	0	0.01	0	0.81	0.07
0	0	0	0	0.6	0
0	0	0.04	0	2.37	0
0	0	0.01	0	0	0
0	0	2.73	0	0	0
0	0	0.04	0	0	0
0	0	0.15	0	0.63	1.72
2.6	0.18	2.65	1.23	2.3	5.08
17	0.72	2.89	0	3.59	0
4.5	0.59	0.01	0	0.79	0.14
0.5	0	0	0	0	0
0	0	0	0	0	0
0	0	0	0	0	0
0	0	0	0	0.72	0
0	0	0	0	0	0
0	0	0.26	0	0.37	0
0.7	0	0	0	0.16	0
0	0	0	0	0	0
0	0	0.79	0	0.16	0
0	0	0	0	0	0
0	0	0	0	0.16	0
0	0	5.23	0	0	0
0	0	0	0	0	0
0	0	0	0	0	0
0	0	0.17	0	0	0
0	0	0	2.03	1.05	0
0	0	0.04	0	0	0
0	0	0	0	0	0
0	0	0.23	0	0.82	0.81
2.5	0	0.32	0	1.55	0.54
0.1	0	0.36	0	0.34	0
4.9	0	0	0	0.17	0
0	0	0	0	0	0
0	0	0	0	0	0
0	0	0.06	0	0	0
0	0	0	0	0	0
0	0	0	0	0	0
0	0	0	0	0.18	0
0	0	0.04	0	0.32	0
0	0	0	0	0	0
0	0	0	0	1.47	0
0	0	0	0	0	0
0	0	0	0	0	0
0	0	0	0.27	0	0
0	0	0.06	0	0.73	1.28
0	0	0	0	1.31	2.92
0	0	0.09	0	1.02	0.32
0	0	0	0	0.24	0
0	0	0	0	0	0
0	0	0	0	0	0
0	0	0	0	0.2	0
0	0	1.02	0	1.67	0.32
0.1	0	0	0	1.25	0
0.8	0	0	0	0	0
0	0	0	0	0	0
0	0	0	0	0	0
0	0	0	0	0	0
0	0	0	0	0	0
0	0	2.9	0	0.2	0
0	0	0	1.06	0	0
0.4	0	0	0	0	0
0	0	0	0	0	0
0	0	0	0	0	0
0	0	0	0	0	0
0	0	0	0	0	0
0	0	0	0	0	0
0	0	0	0	0.16	0.08
0	0	0	0	1.07	0.55
0	0	0	0	0	0
0	0	0	0	0	0
0	0	0	0	0	0
0.5	0	0.02	0	1.27	0
1.2	0	0	0	0	0
0	0	0.02	0	0.17	0
0	0	0.08	0	0.41	0
0	0	0.04	0	0.36	0
0	0	0.09	0	0.44	0
0	0	0.16	0	0.16	0
0.2	0	0	0	0.53	0
0	0	0.05	0	0	0
0	0	0	0	0	0
0.2	0	0.24	0	0	0
0.4	0	0.51	0	0.94	0.05
0.1	0	0	0	0	0
0	0	0.13	0	0	0
0	0	0.02	0	0	0
0.3	0	0.04	0	0.58	0
0	0	0	0	0.56	0
0.4	0	0	0	0.23	0
0	0	0	0	0	0
0	0	0	0	0.16	0
0	0	0	0	0	0
0	0	0.03	0	0.83	0
0	0	0.07	0	0.18	0
0	0	0.13	0	0	0
0	0	0.01	0	0	0
0	0	0	0	0	0
0	0	0.01	0	0.64	0.91
1.6	0	0.15	20.45	3.79	13.28
3.7	0	0.01	0	0	0
0	0	0.83	0	0	0
1.4	0	0.03	0	0	0
0.2	0	0	0	0.18	0
0	0	0.19	0	0	0
2.6	0	2.3	0	0.19	0
0	0	0	0	0	0
0	0	0	0	0	0
0	0	0	0	0	0
3.2	0	0	0	0	0
0	0	0	0	0.39	0
0	0	0.16	0.74	0	0
0.4	0	0	0	0.57	0
0.2	0	0	0	0.39	0
0	0	0	0	0	0
0	0	0	0	0	0
0	0	0	0	0	0
0	0	0	0	0	0
0	0	0	0	0	0
0	0	0	0	0	0
0	0	0	0	0.84	0
0.2	0	0	0	0.59	0
0	0	0	0	0	0
0	0	0.03	0	0.74	1.23
0	0	1.88	4.71	5.64	9.55
6.7	0	0.76	10.6	2.84	0.3
0.1	0	0	0	0.22	0
0	0	0	0	0.19	0
0	0	0.02	0	0.17	0
0	0	0	0	0.5	0
0	0	0	0	0.18	0
0	0	0.13	0	0.2	0
0	0	0.53	0	0.27	0.09
0	0	0.15	1.23	1.01	0
0	0	0.49	0	0.41	0
0	0	0	0	0	0
0	0	0	0	0	0
0	0	0	0	0	0
0	0	0	0	0	0
0	0	0	0	0	0
0	0	0	0	0.21	0
0.2	0	0	0	4.31	1.83
0.2	0	0.05	0	3.8	0
0	0	0	0	0	0
0	0	0	0	0	0
0	0	0	0	0.7	0
2.9	0	0	0	0	0
0.4	0	1.17	0	0.83	5.73
0	0	0.29	0.58	0.68	0
0	0	0.36	0	2.73	1.56
0	0	0.74	0	1.72	0.27
0	3.12	0.34	0	3.56	0.76
0	0.9	1.47	0	1.2	0
0	0.67	0	0	0	1.85
0	0	0	0	0.37	0
0	0.19	0	0	0.45	0
0	0	0.14	0	1.16	0
0	0.11	0	0	0.63	0
0	0.2	3.87	0	1.53	5.17
0	0	0.1	0	1.31	0.07
0	0.44	1.11	0	2.66	1.94
0	0	1.74	0	2.16	0
0	0	2.18	0	1.74	0
0.2	0	0	0	0.53	0
0	0	0.16	0	1.91	0.94
0	0	0.15	0	3.1	0
0	0	0	0	0.3	0
0	0	0.02	0	2.7	3.57
0	0	0.16	0	4.33	3.06
5.2	0	0.06	0	10.03	5.07
5	0	1.58	0	5.04	0.32
0.3	0	0.72	0	4.16	7.17
0	0	0	0	1.2	0
0	0	0.54	0	0	0
0	0	0.18	0	2.4	0.03
0	0	0.26	0.9	3.59	4.81
4.3	0	5.26	0.1	0.21	0.34
0	0	0.33	0	1.07	0
0	0	0.01	0	4.09	4.71
1.1	0	2.63	13.4	5.33	9.8
0.5	0	0.59	0	6.07	5.82
1.7	0	0.18	0	3.55	0
0.5	0	0.02	0	1.17	0
0	0	0.21	0	0.75	0
0	0	0.53	0.1	0.7	0.37
0	0	0	0	1.71	0
0	0	0	0	0.72	0.18
0	0	0.19	6.88	2.51	6.27
0.4	0	0.24	14.91	2.62	1
6.3	0	0	0	0.86	0
0	0	0.02	0	1.4	0
1.4	0	0.41	0	1.82	0.28
17.6	0	13.52	0	2.18	4.32
5.9	0	0.45	1.37	1.46	0.66
2.5	0	0	1.57	0.41	0.37
0	0	0	0.86	1.01	0.63
6.3	0	0.87	3.35	1.13	0.89
2.3	0	0.23	0.29	0	0.31
1.7	0	0	0	1.38	0.24
0	0	4.26	0	9.62	9.12
0.2	0	3.92	0.15	7.08	13.05
9	0	3.27	0	3.22	17.31
1.8	0	0.08	0	1.28	0.26
0	0	0	0	0	0.26
0	0	0.77	1.3	1.54	1.72
0	4.15	0	0	0	0.85
0.4	2.76	7.48	0.4	6.31	1.2
0	0	0.52	2.96	6.56	21.07
0	0.94	3.93	0.95	7.06	0.92
2	1.91	2.35	0.38	1.26	2.59
0	2.44	0	0	0	2.19
0	1.06	0	0	0	0.35
0	3.33	1.9	0	0	0.35
0.1	0.22	6.61	0.76	1.23	0.61
1.2	0	0.6	0	9.04	7.27
0.4	0.28	4.84	0	1.74	0.09
0.2	1.33	4.16	2.45	6.98	15.57
2	0	10.47	0.51	4.47	20.74
0.9	0.5	9.87	0	7.75	30.76
14.3	2.33	7.09	0	3.39	1.72
6.9	0.17	0	0.29	1.32	1.13
1.9	0	0	0.46	0	0
3.3	0	0	0	0	0.05
0	0	0.23	0	1.44	0
0.2	0	1.07	0	0	0
0	0	1.78	0.26	0	0
11.8	0	9.37	0.27	0	2.19
18.8	0	3.55	0.46	0	0
0.1	0	3.26	1.92	1.59	0.33
6	0	5.18	0.39	1.83	1.44
4.1	0	15.89	0.46	1.11	1.72
21	0	5.11	2.2	3.77	2.93
8.3	0	11.82	0	2.74	1.58
6.9	0	0.05	2.26	0	10.97
6.3	0	5.98	6.33	2.06	1.02
6.4	0	2.18	0	4.53	4.55
3.2	0	1.76	0	2.22	0
0.9	0	4.43	3.73	7.72	11.43
14.4	0	15.85	3.33	15.31	17.94
20	0	18.67	16.42	15.34	9.71
15.1	0	0.83	13.49	3.52	0.93
2.4	0	0	0	0	0
0	0	0	3.57	0	1.21
0.1	0	26.82	0	25.28	7.99
9	0	3.95	1.42	9.49	1.95
4	0	6.6	0.74	10.81	0.93
16.3	0	5.98	0	14.55	5.81
10.8	0	16.34	0	41.97	37.41
27.1	0	11.57	19.19	21.78	39.78
13	0	8.78	0	25.72	3.3
13.5	0	0.47	0.4	1.51	0.56
0.8	0.31	0	0	0	1.07
0	0	0	0	0	0
0	0.51	0.5	0	0	1.91
1.4	1.17	1.18	0.57	6.83	7.44
0	1.92	2.93	0	13.31	1.81
0.4	0.86	3.26	3.57	8.42	3.35
7.1	0.54	1.57	0.68	3.2	1.3
1.9	4.43	7.28	55.03	4.87	4.65
1.9	0	0.39	0.98	2.01	0.53
0.6	0	7.14	7.91	22.74	8.81
4.7	0	0.79	0.71	1.21	4.03
0	13.18	5.11	0	17.27	17.45
4.8	0.98	1.55	6.23	10.48	3.68
15.2	0.82	3.65	6.51	11.89	1.8
7.9	1.38	3.23	2.11	8.65	0.31
0.1	0.87	0	0.68	1.69	1.71
1	7.26	4.1	15.76	9.5	3.29
3.7	2.14	1.19	0	3.49	0
2.8	0.18	2.88	1.13	7.4	1.58
4	1.38	6.11	4.26	5.76	0.26
3.2	1.88	1.8	2.28	6.66	2.37
12.1	3.7	10.51	1.54	9.36	2.76
15.8	4.2	12.1	0	3.24	1.71
1.7	0	4.04	2.72	5.73	1.27
3.1	0	0.85	0.19	0.87	5.48
1	1.05	11.11	7.44	9.09	4.65
4.1	1.3	3.71	9.67	23.02	17.27
11	0	4.28	40.2	18.75	16.66
4.8	15.86	7.02	16.93	14.16	4.87
6.5	1.72	1.8	7.15	11	1.14
0.2	12.39	8.39	7.78	15.23	21.61
8.8	1.69	5.44	12.13	11.8	1.4
23.2	22.31	30.76	9.57	15.41	40.16
24.8	1.82	1.73	0.77	0.39	0
0	1.3	4.13	29.79	12.83	8.42
12.6	0	3.73	0	3.89	0
0	0.31	0.97	0	10.17	5.09
2.7	14.47	14.08	8.88	26.8	30.69
3.9	1.6	2.95	10.08	15.34	0
3.2	3.53	4.61	5.88	7.53	5.71
1	0	1.68	0	5.67	1.27
0	0.24	2.72	9.16	7.4	0.68
0	0.16	0.16	0	0.36	0.27
0	0.78	0.49	1.3	18.16	10.24
0.2	1.9	4.58	7.3	7.98	2.49
9.6	0	0.12	0.42	4.11	0
0.1	0	0.78	0	4.83	0.18
0	0	0	0	0.54	0
0	1.2	0	0.49	0	1.09
0	0	0.44	0.32	0	0
0	0.22	0	1.17	0	2.49
0	1.77	0.05	0.48	8.25	3.22
4.1	0	7.81	0	11.02	15.41
14.6	0	2.73	0.75	1.94	2.49
2.7	0	0.47	0.79	0.69	0.32
0.3	5.35	3.17	3.44	11.62	5.98
12.1	17.63	23.43	19.45	11.58	56.75
15	3.22	5.5	1.16	13.82	7.71
11.1	0	3.75	4.94	6.15	0.86
6.8	3.05	9.19	2.16	3.68	0.77
3.6	2.36	3.83	4.19	1.52	2.95
9.6	0.59	6.39	4.68	4.92	3.54
2.7	1.65	2.61	3.43	3.35	9.25
0.8	0.97	4.07	7.03	8.14	0.68
4.5	13.16	4.9	16.61	15.99	34.68
2.4	0	0.93	0.35	0.73	2.95
0	0.49	3.05	10.44	5.45	1.5
0.8	0.89	3.43	9.84	8.62	3.94
2.5	1.02	8.67	4.89	12.74	7.16
8.4	0	0.71	1.92	7.06	1.4
0.9	0.42	7.01	6.62	22.08	9.04
0	0.67	0.53	0.33	10.56	0
1.4	0.44	2.55	15.24	7.8	3.96
2.2	7.77	6.04	2.82	13.83	12.76
8	0	2.68	5.04	9.03	1.16
5.4	4.15	4.17	6.62	5.4	3
1.7	0.37	0	0	0	0.19
0	0	0	0	0	0
0	1.09	0.2	0.31	0	0.48
0.1	0	1.97	0	2.75	1.16
0	0.82	0	0	0	0.19
0	0	0	0.12	0	0
0	0	0	0	0	0
0	0	0	1.36	0	0
0	0	0	0	0	0
0	0	3.67	0	0	0.97
7.8	0	4.54	2.53	4.03	0
7.9	0.12	16.33	1.24	4.25	3
6.5	0.56	5.73	1.75	1.29	0.1
3.5	2.65	9.89	4.55	11.08	1.02
7.5	1.55	9.12	2.93	5.82	1.69
0.3	0	2.96	0.19	4.29	4.35
14.4	5.76	10	7.67	3.04	0.39
0.7	0	1.62	0.25	1.12	0
0.1	0.13	0.68	5.02	1.83	5.46
2.5	0.62	2.09	1.7	13.03	12.81
0	1.87	10.15	3.03	7.8	6.82
4.8	3.95	2.98	0.52	2.33	0
4.7	0	2.34	1.09	6.55	4.01
3.4	2.3	7.08	1.64	10.34	1.21
0.3	0	5.31	0	11.94	15.15
0.6	1.79	2.15	0	10.77	0.2
1.9	0	10.84	0	13	10.92
22.9	4.19	2.58	0.58	1.69	0
0	0	0.38	0	0.65	0
0	0	2.76	0	3.62	3.17
0.9	0	8.97	0.2	3.78	3.33
4.2	0	0	0	0	0
0	0	0.48	0	0	3.29
0	0	1.33	0	0	0
0	0	0	0	0	1.37
0	0	0.04	0	0.73	0
0	0	0.02	0	2.28	0
0.2	0	0.06	0	2.13	0
1.6	0	0	0	0	0
0	0	0	0	0	0
0	0	0	0	0	0
0	0	0	0	0	2
0	0	0	0	0	0
0	0	0.07	0	0	0
0	0	1.14	0	3.3	3.64
0	0	0.85	0	1.28	0
0	0	0	1.28	0.97	0
1.5	0	0	0	0	0
0.4	0	0.06	2.23	2.93	0
2.8	0	2.67	0.78	1.74	2.31
0.9	0	0.05	2.66	1.89	0
0	0	0	0.73	0.66	0
1.6	0	0.14	0	0.7	0.27
0	0	0.66	0	0.56	0.27
0.1	0	0	4.34	0	0
0.2	0	0	5.19	0	0
0.1	0	0	1.52	0	0
0	0	0	0	0	0
0	0	0	0	0	0
0	0	0	0	0	0
0	0	0.03	0	0	0
0	0	0.22	1.04	0.22	0
0	0	0	0	0	0
0	0	0.12	0	0	0
0	0	0.81	0	0.91	0.85
4.1	0	0.07	0	1.22	0.31
0	0	0.04	0	1.34	0
0.2	0	0.38	0	0.19	0
0	0	0.52	0	0	0
0	0	0	0	0	0
0	0	0	0	0	0
0	0	0.11	0	1.25	0.54
4.3	0	0.03	0	0.38	0
0	0	0	0	0	0
0	0	0	0	0.64	0.54
0	0	0.99	0	0.93	1.86
0	0	0	0	1.12	3.72
0	0	0.03	0	0.58	0.85
0.2	0	0	0	0	0
0	0	0	0	0	0
0	0	0	0	0	0
0	0	0	0	0	0
0.1	0	0	0	0	0
0	0	0.13	5.43	1.29	1.32
0	0	0	1.25	0	0
0.6	0	0	1.96	0	0
0	0	0	0	0	0
0	0	0	0	0	0
0	0	0	0	0	0
0	0	0	0	0	0
0	0	0	0.71	0	0
0	0	0	0.13	0	0
0	0	0.01	5.75	0.34	0
0	0	0	1.32	0	0
0	0	0	1.72	0	0
0	0	0.02	0.41	0	0
0	0	0	0	0	0
0	0	0	0	0	0
0	0	0	0	0.18	0
0	0	0	0	0	0
0	0	0.12	0	0.18	0
0	0	0	0	0.16	0
0	0	0	0	0.25	0
0	0	0.02	0	2.31	1.08
4.1	0	0.32	1.13	0	0
0	0	0	0	0	0
0	0	0	0	0	0
0	0	0	0	0	0
0.3	0	0.01	0.54	0.17	0
2.1	0	0.43	3.19	1.62	0.36
0	0	0	0.39	0.27	0.18
0	0	0	0	0	0
0	0	0	0	0.24	0
0	0	0	0	0	0
0	0	0.01	0	0	0
0	0	0	0	0	0
0	0	0	0	0	0
0	0	0	0	0	0
0	0	0	0	0	0
0	0	0	0	0	0
0	0	0	0	0.17	0
1.5	0	0.21	0	0	0
0	0	0	0	0	0
0	0	0.16	0	0.73	0
0.9	0	0	0.14	0.51	0
0	0	0.01	0	1.36	0
0.2	0	0	0	0	0
0	0	0	0	0	0
0	0	0	0	0	0
0	0	0	0	1.15	0
0	0	0	0	1.25	0
0	0	4.9	0	1.18	0
1.6	0	0	0	0.19	0
0	0	0.18	0	0.94	0
2.2	0	0.01	0	1.63	1.5
0	0	0.91	0	0.16	0
0	0	0.14	4.91	1.25	0.68
0.2	0	0.01	0	3.08	4.25
0.3	0	0.02	0	0.52	0
0	0	0.79	0	1.43	3.76
0	0	0	2.43	0.73	0
1.3	0	0	0.79	0	0
0	0	0	1.29	0.6	0
0	0	0	0	0	0
0	0	0	0	0	0
0	0	0	0	0.15	0
0	0	0	0	0	0
1.6	0	0	0	0	0
0	0	0.26	0	1.15	0
1.6	0	0.01	0	2.44	3.18
1.8	0	0.02	0.71	1.69	0
0	0	0	1.3	0.82	0
0.7	0	0.01	0.27	0.67	0
0	0	0.02	0	1.73	0.12
0.2	0	1.09	0	1.24	0
0	0	0.2	0	0.64	0
0	0	0.02	0	3.27	3.1
0.4	0	0.03	0	2.88	5.09
0	0	2.77	1.98	1.62	0.75
0	0	0	0	1.2	3.1
0	0	0.26	0	2.29	0.58
1.1	0	0	0	0.96	0
1	0	0	0	0.95	0
0	0	0.22	0	0.69	0
0	0	0.42	0	0.55	0
0	0	0	0	0.74	0
0	0	0	0	0.41	0
0	0	0.04	0	1.71	0.34
5.5	0	0.06	0	0.85	0
0	0	0	0	1.27	0
0	0	0.09	0	0.76	0
0	0	0.24	0	0.42	0
0	0	2.85	0	1.41	0.75
2.1	0	0	0	0.71	0
0	0	1.22	0	4.06	5.28
0.1	0	0.1	0	1.36	0
0	0	0.15	0	0.45	0
0.3	0	0.19	0	2.25	0.33
0	0	0.06	0	6.7	7.81
1.7	0	0.04	5.45	2.28	1.18
0.1	0	0.78	0	1.42	2.05
0	0	0.57	0	2.88	5.34
1.4	0	1.06	0	1.53	0.9
0	0	0	0	1.12	0
0	0	0.07	0	1.79	0.9
2.1	0	0.12	0	1.43	0.6
0.3	0	0	0	0	0
0	0	0	0	0.15	0
0	0	0.11	0	1.81	4.61
0	0	0.63	1.55	5.31	13.09
0	0	0.11	0	3.74	1.66
0.9	0	0.01	0	0.94	0
0	0	0	7.86	4.43	7.2
9.7	0	3.57	0	4.15	4.04
2.6	0	0	0	0.49	0
0	0	0.04	0.47	1.63	0
4.3	0	0.35	0	1.19	0
0.4	0	2.58	0.59	5.56	2.38
4.5	0	0.4	0.75	1.56	0
0	0	0.05	0	0.2	0
0	0	0.71	0	1.2	0.6
0.5	0	2.1	0	1.6	0.1
0.1	0	0.16	0	0	0
2.3	0	0.05	0	0.63	0
2.5	0	0	0	0.87	0
0	0	2.17	0	1.16	0
0.4	0	0.99	0	1.71	1.09
0.2	0	0.71	0	5.66	2.35
1.9	0	0.43	0	1.59	0
0	0	0.11	0	0.84	0
0	0	0.03	0	2.03	0.84
0.3	0	2.43	0	2.6	2
0.2	0	0.06	0	1.53	0
0	0	0	0	3.55	2
0	0	0	0	1.75	0
0	0	0.76	0	2.2	1.39
0	0	2.32	0	1.26	0
0	0	1.61	0	1.58	0
0	0	0.04	0	0.86	0
0	0	0.03	0	0.73	0
0	0	0	0	1.45	0
0	0	2.06	0	2.81	0
0.6	0	0.27	0	0.62	0
0.3	0	4.09	0	5.43	10.69
0.6	0	5.73	6.4	2.99	2.58
7.4	0	0.14	0	0.67	1.36
1.1	0	4.53	0	3.69	0
1.9	0	0	0	0.74	1.12
0.5	0	0.39	0	4.96	22.49
0.3	0	2.15	0	2.81	6.09
0.1	0	2.1	1.14	6.92	2.42
3.2	0	4.54	21.31	3.94	7.05
12.2	0	0.55	4.14	2.02	1.36
1.3	0	4.13	1.58	1.81	0.67
1.2	0	0.15	0	0	0.67
0	0	0.07	0	1.03	1.62
0	0	0	0.15	4.06	1.09
0.3	0	3.2	0	2.68	9.48
6.5	0	0.06	0	1.26	0
0	0	0	1.3	1.35	0.94
0	0	0.03	0	4.77	2.98
5.6	0	1.05	8.97	2.33	1.98
0.1	0	0.68	0.13	0.35	2.27
2	0	7.38	0	1.48	3.68
17.2	0	31.23	0.28	1.44	5.84
3.6	0	0.11	0	0.44	0.86
0.2	0	0.11	0	1.63	1.53
23.1	0	0.02	0	0.29	3.26
3.2	0	4.68	0.36	1.67	6.58
8.4	0	1.2	0	2.29	3.99
0.3	0	0.15	0	1.22	5.86
0	0	4.37	0	2.98	5.08
3.1	0	2.26	0	4.01	0.08
0.5	0	0.48	0	2.4	3.26
0.7	0	3.56	6.23	4.54	9.83
7	0	0.28	0	1.6	0.67
0	0	1.76	0	6.32	4.9
0.6	0	0.07	0	3.2	0
0	0	2.9	1.33	2.31	2.67
0	0	1.39	1.47	0	0
0	0	3.73	2.17	1.25	9.18
5.1	0	0.04	0.97	0	1.39
2.3	0	0	3.02	1.22	1.56
0.2	0	3.36	0	0.97	0.44
0	0.17	1.07	0.32	2.67	0.52
4.3	0.78	2.34	2.81	1.16	3.19
6.7	0.11	0.12	1.81	2.23	0.3
5.1	0.17	0	0.65	0	0.26
1	0	0	0.92	1.14	0.55
0.7	0	0	0	0	0
7.2	0	0	0.36	0	3.15
9.3	0	0	0.21	0	1.4
3.9	0	0.05	0.64	1.04	0.68
0.6	0	0.01	3.28	0	2.64
2.2	0	0	0.53	0	0
0	2.01	1.06	0	0	0.17
0.3	0	0.83	2.16	0	0
2.5	0	4.82	7.77	2.16	1.49
0	0	9.86	0	20.05	4.38
0.7	0	1.74	1.74	6.37	0.6
0	0	1.37	0.27	1.9	13.87
0	0.33	2.79	0	18.38	12.6
0	0	2.98	6.61	11.88	11.41
4.3	0.48	0.53	0.53	1.08	0
6.4	0.14	4.81	5.1	1.41	2.51
5.5	3.52	3.6	2.48	1.36	8.17
5.6	4.16	5.89	4.48	3.6	8.34
8.2	0.59	5.71	2.35	6.41	5.11
19.5	0.5	10.51	14.18	18.5	17.02
23.5	0	6.63	2.75	1.12	2.09
0	0	0	0	0	0
0	0	7.8	1.77	0	14.55
1.1	0	14.08	8.07	5.76	30.05
3.2	0	1.89	5.6	4.25	5.49
3.2	0	1.75	6.03	30.31	17.66
3.4	0	6.52	0	79.19	0.34
0.7	0	5.18	8.23	12.33	4.55
16.1	0	0.5	0.66	8.23	1.16
0.1	0	2.61	0.78	0.48	5.98
0.1	0	0	0	0.47	4.07
0.5	0	0	0.12	0	2.33
0	0.3	1.2	0	1.24	2.7
0	0.21	1.19	1.09	2.66	0.95
0	2.24	7.31	2.95	10.27	8.78
19.7	2.19	6.71	7.48	3.51	7.72
0.4	0.21	0.23	0	0.45	1.9
0	0.31	0.11	0	0	2.12
0	0	4.18	3.86	0	0
11.8	0.32	0.09	3.46	0.51	1.06
0.6	1.9	1.96	3.47	3.26	6.35
0	0	2.6	0.25	2.34	0
1.1	4.07	11.23	18.33	17.17	16.29
9.2	0.64	2.7	2.07	15.92	3.7
0.6	0.22	5.07	4.72	19.17	2.38
7.2	0	2.99	3.95	28.37	4.92
7.7	0	3.74	6.74	1.08	3.65
13.2	1.23	7.77	1.61	16.27	7.88
11	1.17	0.25	2.4	11.51	0.79
1.6	1.01	9.49	0	26.74	11.27
4.7	0	3.14	0	9.57	2.43
0	0	0.55	0	1.23	0
0	0.36	0.03	0.94	1.3	1.11
0	0	1.41	6.4	8.45	4.13
2.7	0	1.84	3.13	13.01	1.53
3	0.12	6.15	5.37	15.94	1.69
2	2.51	6.16	6.34	13.11	6.51
1	2.14	8.92	46.39	21.2	8.68
2.4	0	1.41	4.45	12.66	0
5.5	0	1.81	14.8	11.04	0.19
1.2	1.69	3.32	0	22.74	9
4.5	23.54	40.02	28.87	28.03	7.3
25	0.37	0.65	1.65	3.79	1.17
9	0.7	13.69	14.74	18.12	10.94
25.6	10.47	11.19	5.12	25.86	12.02
14.8	14.29	3.31	35.52	13.6	8.71
1.2	2.33	6.17	4.7	18.48	3.45
3.2	2.03	2.16	9.14	5.78	0.73
0	13.33	3.3	1.67	8.56	13.09
0	0	0.37	0	2.9	1.99
0.2	0.34	0.97	7.43	7.12	0.97
0	0	0.49	0	4.47	0.88
0	1.23	3.78	6.5	7.59	2.48
6.1	0.39	3.88	1.18	2.16	1.17
1.3	3.9	6.91	5.5	18.57	6.96
3	0.27	4.01	1.99	4.65	0.58
2.6	5.97	7.46	7.74	20.31	8.07
11.8	18.34	9.7	12.55	12.49	8.9
12.9	12.09	6.68	3.81	10.3	9.49
12.8	7.05	9.46	3.87	6.23	7.83
4.1	0.48	0.82	4.38	5.15	0.83
3.5	19.61	17.94	0	35.43	24.76
21	11.95	4.51	9.55	13.17	2.68
4	20.28	8.69	9.19	14.61	4.38
18.5	4.7	0.73	0	0.87	0
1	0	0.55	0.6	1.76	0
0	0.48	0.41	0.18	1.62	1.26
0.5	1.26	2.27	4.57	7.28	8.27
1	0	3.35	0	12.47	1.07
1.1	7.53	3.11	0	3.2	0.27
0.2	2.29	1.11	0	5.23	1.08
3.6	3.36	7.66	4.33	18.83	9.9
23.6	0.59	0.03	1.17	3.81	1.44
0.2	0.68	0.25	0	0	0
0	1.56	0.13	0	0	0.63
0	0.79	0	0	0	0.09
0	0.24	0.35	0	0	0.27
0	0	0	0.3	0	0
0	0	0	0	0	0
0.2	0	0	0	0.5	2.16
1	0	1.17	0	1.79	0.99
0	0.36	0.37	0	0	0
0.5	4.89	4.42	7.23	5.42	5.13
14.1	0.69	4.25	2.64	6.25	0.63
4.4	0	5.46	0	2.09	0.63
0	0	1.22	0.68	1.61	0.09
0.1	0	1.32	0.52	0.7	0.45
2.9	2.21	9.52	2.61	13.83	7.56
13	0	3.72	0	0	0
3.2	0.12	7.66	3.52	1.45	0.36
9.1	1.27	5.38	0	1.18	0.99
1.5	0.56	2.82	3.85	2.78	0.54
7.7	5.34	11.09	9.15	2.25	5.49
0	0	3.4	0.14	0	0
0	0	8.24	0	2.62	1.53
6.5	0.57	1.23	0	0	0
0.1	0	0.67	0	0	0
0	0	0.49	0	0	0
0	0	2.68	0	0	0
0	1.1	3.13	0	0	0
0.3	5.67	4.04	0	4.25	0.47
6.9	10.91	22.48	0	8.05	5.92
14.2	7.56	10.89	0	5.52	2.25
5.5	2.66	5.02	0	1.57	1.17
1.2	0	0	0	0.78	0
1.3	1.02	2.73	0	1.68	2.16
12.6	1.19	0.2	0	0.7	0.13
0.2	2.3	0	0	0	1.19
0.4	2.12	1.17	0	0	0.74
0.9	3.69	0	0	0	0.88
0	0	0	0	0.97	2.23
0	0	0.05	0	0	1.21
0	0	0	0	0	1.57
0	0	0.14	0	0.96	0.2
0	0	1.5	0	0	0
0	0	0.76	0	0	1.42
0	0	0.86	0	4.02	6.46
0	0	0.56	3.82	11.75	4.21
0.2	0	1.59	0	12.57	2.1
5.3	0	1.74	0	6.05	3.38
8.3	0	3.72	10.14	6.27	3.94
1.5	0	0	0	0	0
0	0	0	0	0	0
0	0	0	0	0	0
0	0	0.14	0	3.71	1.66
2.2	0	0	2.25	0	0
0	0	0	1.4	0	0
0	0	0	0	0	0
0.3	0	0.43	7.74	7.01	3.71
3.7	0	5.79	13.92	10.51	10.52
8.1	0	0.04	0	0	0
0.4	0	0	1.55	0	0
0	0	0	5.72	0	0
0	0	0	5.95	0	0
0	0	0	1.55	0	0
0	0	0	0	0	0
0	0	0	0	0	0
0	0	0	0	0	0
0	0	0	0	0	0
0	0	0	0	0	0
0	0	0.01	0	0.49	0
0	0	0	0	0	0
0	0	0	0	0	0
0	0	0	0	0	0
0	0	0.13	0	3.01	0
0	0	0.05	0	1.68	0
0	0	0.1	0	5.09	5.51
0	0	0	0	0	0
0	0	0.01	0	0.99	0
0	0	0	0	0.99	0
0	0	0.11	0	2	0.51
0	0	0.08	0	1.51	0.61
0	0	0	0	1.56	0
0	0	0	0	1.61	0
0	0	0.66	0	0	0
0	0	0	0	0	0
0	0	7.96	0	0.79	0
0	0	0	0	0	0
0	0	0	0	0	0
0	0	0	0	0	0
0	0	0	0	0	0
0	0	0	0	0	0
0	0	0	0	0	0
0	0	0	0	0	0
0	0	0	0	0	0
0	0	0	0	0	0
0	0	0	0	0	0
0	0	0	0	0	0
0	0	0	0	0	0
0	0	0.84	0	0	0
0	0	0.21	0	0	0
0	0	0	0	0	0
0	0	0	0	0	0
0	0	0	0	0	0
0	0	0	0	0	0
0	0	0.97	0	0	0
0	0	0	0	0	0
0	0	0	0	0	0
0	0	0	0	0	0
0	0	0	0	0	0
0	0	0	0	0	0
0	0	0.28	0	0	0.91
0	0	0	0	0	0
1.8	0	0	0	0	0
0.7	0	0.06	0	0	0
0	0	0	0	0	0
0	0	0.09	0	0	0
0	0	0.18	0	1.29	2.51
1	0	0	0	0	0
0	0	0	0	0	0
0	0	0	0	0	0
0	0	0	0	0	0
0	0	0	0	0	0
0	0	0	0	0	0
0	0	0	0	0	0
0	0	0	0	0	0
0	0	0	0	0	0
0	0	0	0	0	0
0	0	0	0	0	0
0	0	0	0	0	0
0	0	0	0	0	0
0	0	0	0	0	0
0	0	0	0	0.18	0
0	0	0	0	0	0
0	0	0.04	0	0.48	0.99
0	0	0	0	0.2	0
0	0	0	1.41	0	0
0	0	0	3.19	0	0
0	0	0	0	0	0
0	0	0	0	0	0
0	0	0	0	0	0
0	0	0	0	0	0
0	0	0	0	0	0
0	0	0	0	0	0
0	0	0	0	0	0
0.2	0	0	0	0	0
0	0	0	0	0	0
0	0	0	0	0	0
0	0	0.01	0	0	0
0	0	0	0	0	0
0	0	0	0	0	0
0	0	0	0	0	0
0	0	0.02	0	0.97	0
0	0	0	0	1.16	0
0	0	0	0	1.31	0
0.9	0	0	0	1.06	0.24
0	0	0	0	0	0
0	0	0	0	0	0
0	0	0.43	0	1.77	0
0	0	0.05	0.29	1.67	0
0.2	0	0.07	0	0.78	0
0.9	0	0	0	1.35	0.07
0	0	0	0	0	0
0	0	0	0	2.86	1.37
0	0	0	0	3.8	4.15
0	0	0	0	2.09	0
0.1	0	0	1.33	6.45	2.91
2	0	0.11	0	2.13	0
0	0	1.55	0	0.58	0
0	0	0.58	0	1.84	5.95
0	0	0.01	0	1.56	0
0	0	0.07	0	2.13	4.03
0	0	0.07	0	0.8	0
0	0	0.01	0	0.54	0
0	0	0	0	0.96	0
0	0	0	0	0.16	0
0	0	0	0	0	0
0	0	0.47	0	0.29	0
0	0	0	0	0	0
0	0	0	0	0	0
0	0	0.07	0	0.19	0
0	0	0.02	0	0.17	0
0.1	0	0	0	1.16	3.8
0	0	0	0	1.72	1.99
0	0	0.01	0	3.54	3.3
2.7	0.09	0.04	0	1.3	0
0	0.13	0.09	0	1.59	0.21
0.1	0.76	0.07	0	0	3.88
0	0.36	0.89	0	1.32	3.83
0	0	1.03	0	1.62	0
0	0	0.03	0.84	2.86	0
0.7	0	0	9.62	3.21	7.86
0	0	0.02	0	0.17	0
0	0	0.15	0	0.81	0
0.6	0	0.01	0	0.17	0
0	0	0	0	0	0.16
1.2	0.1	0.97	0	0.35	0
6.8	0	0.19	0	0	0
0	0	0.01	0	0.56	0
0	0	0.01	0	1	0
0	0	0.06	0	0.5	0
0.1	0.08	0	0	0.33	0.81
0	0.08	0.27	0	0.49	0
0.1	0	0.01	0	0.5	0
0	0	0.59	0	0.63	0
0	0	0.06	0	0	0
0	0	0.41	0	0	0
0.6	0	0.68	0	0.38	0
0	0	3.42	2.45	2	1.55
1	0	0	0	1.03	0
0	0.09	0.62	0	1.61	0
0.8	0.09	0.14	0	3.21	1.44
4.9	0.1	0.53	0	5.35	0.11
2.1	0	4.1	3.74	4.47	0
1.1	0	0.32	0	4.55	4.29
2.2	0	0.05	0	1.96	0.15
0	0	0	8.35	1.67	0
0.1	0	0.82	1.9	3.96	2.43
0	0	0	0	1.02	0.11
0	0	0.07	0	3.51	0
0	0	4.69	2.8	3.43	3.85
0.1	0	0.01	0	2	0
0	0	0	0	2.89	1.56
0	0	2.54	0	3.39	1.25
1	0	0	0	1.35	0
0	0	0.29	0	2.24	0
0	0	0.58	0	1.03	0
1.2	0.08	0.29	0	5.49	7.19
2.5	0	0	6.5	7.29	0.66
1	0	0.43	4.64	0.9	0.89
1.7	0	0.31	0	4.1	0.72
8.1	0	1.51	0	1.75	0
0.2	0	0.06	0	0.8	0
0	0	1	4.06	2.83	1.69
3.3	0	0	0.59	1.35	0
2.1	0	0	0	2.64	0
2	0.29	0.55	0	0.33	1.06
0	0.29	0.11	0	0.4	0
0	0.62	0.42	2.32	0.17	0.3
0	0.13	0	0	0.18	0
0	0.96	0.4	0	0.26	0
0	1.5	1.75	1.23	0	0.34
0	0.64	0.29	1.91	4.22	4.49
5.4	0.14	0	1.25	5.21	0.73
3.8	0.08	0.16	0	1.34	0
1.5	1.54	0.36	5.31	5.51	11.71
0.4	2.62	1.07	0	5.06	2.97
0	0.16	0	0.33	6	2.37
1.7	4.25	25.06	4.1	9.85	12.57
0.5	2.23	3.87	3.29	4.8	7.51
2.3	0.92	12.7	3.1	6.83	6.65
18.1	0.8	1.16	0.17	1.04	1.54
8.6	2.17	2.13	0.76	3.09	3.81
3.9	0	0.01	8.01	3.49	5.71
0	0.59	0	0	1.13	1.85
0	0.22	0.3	0.67	3.27	9.26
0	0.1	0.8	0	0	3.08
0	0	2.24	0	2.39	0.52
0	0	0.62	1.5	0.91	1.02
0	0.18	8.04	12.26	11.07	2.53
10.5	0	10.18	0	6.24	5.11
0	0.15	8.12	0	5.46	8.66
0.7	0	1.53	2.17	3.6	1.33
6	1.66	19.31	9.07	5.13	17.74
0.8	0	0	0.96	0	0
0	0.34	0.15	0.88	1.04	0.86
0	1.64	0.39	0.13	7.13	1.96
7.1	1.6	3.05	0.94	3.14	2.45
1.2	1.99	5.5	4.31	3.17	8.89
18.8	1.56	0.33	2.56	1.04	3.83
1.4	1.04	0.75	1.37	0.87	0.86
0	17.62	4.7	5.81	11.7	10.02
12.7	1.07	9.36	1.71	7.82	7.01
3.2	1.63	6.17	0.72	5.88	6.12
0.3	0.52	0.53	0.57	10.65	0
0.4	0.15	2.83	5.61	9.28	1.12
3.9	10.27	10.37	7.11	13.26	10.23
0.9	0	4.51	0	8.02	0
2.8	8.05	16.93	17.37	15.06	9.3
16.9	0	1.64	0	31.54	15.84
0	4.25	6.12	0.97	35.04	13.37
1	2.07	6.37	11.39	42.43	23.37
21.1	10.98	9.68	15.93	18.48	0.42
5.8	0	0	0.11	2.04	0
0	0	0	0	2.14	0
0	0	0.76	0	0	1.64
2.5	0	0.43	1.44	0.44	0.7
4.1	0.33	0.65	0.89	0	0
0.2	0	0	0	1.52	2.24
0	0	0.14	0	0	0
0	0	0.14	1.3	0	0
0	0	0	0	0.54	0.33
0.3	0.12	5.87	22.83	6.51	4.35
19.7	0	0	1.69	0	0.65
2.6	0.27	0.08	0	0.42	5.61
0	0	0.43	0	0.59	2.71
1.9	31.25	1.42	6.26	4.42	12.01
0	0	2.88	0.32	4.12	3.41
7.6	0.27	11.44	55.65	23.61	23.46
18.7	0.1	11.53	15.15	17.42	3.27
4.8	5.45	17.31	2.12	8.91	6.45
12.8	0	2	14.02	11.76	7.29
2.6	0.4	5.05	0.4	6.52	5
28.9	2.2	8.74	21.71	12.48	10.34
1.3	0	7.98	3.33	7.06	0.48
0.1	0	1.76	5.87	8.61	0.82
0	1.08	6.87	18.01	14.27	11.7
10.4	0.24	4.52	0	2.67	9.86
19.9	0	0	0.28	0	1.85
0	0	0.07	0	0	2.12
0	0	0	0.31	0.35	0.34
0	0.1	2.14	0.69	3.45	0
3.3	1.17	8.28	38.57	16.15	5.82
6.1	0	3.49	11.92	12.99	8.76
2.6	0.32	3.43	0	20.1	0
0	2.65	10.35	4.9	21.44	8.01
8.8	0	0.17	0	5.89	0
0	0.13	0	0	0	0.34
0	0	0.27	13.2	11.25	0.62
0.2	1.74	8.04	18.61	12.06	2.81
5.2	0	0	0	0.56	0.62
0	0	0.31	0	1.29	0.55
0	0	0.25	0.43	0	1.03
14.7	1.01	13.54	16.1	11.02	4.93
5.6	0.18	0.34	2.71	0.47	0.34
3	0.19	0.41	0	0.45	0.48
0.2	0	0	0.36	0	0.27
0.4	0.86	1.87	0.7	1.49	1.16
4.9	0	0.15	0	1.73	0.21
0	0	0.05	0	3.12	0.96
0	0	0.16	0	1.02	1.51
0	0.58	1.57	2.01	6.65	2.6
0.7	0	1.96	2.83	3.21	0.27
0.4	0	0.04	0.61	0	0
0	0	0	0.96	0	2.46
2.1	3.02	1.51	5.06	1.46	5.72
2.9	0.5	0.86	0.37	0	2.28
0.2	0	0.23	0.12	0	2.21
0	1.15	0.25	1.16	1.89	4.8
0	0	0	0	0.6	0.25
0	0	0	0	0.41	0
0	0	0	0	0	0
0	0	0.19	0	0	0.68
0	0.08	0.36	0	0	1.41
0	0.36	0.03	0	3.99	1.48
0	0	0.28	0	3.05	1.78
0	0.2	0.01	0	4.3	0
0	0	0.38	0	0.58	0
0	0	0	0	0	0
0	0.19	0.04	0.48	1.17	0.92
0	3.94	14.08	1.41	7.72	6.15
16.1	8.16	10.33	1.72	25.82	16.05
30.9	0.61	1.49	0.12	1.06	0.68
0.8	0.26	0.24	0.45	2.71	0
1.9	6.6	12.14	13.13	25.71	8.18
11.7	0.33	1.22	2.03	2.41	0.25
3.5	2.55	4.19	2.45	1.72	2.21
1	0.14	3.25	1	5.29	0.37
1.3	3.98	10.46	5.93	13.57	3.87
5.6	0	4.56	3.02	6.88	2.71
2.3	0.14	0.13	0	0.9	0
3.6	0.07	0	0.55	0	0
0.1	0.12	0	0	0.34	0
0	0.44	0.11	0	0	1.78
0	1.12	0.07	0	0.63	0.09
0	1.12	0	0	0	1.17
0	1.97	0.36	0.18	0	1.26
0	0.56	0.69	0	0	0
0	0.36	1	1.57	4.57	0
1	5.44	0.66	1.5	11.66	7.2
4.8	1.68	0.7	0.63	4.47	2.43
2	5.96	5.22	14.13	16.03	3.33
5.5	4.16	8.45	0	22.83	1.8
1.8	0.13	0.82	0.84	0	2.07
2.1	2.73	2.74	2.44	14.23	1.62
3.3	5.75	27.24	5.97	14.48	35.01
15.1	11.09	7.24	4.54	2.82	0
4.3	7.59	7.65	2.01	3.55	0.9
3.8	0.97	5.67	2.64	2.3	3.24
7.4	0.43	1.74	3.31	3.5	0
1.4	0	1.31	1.88	1.85	0.99
0.6	0.11	1.33	2.71	0.56	0
0	0	0	3	0	0
0	0	0	0.15	0	0
0	0.11	5.68	0.12	0	0
0.5	1.29	9.19	6.99	3.53	5.31
1.7	0	7.11	1.64	0.93	0.54
2.5	0.13	5.25	2.99	4.72	0
2.5	0	1.59	0.25	1.18	0.27
1	0.12	3.02	1.85	3.64	0
3.6	0	0	0.35	0	0
0.4	0.25	2.97	0.45	0	1.8
1.2	0.44	0.63	2.42	0	0.27
3.4	0.1	6.92	0	0	0
4.2	0.16	4.59	2.93	0	0
1.4	0	1.07	1	2.04	0.68
0	0	1.02	0	0	0.14
0.2	0.18	3.36	0.58	2.71	0
23.5	0.5	11.98	0.59	0.47	2.65
0.4	1.64	0	0	0	5.66
2.8	0	0.7	0	2.88	1.37
0	1.87	0	0	0.57	4.92
0	0	0.19	0	0	1.05
0.9	0.42	7.46	0	4.1	7.59
0.2	0.33	2.63	0	1.78	3.36
0	0.47	1.33	0.47	0	1.91
0	0.18	1.62	0	0.71	0.8
6.9	0.12	0.73	0	0	0.71
0	0.18	0.21	0	0.51	1.08
0.1	0	0.73	0.55	0.94	4.58
7.7	0	5.22	0	1.65	0
0.4	0	1.86	0	2.74	3.67
1	0	0.03	0.79	0.52	0
0	0	4.2	0	1.22	0
0.1	0	0	2.1	1.19	0
3.5	0	0	1.77	0	0
0.9	0	0.32	1.6	0.49	0
3	0	4.58	10.47	7.33	10.44
0.1	0.08	0.32	0	0	0
0	0	0.27	0	1.15	0
0.2	0	2.14	0.9	0.97	0
0.3	0	0	1.72	1.59	0.65
0.3	0	0.07	0	0.62	0.65
0	0	0.01	0.41	1.17	0
0	0	0	0	0	0
0	0	0.09	0	0.26	0
0.9	0	0	0	0	0
0.1	0	0.13	0	1.67	0
4.1	0	0.14	3.65	1.75	0
0	0	0.01	0	0.19	0
0	0	0	0	0	0
0	0	0	0	0	0
0	0	0	0	0.68	0
0.1	0	0.04	1.03	1.07	0
0.1	0	0.12	6.7	3.3	0.25
0.4	0	6.04	2.64	2.03	3.47
1.6	0.19	0	0	0.21	0
0	0	0	0.65	0	0
0	0	1.47	0.96	0	0
0	0	0	0	0	0
0	0.26	0.43	0.46	1.03	4.7
0.2	0	0	0	0.5	0
0	0	0	0	0.61	0
0.3	0	0.03	0	2.26	1.29
0.8	0	0.03	0	0.17	0
0	0	0	0	0	0
0	0	0.45	2.09	0.92	0.25
0	0	0.05	11.22	0.97	0.12
5.8	0	0.03	6.67	2.67	1.35
1.2	0	0	4.02	0.4	0
0	0	0	0	0.33	0
0	0	0	5	0.99	0.04
0	0	0	0	0.48	0
0	0	0	0	0	0
0	0	0	0	0	0
0	0	0	0	0	0
0	0	0	0	0	0
0	0	0.28	0	0.16	0
0	0	0	0	0	0
0	0	0	0	0	0
0	0	0	0	0	0
0	0	0.02	0	1.35	0.18
0	0	0	0	2.71	4.51
0.5	0	0.14	3.42	2.08	1.2
0	0	0	0	1.7	0
0	0	0	0.13	1.62	0
5	0	0	0	0.36	0
0	0	0	0	0	0
0	0	0	0	0	0
0	0	0	0	0	0
0	0	0	0	0	0
0	0	0	0	0	0
0	0	0	0	0	0
0	0	0	0	0	0
0	0	0	0	0	0
0	0	0.06	0	0.17	0
0	0	0	0	0	0
0	0	0	0	0	0
0	0	0	0	0	0
0	0	0	0	0	0
0	0	0	0	0	0
0	0	0	0	0.15	0
4.8	0	0.26	0	0	0
0	0	1.99	0	0.16	0.04
0	0	0.03	0	0	0
0	0	0	0	0	0
0	0	0	0	0	0
0	0	0	0	0	0
0	0	0	0	0	0
0	0	0	0	0	0
0	0	0	0	0	0
0	0	0	0	0	0
0	0	0	0	0	0
0.1	0	0	0	0	0
0	0	0	0	0	0
0.1	0	0.35	0	1.62	0.7
0	0	0	0	0	0
0	0	0.38	0	2.41	3.91
0.3	0	0.05	11.01	1.22	0.1
0.3	0	0	0	0.33	0
0.9	0	0	0	0.17	0
0.6	0	0	0	0	0
0.1	0	0	0	0	0
0	0	0	0	0	0
0	0	0	0	0	0
0	0	0	0	0	0
0	0	0.15	0	0.35	0.02
0.3	0	0	0	0	0
0	0	0	0	0	0
0	0	0	0	0	0
0	0	0	0	0	0
0	0	0	0	0	0
0	0	0	0	0	0
0	0	0	0	0	0
0	0	0	0	0	0
0	0	0.01	0	0	0
0	0	0	0	0	0
0	0	0	0	0	0
0	0	0	0	0	0
0	0	0	0	0.3	0
0	0	0	0	0.97	0
0	0	0.08	0	2.12	4.96
1.7	0	0.22	0	0.21	0
0.4	0	0	0	1.37	0
0	0	0.15	0.96	3.74	0
0.4	0	0	0	0	0
0	0	0.01	0	0.57	0
0	0	0	1.66	0.8	0
0.2	0	0.02	16.13	5.84	5.62
5.6	0	0	0	1.09	0
0.1	0	0	16.76	5.58	6.62
6.4	0	0	3.69	2.67	0
0	0	1.37	10.75	1.79	0.12
1.6	0	0	4.48	1.2	0
2.6	0	0	3.83	1.27	0
0	0	0	0.97	0.4	0
0	0	0.01	0	1.17	0
0	0	0	0	0	0
0	0	0	0	0	0
0	0	0	0	0	0
0	0	0	0	0.91	0
0.3	0	0.31	1.85	5.66	3.08
1.1	0	3.49	7.21	2.17	0.07
2	0	0	0.12	0	0
0	0	0	0	0	0
0	0	0	0.65	1.6	0.19
0.2	0	0	7	0.96	0.19
3.1	0	0	0	0	0
0	0	0	0	0	0
0	0	0	0	0	0
0	0	0	0	0	0
1.9	0	0	0	0	0
0	0	0	0	0	0
0	0	0.02	0	0.55	0.09
0.1	0	3.21	0.53	2.74	1.91
2.3	0	0.03	0	1.85	0.77
0	0	0	0	0.27	0
0	0	0.56	3.99	1.62	0
0	0	0.07	0	1.26	0.19
1.7	0	0.1	0	2.14	2.96
5	0	0.08	0	2.88	0.09
0.6	0	0.66	0	0.5	0
2	0	1.56	0	5.2	7.31
0.9	0	0.31	0	0.42	0
0	0	1.2	0	1.46	0
0.2	0	0.17	0	0.5	0
0.4	0	0.41	0	0.4	0
0	0	0	0	0	0
0	0	0	0	0	0
0	0	0.21	0	0.9	0.19
0	0	2.99	0	0.89	0
0	0	1.28	0.25	1.07	0
0	0	0	0	0.16	0
0	0	3.05	0	2.12	3.63
0	0	1.55	0	0.46	0.02
0	0	0.04	0	0.16	2.05
0	0.27	0.18	0	0.42	0
0.3	0	0.07	0	1.14	1.25
0	0	0.12	0	1.29	0
0	0	0.72	0	4.29	2.47
0	0	0.41	0	5.98	11.66
0.5	0	0.01	0	5.32	1.22
0	0	1.62	0	6.86	11.64
1.6	0	0.1	0	2.19	0
0	0	0.34	0.63	2.47	0.62
1.4	0	3.29	0	11.9	16.63
1.2	0	1.21	0	2.07	0
0	0	3.32	0	0.4	0.35
0	0	1.99	0	0.77	0.37
0	0	0.07	0	0.22	0
0	0	0.03	0	0	1.14
0	0	4.66	2.94	5.58	0.11
0	0	0.09	0	0	1.26
0	0	0	0	0	0
0	0	0	0	0	3.1
2	0	0.26	0	0.43	0
4.4	0	0.68	0	0.68	0.1
1.4	0.19	1.79	0	0.81	2.2
0.9	0	9.16	0	1.22	1.06
0	0	1.51	1.25	0.92	0.97
9.8	0	0.28	0.73	0.4	1.5
3.9	0.12	0.1	1.91	1.29	2.53
0.1	0.44	0	0	0	1.24
0	0	0.11	0	0.48	0.26
0	0.12	0	0	0	0.81
0	0.35	0.07	0	2.33	0.67
0	0.6	1.89	0	9.29	14.53
0	1.92	1.01	0	20.41	0
0	0.11	0.21	0	0	0.5
0	1.43	0	0	0	0.08
0	0.82	0.18	0.26	0	7.38
0	0.61	0.21	0.71	5.74	0.19
0	0.53	1.76	0	2.46	0
0.6	2.03	10.05	0.2	2.09	0.54
12.1	0.15	3.71	0	0	0
7.1	0.47	2.51	0	0.87	2.98
3.9	0	0.41	0	1	1.45
2	0.56	1.74	0	4.47	3.71
0.1	0.47	1.43	1.59	4.61	1.03
0.3	1.64	1.22	0	2.85	3.17
0.7	2.41	0.21	3.43	1.93	0.23
0.6	1.1	1.1	0	2.32	1.8
0	0.45	0	1.15	0	0
0	5.4	0	0	0	6.65
0.8	0.75	14.42	2.87	2.68	0.8
2.7	0.4	5.44	0.91	4.13	1.22
4.6	0	1.44	0	0	0.34
0.4	0	4.79	0	11.97	16.1
2.2	0	0.21	1.02	7.93	0
0.2	0	0.51	0	0	0
0	0	0.52	0	0	0
2.3	0	0.48	1.11	8.1	0.31
0.9	0.09	1.43	2.86	3.13	0.19
0	0	3.12	0.29	5.74	0
0	0	0.04	0	1.08	0
0	0	0	0.35	1.79	0
0	0	0.13	1.76	0	0
1.9	4.16	31.89	10.6	5.31	14.34
18.6	2.94	3.95	5.63	3.99	15.91
0	0	0	1.98	0	2.27
4.4	2.01	0.06	0.51	2.41	8.61
3	0	0.17	2.95	0	0
6.1	0.56	1.12	5.69	0.85	0.41
5.8	0.86	8.32	3.75	3.41	7.05
3.7	0.21	0.13	0	0	1.73
0	3.06	17.04	5.2	5.21	11.79
11.9	0.84	1.61	0.43	2.02	0
0	0	0	0	0	0
0	1.65	0	0	0	2.47
0	0.66	4.65	2.46	2.1	4.45
7.3	6.13	6.96	4.79	14.21	19.17
0.7	6.2	17.79	13.18	50.4	19.62
30.3	1.08	0.51	0	3.01	0
0	1.33	6.87	11.09	11.26	17.19
9.8	0.26	0.98	0.19	0	0
0	0	0.12	0	12.84	0
0	0	2.24	0	0	0
3.9	1.32	0.48	3.66	0	0.66
1.3	7.46	3.48	4.62	9.8	10.02
4.7	1.27	0.68	3.24	8.42	1.07
0	0.28	0.14	0.57	2.64	1.94
0.3	0.65	0	0.25	0	0
0	0.86	0	0.3	1.07	4.95
8.8	10.95	5.49	0.43	18.36	8.57
0.3	0	0	0.29	0	0.58
0	0	0.21	0	0	0.45
0.2	6.99	23.78	16.06	29.91	11.95
5.6	26.19	17.84	30.34	32.27	36.39
19.1	11.45	7.4	23.23	32.64	28.17
6	3.19	7.04	1.86	13.98	4.2
10.7	6.44	11.8	6.65	26.44	11.91
10	14.44	16.76	33.61	7.38	17.48
18.5	0.26	0.08	0	1.77	0.48
0.6	39.95	19.01	40.68	19.55	24.37
6	0.61	3.63	5.57	13.89	3.95
1	0.38	2.54	12.68	27.58	1.25
1.7	5.83	6.4	3.98	18.1	11.95
4	0.93	0	1.21	1.14	1.07
0	0.17	0	0	0	0.37
0	0.22	1.55	1.99	2.5	2.99
0.3	1.1	1.11	15.59	8.03	2.21
10.8	1.2	1.71	3.49	2.35	3.5
1.1	2.37	0.08	2.52	7.86	0.22
3	5.64	3.58	0	26.05	4.2
10.8	8.74	8.07	14.41	30.58	2.32
11.1	5.34	1.75	1.86	1.87	0.11
0.9	0	0.39	0.57	0	0
0	0	0	0	0	0.41
2.6	3.47	1.46	4.45	1.92	2.69
0.9	0.48	0.11	1.15	1.01	0.88
3.9	1.88	29.51	5.72	8.46	3.87
2.8	0	0.03	0.47	1.2	0.44
0.1	0.9	2.92	0	4.08	1.92
6.7	1.99	7.18	3.52	1.73	2.58
1.4	2	3.88	8.8	10.18	2.54
8.6	8.24	10.5	2.96	30.79	13.68
18.1	4.06	6.94	5.07	10.22	17.07
0.6	0.53	0	0	0	3.21
0	0	0	0	0	4.5
0	0.29	0	0.42	0	0.3
0	0.59	0.55	3.15	2.31	1.59
4.5	4.03	3.86	10.7	7.8	4.03
7.3	3	5.62	10.96	17.17	4.03
10	0	0.52	0	8.87	0.21
1	0	0.18	9.19	7.6	0.39
0	3.55	1.57	3.86	18.93	8.83
1.9	0.19	0.28	3.47	11.94	1.76
11.5	14.39	21.11	39.81	22.98	19.32
4.2	1.44	6.2	4.65	2.48	16.54
0	0.1	0.48	0.28	0	0.17
0	0.32	0.72	2.72	4.36	1.11
2.7	26.98	28.5	17.22	11.63	23.52
10.8	5.51	12.38	8.97	7.66	2.53
4.3	0.67	1.93	5.21	9.47	0.21
7	1.15	1.25	0.85	7.66	2.61
0.2	8.09	6.31	22.57	7.82	7.84
5.4	0	0.31	0	0.34	0
0	0	0.12	0	0	1.63
0	5.38	7.91	6.4	5.43	1.8
8.9	5.15	5.63	18.38	6.24	8.06
8.7	0	2.6	0.59	0.68	0.56
0.9	0	0.1	0	0.91	0
0.2	0	0.12	0.35	3.34	0.26
0.4	0	0.15	0	6.1	0.64
0	0	0.79	0.17	5.77	1.03
2.9	4.2	5.45	2.88	8.86	3.26
1.7	0.81	2.12	0	12.48	2.06
8.5	36.05	11.85	14.8	21.7	27.04
13.1	2.41	11.6	23.76	19.28	0.81
15.7	8.69	23.39	9.32	25.86	24.19
14.4	3.6	2.94	2.69	0.65	2.52
0.5	0	0.78	3.27	1.79	3.09
1.1	9.84	6.35	22.87	22.95	3.76
15.7	17.97	14.34	13.05	28.24	27.64
33.8	6.61	9.37	0.68	32.26	3.14
12.6	11.28	10.8	10.81	15.61	25.17
7.2	6.52	12.65	1.22	0	15.9
3.9	4.71	16.25	7.03	0.65	1.8
2.3	3.55	12.05	1.37	1.51	0.36
5.9	1.35	9.41	4.96	9.21	15.8
0	0.57	12.03	20.04	15.94	0.36
5.6	0	0	0	0.6	0
0	1.04	6.64	0	0.57	1.49
2.4	3.5	6.71	4.03	4.55	0.93
2.2	4.64	0	0.18	0	0.87
0	0.95	0	0	0	0.21
0	0.57	0	0	0	0
0	0.42	0	1.69	0	0
0	0.32	0	1.42	0	1.65
0	0.35	1.05	0.17	0	1.6
0	0	1.08	0	0	0.77
0	1.4	2.09	0	0	1.85
0	2.4	5.43	0	0	1.13
0	0.43	3.67	0	0	0
0	0.56	0.29	0	0	0
0.4	0	0.29	0	0	0.36
0.4	1.41	2.68	1.53	0	1.13
0	0.11	0.63	0	0	0.26
0	0.79	0.02	0	1.06	1.49
0	2.09	0.52	0	3.28	0.41
0	0.14	0	0	0	0
0	0.45	0	0	0	0
0	0	0	0	0	0.24
0	0.17	1.32	0	0	0.68
0	1.05	0	0	0	0.89
0	2.54	0	0	0	0.34
0.1	0.46	0.09	0	0	0
1.3	0.56	0.23	0.37	0.89	0.07
1.1	1.65	0.81	1.61	0	0.37
0	0	0	0	0	0.27
0	0	0	0	0	0.82
0	0	0	0	0	0.78
0	0.31	0	0	0	0
0	0	0	0	1.41	0
0	0.48	1.13	0	4.22	2.73
0.7	0.27	0.07	0	1.65	0
0	0	0.04	0	0	0
0	0	0.26	0	1.6	0.75
0.2	0.66	0.3	0	1.64	2.73
0.3	0	2.75	1.9	2.75	0
0.2	0.08	3.16	0	2.92	0.61
0.8	0	0	0	0	0
0	0.16	0	0	0	0
0	0	0	0	0	0
0	0	1.96	0	0	0
0	0	0	0	0	0
0	0	0	0	0	0
0	0	0	0	0	0
0	0.1	0	0	0	0
0	0	0	0	0	0
0	0.24	0	0	0.57	0
0	0.38	0	0	0	0
0	0.7	0	0	0	0.43
0	0.39	0.03	0	1.05	0.07
0.3	0.07	0.01	0	0	0
1.6	1.05	0.07	0	1.03	0.2
0.1	1.98	0	0	0	0.07
0	0.66	0	0	0.59	0.43
2.8	0.08	0.14	0	1.52	0
0	0	0	0	0	0
0	0.16	0	0	1.21	0.05
0.3	0.14	0	0	0.5	0.46
0	0.16	0	0	0	0
0.4	0	0	0	0	0
0	0.29	0	0	0.5	0
0	0	0	0	0	0
0	0.23	2.54	0	0	0
0	0.44	3.46	0	0	0
0	0	1.32	0	0	0.03
0	0	0	0	0.98	0
0	0	0.06	0	1.88	1.44
0	0	0	0	0	0
0	0	0	0	0	0
0	0	0.23	0	9.46	8.39
0	0	0.04	0	3.2	0.63
0	0	0	0	1.7	0
0	0	0	0.73	1.34	0
0	0	0	0	1.16	0
0	0	0	0	0	0
0	0.53	0	0	1.4	0.34
0	0	0	0	0	0
0	0	0.03	8.06	0.57	0
1.8	0	4.91	0	2.29	3.8
2.8	0	0.01	0	0.77	0
0	0	0	0	0	0
0	0	0.51	0	0	0
0	0	0.15	0	1.47	0.28
1.5	0	0	0	1.19	0
1.1	0	0	0	0.21	0
0	0	0.07	0	2.35	1.5
0.2	0	0	0	0.95	0
0.1	0	0	0	0	0
0	0	0	0	0	0
0	0	0	0	0	0
0	0	0	0	0	0
0	0	0	0	0	0
0	0	0	0	0	0
0	0	0	0	0.35	0
0	0	0.06	0	0.77	0
0	0	0.01	0	0.51	0
0	0	0.41	0	0.17	0
0	0	0	0	0.22	0
0	0	0	0	0	0
0	0	0	0	0	0
0	0	0	0	0	0
0	0	2.61	0	0	0
0	0	0	0	0	0
0	0	0	0	0	0
0	0	0	0	0	0
0	0	0	0	0	0
0	0	0	0	0	0
0	0	0	0	0	0
0	0	0	0	0	0
0	0	0	0	0	0
0	0	0	0	0	0
0	0	0	0	0	0
0	0	0	0	0	0
0	0	0.01	0	0	0
0	0	0	0	0	0
0	0	0	0	0.65	0
0	0	0	0	1.03	0
0	0	0	0	2.68	0.06
0.1	0	0	0	0.67	0
0	0	0	0	0	0
0	0	0.38	0	0.41	0
0	0	0	0	1.19	0
0	0	0	0	0	0
0	0.19	0.01	0	1.88	0.2
0	0	0	0	1.26	0
0	0	0.33	0	1.32	0
2.8	0	0	0	0.5	0
0	0	0.58	0	3.23	12.38
0	0.1	1.34	0	4.02	5.01
0	0	0.09	0	4.09	0
1.5	0	0	0	1.74	0
0	0	0	0	0.29	0
0.2	0	0	2.58	0	0
0.7	0	0.11	9.96	0.25	0
0.4	0	0.58	14.27	0.66	0
1.4	0	0	0	0.4	0
0.5	0	0.01	0	0	0
0.1	0	0	0	0	0
0.5	0	0	0	0.23	0
0	0	0	0	0	0
0	0	0	0	0.22	0
0	0	0	0	0	0
0	0	0	0	0	0
0	0	0	0	0	0
0	0	0	0	0	0
0	0	0	0	0	0
0	0	0	0	0	0
0	0	0	0	0	0
0	0	0	0	0	0
0	0	4.04	0	0.52	0
0.4	0	0	0	1.37	0
0	0	0	0	0.2	0
0	0	0	0	1.97	0.18
0	0	0	0	1.98	1.14
0	0	0.05	0	1.9	1.62
0	0	0	0	2.5	0.53
0	0	0.25	0	3.61	0.09
4.4	0	0.01	0	0.43	0
0	0	0	0	0.21	0
0	0	0	0	0.23	0
0	0	0	0	0.23	0
0	0	0	0	0	0
0.1	0	0	0	0.82	0
8.4	0	0	0	1.28	0.09
0.2	0	0	0	2.42	5.96
0.1	0	0	0	0	0
0	0	0.11	0	0.82	0.26
0	0	0	0	0.97	0
0.1	0.11	9.03	0	1.54	0.95
0.7	0	0.08	10.94	2.98	2.66
0	0	0.02	0	4.93	10.1
4.9	0	0	0	0.47	0
0	0	0.02	0	2.03	0.37
0	0	1.53	0	2.23	0
0.5	0	0.24	0	2.64	8.07
0	0	0	0	0.71	0
0	0	0	0	0.38	0
0	0	0	0	4.21	0.33
0	0	0	0	3.63	1.8
0	0	9.28	0.83	2.06	0.11
0	0	0.05	0	4.23	0.48
5.1	0	0.61	1.67	2.31	0
0	0	0.43	0	1	0
0	0	0.02	0	1.3	5.53
0	0	1.54	0	2.25	0.99
4.4	0	0.14	0	0.63	0
0	0	0.36	0	2.15	0
0.2	0	0.18	0	0.4	0
0	0	0.28	0	1.15	0
0	0	0.02	0	1.4	0
0	0	0	0	0	0
0	0.18	0	0	0	3.47
0.4	0	0	1.28	0.68	0
0	0	3.69	0.26	0.69	2.47
0.5	0.08	0.13	6.34	3.81	2.27
5.6	0	0.42	0	3.28	0
1.3	0	0.69	0	4.58	2.04
0	0	0.01	0.13	2.17	0
0	0	0.89	0.81	7.98	5.37
4	0	4.24	0	11.66	13.72
2.2	0	0.01	0	0.97	0.23
0.3	0	0.52	0	6.17	1.93
3.1	0	0.01	0	0	0
0	0	0.22	0	1.74	1.98
2.8	0	0	0	0	0
0	0	0	0	0.27	0.23
0	0.11	1.4	5.79	1.24	1.1
0	0.14	0.06	0	0.72	0
0	1.9	0.34	0.93	8.56	4.32
0	0.27	2.72	7.18	10.46	14.17
11.7	0	0.59	0	5.94	1.5
6	0.08	0.46	0	0.33	0
0	0	2.11	0	0.61	0.33
1.7	0	7.64	0	3.03	4.36
5.5	0	0.3	0.11	2.87	0.45
0	0	0	0	0.53	0
0.9	0	0.04	0	0.26	0.25
0	0	0.01	3.03	1.34	0
0	0.26	0	1.29	0.32	1.69
0	0	0.01	0.5	0.34	0.67
0	0.11	2.1	0.81	0.68	0
0	0	0.37	0.41	3.16	1.05
0	0.22	0.36	0.68	2.02	3.6
0	0.29	1.45	0	0.61	2.9
0	0.11	0.23	0	1.86	0
0.1	0.12	0.71	0	1	0
0.2	0.3	0.4	0	0.83	0.86
0	0	2.29	0.23	0.82	0
0.2	0	0.04	0.11	2.48	2.74
0.4	2.61	3.87	0	14.15	27.26
0.3	1.54	9.11	0	13.02	21.69
0.1	2.53	0	0.61	0	3.44
0	0	0	0	0	0
0.6	0	0	0	0	0
0.5	8.23	0	0	0	2.67
7.9	13.49	0.1	0	2.81	7.05
11.4	29.05	2.43	0	0	12.64
11	8.27	0.03	0	0	3.51
0.3	27.96	0	0.52	0	0.68
0	14.09	0	0	0	1.93
3.5	20.3	0	1.1	2.56	1.56
4	15.78	0.2	0.79	3.5	1.31
5.6	13.11	3.23	0	4.01	5.26
0.2	11.93	4.21	0	9.4	1.22
5.7	9.65	0.26	0	5.01	0.91
2.4	9.56	1.41	0.53	8.66	7.07
1	6.27	0.24	1.16	6.3	9.47
6.1	11.92	38.41	8.92	9.68	40.43
22.3	9.52	4.81	8.49	17.24	2.15
0.8	12.02	8.06	3.45	20.69	0.59
0	19.73	0	0	0	4.46
0	8.78	0	0	4.59	0
0	8.51	0.01	0.42	0	0.32
2.4	2.52	0	0	0	0.32
6.3	10.04	0	0	0	2.74
0	2.39	0	0	0	3.6
0	5.45	0	0	0	2.74
0.1	0.69	0.28	0	0	0.86
0	1.19	6.23	0	0	0
17.9	12.41	20.73	12.47	1.05	1.38
0.6	10.92	0.41	5.32	6.91	0.33
2	7.6	6.78	2.81	5.44	4.6
2.2	2.93	0	0	0	0
0	11.68	11.66	33.25	16.65	7.98
12.8	12.98	6.33	2.26	1.07	11.78
1.7	3.85	0	0.68	0	0
0	5.67	0	0.77	0	5.14
0	1.24	3.76	0	4.31	0.96
4.9	2.71	2.04	2.55	11.15	7.27
0	5.65	0	0	0	0
0	5.16	3.79	2.8	6.82	3.97
14	0.46	5.88	2.57	16.05	10.07
0.1	1.9	0	1.03	0	3.43
0	2.91	0.22	0	0	3.84
0	3.47	0.32	2.27	0	4.85
0	2.21	2.85	0	12.16	12.12
6.6	6.88	13.76	9.01	16.51	17.8
14.2	11.12	9.57	21.19	10.27	1.92
12.5	0	1.67	6.11	26.01	0.75
8.1	11.25	13.46	25.32	48.22	53.65
[truncated: 1,774 more rows]
