# Supplementary material for: Evaluation of multiple satellite precipitation products and their potential utilities in the Yarlung Zangbo River Basin
Source: Sci Rep. 2022 Aug 3;12:13334. doi: 10.1038/s41598-022-17551-y (PMC9349210; doi:10.1038/s41598-022-17551-y)
Supplement: Supplementary file 11 — Supplementary Information 11. [file 41598_2022_17551_MOESM11_ESM.csv]

obs	cmorph	gpm	gsmap	persiann	trmm
0	0	0.13	0	0.33	0
0	0	0	0	0	0
0	0	0	0	0	0.04
0	0	0.35	0	0.16	0
0	0	0	0.42	0.33	0
0	0	0	0	0	0.09
0	0	0	0	0	0
0	0	0	0	0	0
0	0	0	0	0	0
0	0	0	0	0	0
0	0	0	0	0	0
0	0	0	0	0	0
0	0	0	0	0	0
0	0	0	0	0	0
0	0	0	0	0	0
0	0	0	0	0	0
0	0.31	0	0	0	0
0	0	0	0	0	0
0	0	0	0	0	0
0	0.09	0	0	0	0
0	0	0	0	0	0.24
0	0.1	0	0	0	0
0	0	0	0.22	0.33	0
0	0	0.06	0	0.73	0.3
0	0	0	0	0	0.17
0	0	0	0	0	0
0	0	0	0	0	0
0	0	0	0	0	0
0	0	1.31	0	3.2	3.12
1	0	0.49	3.23	2.54	0.48
0	0	0	0.21	0	0
0	0	0	0	0	0
0	0	0	0	0	0
0.3	0	0	0	0	0
0.5	0	0	0	0	0
0	0	0.67	0	0.38	0
1.6	0	0.88	1	1.21	0
0	0	0.01	0	0	0
0	0	1.39	0.48	0.39	0
0.3	0	6.37	0	1.48	0
0.6	0	0.01	0	0	0
0	0	0.22	0	0.53	0
0	0	3.04	0	2.32	0.8
0.6	0	0.24	0	2.39	2.62
0.1	0	5.66	0	1.62	0
0	0	0.21	0	1.66	0.24
0	0	0.03	0	0.3	0
0	0	0	0	0	0
0	0	0	0	0	0
0	0	0	0	0	1.07
3.6	0	2.7	0	1.46	0.12
3.1	0	1.48	0	1.47	1.04
1.5	0	0	0	0	0
0	0	0.02	0	0.16	0
0	0	0.5	0	1.12	0
0.8	0	0.36	0	1.34	0.71
6.1	0	1.86	0	1.79	1.04
4.1	0	1.07	0	0.91	0.39
3.5	0	0	0	0	3.75
0	0	0	0	0	0.9
0	0	0	0	0	0.43
0	0	0	0	0	0.18
0.3	0	0	0	0	0
0.3	0	0	0	0	0
0	0	0	0	0	0
0	0	0	0	0	0
0.5	0	0.23	0	1.29	0.12
0	0	0	0	0	0.51
0	0	0.04	0	0.91	0
0	0	0.68	10.74	2.12	2.03
5.1	0	5.5	2.82	6.03	26.14
9.4	0	4.83	4.34	6.32	11.37
7.9	0	1.84	0	5.19	5.14
0.6	0	9.8	0.42	1.17	0
0	0	0.09	0	1.01	0.2
2.3	0	1.44	0	0.99	0.04
8.9	0	10.05	0.99	1.36	1.33
2.6	0	0.89	0	0.2	0.08
0	0	1.1	4.4	2.09	0.41
0	0	1.3	0	1.44	0.41
1.6	0	0.17	0	0.66	0.2
0	0	0	0	0	0.74
0	0	0	0	0	0.7
0	0	0.05	0	0.16	0
0	0.26	0	0.67	0	0
0	0	0	0.14	0.21	0
0	3.56	0	0	0	0.53
0	1.15	0.85	0	0.2	3.4
0.1	0	0.61	0.61	0.4	0.14
0.2	0	0.33	0.55	1.17	0.29
2.4	0	2.67	3.19	2.6	6.76
3.8	0	9.28	2.71	0.71	0.5
0	0.44	0.48	1.25	0.3	5.73
0.1	0	0	0.32	0.67	0
0.1	0	0	0	0.29	0
3.6	0	0.03	0	0.67	0.21
1.6	0	0.47	0.12	1.65	3.76
10.8	0	3.97	13.85	5.55	4.4
1.3	0.15	1.95	7.47	6.82	0.77
0.5	0	4.52	0	7.97	29.56
4.4	0	4.41	0	7.41	4.86
2.5	0.11	1.76	4.23	3.43	5.17
3.5	0	0.24	0.43	0.63	0.71
0	2.06	0.07	0	0	0.85
0	0	0.99	1.16	2.5	6.35
0	0	0.17	0	0.24	0.27
0	0	0.09	0	1.08	0.6
2.9	0	0.18	0.12	2.15	0
0	0	0	0	0	1.93
0.6	0	1.75	1.2	0.95	1.6
19.8	0	0.47	6.86	1.46	3.75
14.7	0	7.46	2.2	1.64	0.19
0.5	0	0.43	0.82	1.26	0.46
0	0	0.67	0.21	0.99	1.62
0	0	5.26	0	2.8	0
0	0	0.01	0	0.53	1.12
0.4	0	0	0	0	0
0	0	11.14	0.84	0.34	3.2
18.6	0	0.96	0.34	1.04	0
2	0	0.42	1.46	0.27	5.97
0.2	0	1.63	0.59	4.27	2.29
0	0	1.81	0.13	4.25	1.37
0.3	0	0	0.32	1.57	1.37
0.1	0	6.62	3.95	2.14	21.52
21.7	0	3.04	2.74	11.9	12.14
16	0	0	0	1.74	6.44
4	0	0.58	0.58	0	1.9
22.8	0	27.59	3.16	16.17	5.23
18.1	0	35.99	0.51	6.62	9.6
1.2	0	2.76	0.4	3.31	5.48
2	0	0	0	0	1.34
0	0	0	0.27	0	0.34
0.3	0	0	1.46	0	1.4
0.2	0	0.02	0	0	0
0.3	0	0	0.11	0	0
2.3	0	0	0	0	3.69
13.3	0	0	0.73	0	3.02
15.4	0	9.67	0.65	0	0.34
0.2	0	0	1.15	3.62	0
1.9	0	8.28	0.56	0	0.34
3.6	0	7.51	3.64	1.55	7.58
8.1	0	0	0	0	3.72
0	0	0	0	0	2.1
0	0	0	0	0	9.09
0.3	0	0	0.15	1.91	0.81
0.2	0	0	6.67	0	0.84
2.1	0	0	0.87	0	1.48
1.5	0	0	0.5	0	0.56
0.2	0	0	1.67	0	1.6
0	0	0	5	0	3.22
0	0	0	3.46	0	5.65
7.9	0	0	12	0	13.26
5.4	0	0	13.06	0	11
0.3	0	0.02	6.8	1.5	11.07
8.1	0	5.8	22.65	5.13	7.46
1.4	0	22.03	8.52	35.5	21.68
8.7	0	0.01	4.34	0	0
1.6	0	3.38	1.64	0	1.7
0.2	0	0	0.77	1.35	0
0.5	0	1.07	0.77	2.86	3.32
5.5	0	0.01	6.83	1.91	3.61
1	0	0	0.14	0	0
4.4	0	0	2.37	0	0
8.6	0	1.4	3.28	0	7.89
5.5	0	5.41	2.24	3.04	0.18
2.7	0	0	2.58	0	4.74
8.1	0	0.03	2.56	0	1.24
0.2	0	0	0.37	0	0
1.6	0	8.33	4.76	3.39	4.53
6.5	0	10.92	0.65	4.72	3.54
1.8	0	13.35	3.85	18.82	0.71
2.2	0	10.6	0.48	5.4	0
1.7	0	0	0.14	0	0.18
0.5	0	0	0.26	0	0.04
0.3	0	2.36	1.1	12.03	1.41
5.1	0	15.09	17.52	6.74	30.55
21.9	0	0.51	0.93	3.56	2.4
2.4	0	9.64	17.13	19.63	7.07
18.7	0	2.79	5.05	5.33	1.41
20.9	0	1.88	3.59	0	1.52
4.7	0	0.11	0.39	3.82	8.81
5.4	0	2.83	0	2.55	1.26
0.5	0	6.64	2.21	5.21	0.39
15.7	0	20.18	18.5	5.47	48.6
16.2	0	4.37	9.47	6.83	2.95
2.3	0	0.04	6.28	0	1.04
5.4	0	10.53	8.57	15.95	2.17
9.2	0	25.42	14.76	44.58	67.16
15.2	0	4.04	13.89	41.5	6.98
20.5	0	4.86	7.99	11.47	12.79
8.6	0	4.91	8.04	5.9	1.73
4.8	0	0.26	0.85	3.36	0
2.1	0	0	0.11	0	0
3.6	0	0	0	0	0
3	0	0	0	0	0
1.8	0	0	0	0	0
2.5	0	0	2.91	0	0
0	0	0	0	0	1.08
0	0	4.92	0.98	3.87	0
12	0	34.47	27.02	25.13	56.62
10.2	0	0.47	7.73	1.8	3.17
0.5	0	2.27	5.99	0	8.45
0	0.28	0.13	4.22	0	9.89
0	0.74	0	15.8	0	0
0	1.03	3.89	1.07	0	3.99
0	0.11	0.01	0.73	0.77	3.17
0.2	0	0.35	0.92	0	0
6.3	0	0	0	7.45	0
0.1	0	0	0	1.54	0
0.2	0	0.41	2	4.94	0
0.5	0	0	0	0	0
0.7	0	1.97	0.81	1.98	9.06
0.1	0	1.65	0	4.27	0
0.1	0	0.04	0	1.54	2.79
0	0	0.58	3.09	1.89	13.23
0.4	0.09	0	0	0.6	0
0.1	0	0	2.03	1.04	1.44
0	0	0	1.26	0	2.97
0	0.28	9.59	2.93	3.13	3.96
3.8	0.12	2.16	0	13.53	3.42
1.3	0.09	0	0	3.53	1.08
0.1	0	1.38	0	3.98	0
1	0.21	0.49	0.21	0.43	0
0.4	0.25	0	0.2	0.86	0.63
1	0	0	0.19	1.02	0
0.3	0.07	0.81	0	0	0
2.6	1.43	3.93	3.48	2.13	5.31
4.5	0.48	0.85	8.73	10.62	1.89
12.1	0	5.02	3.86	5.09	7.74
4	0	3.2	2.5	2.73	2.25
1.4	0	1.16	2.58	6.49	0.18
2.8	0	0.09	0	3.57	0
0.1	0	0.39	0	2.77	0
0.1	0	2.48	7.8	12.9	1.89
0	0	2.77	12.89	11.1	5.49
0.4	0	0.35	3.49	6.39	1.35
0.9	0	0.99	0	9.05	8.37
0.1	0	0.15	1.81	8	0
3.8	0	3.31	0	14.67	0
0	0	2.31	0	14.12	0
0	0	0	0	1.63	0
0	0.16	0.04	0	5.81	0
0.6	0.1	0.42	0.15	3.17	0
3.5	0	0.46	0.16	0.98	0
1.4	0	2.03	0.25	1.21	0
18.4	3.8	10.74	1.17	3.22	13.08
0.6	0.12	1.1	0.69	7.1	0
7.4	0	0.35	0.15	1.15	0
0.3	0	0.07	0.51	5.04	3.69
1	1.3	7.77	2.23	16.23	16.27
4.5	0	23.9	4.63	20.65	14.59
13.6	0.49	5.22	4.88	14.85	1.68
4.6	0	4.07	0.52	6.71	20.63
3.2	0.42	11.82	3.48	16.51	12.92
4.4	0	0	0.2	1.27	0.08
0	0.12	0.97	0.68	0	1.01
2.9	0.33	0	0	1.06	0
1.4	0	0.36	0	1.87	0
0.2	0	0.61	0.65	1.86	0
0.4	0	0	0	0	1.01
0	0	0	0	0.87	0
0.7	0	0.09	0	0	0
0.1	0.94	7.3	3.56	2.02	3.52
8.7	0	0	4.29	0	0
0	0.12	0	2.19	0	3.61
0	0.36	0.48	4.13	0	9.31
0.7	0.14	2.14	0.1	0	2.85
0.1	0	0	0.24	0	0
0	0.22	0	0	0	0
1.4	0	0	0.14	1.56	0
1	0	0	0	0	0
2	0	0	0.46	0	0
3.9	0	0.3	0.21	0	0
5.9	0	0	0.41	0.96	0
0.8	0	0	0.66	0.77	0.28
1.9	0	0.66	0.48	0	0.66
3.7	0.09	1.85	0.74	0	2.58
5.4	0.36	9.1	5.66	1.09	5
7.5	0	0	0	1.2	2.45
0	0.24	0.66	0	1.8	4.93
0.2	0	0.16	0	3.29	6.31
0.4	0.98	18.99	26.82	7.35	27.71
14.4	0	1.88	0.15	4.12	5.09
4.8	0	0	0	0	0
0	0	0.6	0	0	2.39
0	0	0.29	0	0	0
0.1	0	0.08	0	0	2.51
0	0	0.12	0	0	1.16
0	0	0.62	0	0	2.64
0	0	0.42	0	0	1.32
0.2	0.26	3.04	1.09	0.78	1.16
7.2	0	0	2.3	0	0
1.3	0	0.51	0	0	0
1.1	0	0	0	0	0
0	0	1.59	0	0	0
0	0	0	0.28	0	0
0	0	0.2	1.14	1.01	0
0.5	0	0.02	0.9	2.56	3.05
5.6	0	0.46	0.92	2.02	0.5
9.7	0	3.7	0.36	0.95	0.06
6.9	0	0	0	0	1.73
0	0	0	0	0	0
0	0	0	0	0	0.16
0	0	0.83	0	3.17	0.09
0	0	0	0	0	0
0	0	0	0	0	0.38
0	0	2.16	0	0.54	0.07
1.5	0	0	0	0	0.77
0	0	0	0	0.26	0
0	0	0	0	0	0
0	0	0	0	0.26	0
0	0	0	0	0	0
2.5	0	0	0	0	0
0	0	0	0	0	0
0	0	0.22	0	0.26	0
0.1	0	0	0	0.34	0
0.5	0	0.02	0	0.32	0.57
0	0	0	0	0	0
0	0	0	0	0	0
0	0	0	1.64	0.6	0
0	0	0	0.6	0	0
0	0	0	0	0	0
0	0	0	0	0	0
0	0	0	0	0	2.99
0	0	0	0	0	0.55
0	0	0	0	0	0
0	0	0	0	0	0
0	0	0	0	0	0
0	0	0	0	0	0
0	0	0	0	0	0
1.2	0	0	0	1.8	0.6
3.9	0	0.38	0	1.4	0
1.7	0	0	0	0	0
0	0	0	0	0	0
0	0	0.25	0	0.15	0.02
0	0	0	0	0.18	0.08
0	0	1.14	0	0.47	0.38
0	0	0.21	0	0.16	0.05
0.2	0	0.01	0	0	0
0	0	0.1	0	0	0
0	0	0.53	0	1.34	2.42
0	0	0.16	0	1.22	0.33
0	0	0.01	0	0.29	0
0	0	0	0	0	0
0	0	0	0	0	0
0	0	0	0	0	0
0	0	0	0	0	0
0	0	0	0	0	0
0	0	0	0.32	0	0
0	0	0.8	0.48	0.36	0
0	0	0.02	0	0	0
0	0	0	0	0	0
0	0	0.03	0	0	0
0	0	0.01	0	0	0
0.6	0	0	0	0	0
0	0	0	0	0	0
0	0	0	0	0	0
0	0	0	0.72	0	0
0	0	0	0	0	0
0	0	0	0	0	0
0	0	0.01	0	0	0
0	0	1.39	0.41	0.61	2.24
1.7	0	0.03	0	0.65	0
0	0	0.09	0	0	0
0	0	0	0	0	0
0	0	0.21	0	0	0
0	0	0	0	0	0
0	0	0	0	0	0
0	0	0	0	0	0
0	0	0.01	0	0	0
0	0	0	0	0	0
0	0	0	0	0	0
0	0	0	0	0	0
0	0	0	0	0	0.1
0	0	0.06	0	0	0
0	0	0	0	0	0
0	0	0.12	0	0.15	0
0	0	0.88	0	0	0
3.9	0	1.52	0	1.47	0.53
0.2	0	0	0	0	0
0	0	0.02	0	0	0
0	0	0	0	0	0
0	0	0.09	0	0.96	0
0.2	0	0.9	0	0.22	0
0	0	0	0	0	0
0	0	0	0	0	0
0	0	0	0	0	0
0	0	0.22	0	0	0
0	0	1.03	2.3	2.26	10.29
1.1	0	0	0	0	0
0	0	0.06	0	0	0
0	0	0	0	0.17	0.05
0	0	0	0	0	0
0	0	0	0	0	0
0	0	0	0	0	0
0	0	0	0	0	0
0.5	0	0	0	0	0
0	0	0	0	0	0
1.1	0	0	0	0.45	0
0	0	0	0	0	0
0	0	0	0	0	0
0.1	0	0	0	0	0
0	0	0.48	0	2.27	0.23
0	0	0	0	0	0
0	0	0	0	0	0
0	0	0	0	0	0
0	0	0	0	0	0
0	0.14	0.01	0	0	0
0	0	0	0	0	0
0	0	0	0	0	0
0.1	0	0	0.47	0.19	0
0	0	0.65	0	0.77	0
0	0	0.06	0	0.43	0
0	0	2.3	0	1.31	0
0	0	0	0	2.09	1.69
0	0	0.73	0	0.71	0
0	0	0	0	0.48	0
0	0	0.52	0	0.39	0
0	0	0.38	0	0.72	0
0	0	0.08	0	0.73	0
0	0.43	0	0	0.45	1.07
0	0.22	0.49	0	0.56	0
0	0	1.34	0	1.3	0
5	0	2.94	0	1.12	5.67
5.6	0	0.29	0	0.56	0
5.7	0	0	0	0	0.11
0	0	0	0	0	0
0	0	0	0	0	0
0	0	0	0	0	1.93
0	0	0	0	0	0
4	0	1.76	0.15	5.16	4.72
17.3	0	7.92	0	7.22	16.26
2.7	0	0	0	0	0
0	0	0	0	0.58	0
0	0	0	0.39	1.32	0
0.6	0	0	0	0	0
0.5	0	0	0	0	0
0	0	0	0.4	0	0
0	0	0.02	0	1.29	1.17
0	0	0.57	4.17	4.23	3.81
0	0	0.48	0	6.24	12.02
0	0	0.13	0	2.42	4.72
0	0	0	0	0	7.7
1.4	0	0.03	0	0.39	0.17
0.8	0	0	0.3	0.68	3.18
0.9	0	2.59	1.01	1.15	0
4.9	0	0.29	0	0	0
0.6	0	1.4	0.42	2.03	0
0	0	0.65	0	2.81	0
5.8	0	0.24	0.61	3.55	7.87
6.6	0	14.84	1.14	2.65	0.28
19.9	0	4.56	1.11	2.91	0.14
17.6	0	6.5	2.81	2.13	0
9.6	0	15.43	2.36	8.17	3.1
18.3	0	14.33	0	8.3	12.22
1.9	0	0.26	0.57	0	2.16
0	0	0.67	0.33	2.01	0.91
0	0	0.38	0	3.74	3.92
0	0	0.24	2.04	3.31	0.83
0	0	0.19	1.31	2.39	1.07
0	0	3.65	2.11	17.77	21.79
0	0	0.3	0	0.72	0.23
0	0	0.07	0	0.58	0.3
0	0	0.5	0.26	1.42	1.07
0	0	0.6	1.14	1.57	1.06
1.5	0	2.3	1.28	1.13	0.53
4.2	0	0.35	0	1.89	0
0	0	0.27	0.39	6.38	5.57
3.2	0	0.21	5.66	4.66	12.61
5.2	0	14.56	7.09	6.98	29.79
46	0	24.33	3.53	12.85	6.91
0	0	2.88	0	5.44	2.83
0	0	0	0	0	0.69
0	0	0	0.84	0.34	0
0	0	0	0.83	0	1.73
0	0	0.07	0	1.18	0.3
0	0	0.11	0	0.89	4.41
0	0	0.13	0.16	0.79	2.28
0.3	0	0.05	0	0.5	0
0	0	0.01	0	0.33	0.53
0.3	0	0	0	0.34	0.69
0	0	0	0	0	1.39
0.1	0	0.01	0.66	0	0.89
0	0	11.19	1.34	0.83	0.07
0	0	0	0	0	0.07
0	0	0	0	0	0
0	0	0	0	0	2.55
2.5	0	0	0	0	11.63
5.7	0	0	0	0	10.7
0.1	0	0	0	0	5.27
0.7	0	0.11	1.23	0	13.53
2.8	0	10.82	0	7.92	20.81
0	0	0	1.16	3.35	0
0	0	0	0.96	0	0.76
0	0	0.48	0.28	0	10.62
0.7	0	13.6	8.07	13.85	36.08
12.9	0	4.25	0.92	8.25	33.39
3	0	8.98	3.57	14.5	11.9
11.8	0	23.87	5.6	18.95	55.15
13.4	0	18.73	5.9	9	65.12
3	0	0.07	1.98	6.67	1.66
0	0	0	0	0	5.43
0.3	0	7.17	3.07	30.21	38.09
16.1	0	22.19	16.51	14.85	48.33
5.1	0	0	4.57	3.93	5.43
0	0	0.02	0.79	6.43	10.19
0.4	0	3.45	3.47	4.2	24.59
2.7	0	0.11	0.92	2.48	12.74
3	0	0.73	0.4	1.88	1.22
0.7	0	0	0	0	0
0.5	0	0	0.29	0	3.48
0.3	0	0	0	0	0.19
0	0	0	0	0	0.52
0	0	0	0	0	1.14
0	0	0	0	0	0.49
0.3	0	0	0.11	0	0
0	0	0	0.69	0	2.45
0.3	0	0	0.4	0	2.2
0.1	0	0	12.5	0	0
2.9	0	0	0.35	0	0.79
2.8	0	0	3.87	0	0.46
2.8	0	0	8.62	0	0.58
0.3	0	0	1.52	0	0
2	0	0	1.06	0	0
1.3	0	0.19	1.16	0	0
0.2	0	0	4.99	0	0
0	0	0	1.46	0	3.9
2.3	0	0.4	0.48	0	0
3.1	0	0.35	0	4.2	3.07
4.7	0	11.56	24.77	11.86	26.03
14.9	0	0.68	4.51	0	0
2.8	0	0	17.06	0	20.73
0	0	34.18	36.38	30.32	4.15
24.3	0	24.36	15.03	11.49	41.37
20	0	30.98	41	14.59	11.98
37.3	0	40.89	25.93	37.33	20.69
19.5	0	12.69	25.4	36.37	30.18
16.4	0	4.22	5.94	5.08	0.5
14.1	0	0.22	3.3	5.02	0.79
29.2	0	0	7.52	0	6.3
10.7	0	0	0.81	0	0
0.3	0	0	0	0	0
0.1	0	0	0	0	0.95
0	0	0	1.57	0	23.3
0	0	0	2.19	0	8.5
0	0	0	0.12	0	0
0.4	0	0.64	0	0	0
0.1	0	0	0	0.91	0.13
6.5	0	3.85	4.27	2.78	0.49
12.7	0	11.88	15.45	24.72	29.58
6.2	0	4.21	6.49	5.18	2.06
0	0	5.04	9.22	0	5.02
2	0	19.43	9.95	22.56	7.17
9.2	0	5.83	23.7	12.8	16.13
10.5	0	11.08	20.66	17.58	22.77
14.6	0	5.59	10.29	7.31	4.71
5.8	0	13.97	16.59	14.89	9.81
5.8	0	7.45	2.13	2.18	6.09
0.2	0	1.71	4.93	5.9	2.69
5.8	0	8.94	4.19	5.95	0.58
3	0	0.09	0.16	1.37	0
3.1	0	2.62	5.69	6.51	4.8
23.1	0	0.37	7.6	2.49	5.69
4.2	0	0.18	1.52	7.08	0.58
1.5	0	5.36	0.14	4.03	0
0.4	0	2.68	1.74	2.59	0
1.7	0	4.64	1.57	9.16	12.01
2.7	0	1.45	0	9.17	0.94
0.2	0	0.92	0	8.98	0.58
2.1	0	18.33	2.47	14.95	9.59
0	0	9.96	0	2.67	0
0.3	0	5.92	0	14.28	11.52
0	0	23.66	0.58	21.35	6.27
0.1	0	0	0	0.66	0.94
0.5	0	0.53	0	0	0
1.2	1.49	2.56	0.85	3.16	0
1	0	0.17	1.23	2.78	6.77
0.4	0.11	0.79	0	3.59	0
1	0	0.03	0	7.21	0
1.6	0	0.42	0.54	6.04	0
0	0	17.52	2.65	18.71	0
0	0.64	12.86	2.75	1.66	1.71
1.1	0	0	1.17	0	0
3	0.41	10.76	0.58	3.01	3.6
6.9	0.58	0.21	0	2.8	0.49
0	0.36	0	0	0	0
0	0	0	0	0	0
0.1	0.37	0	0	0	0.98
0.4	0.62	0	0	0	0.79
0.1	0.27	0	1.03	0.98	0
0.2	0.19	0.01	0	0	2.14
0	1.65	5.66	16.12	21.72	8.92
9.2	1.29	1.02	6.74	3.65	6.41
5.1	0.08	0.44	0	0	0
1	2	1.19	1.45	0	7.39
8.7	0.59	2.02	3.72	2.82	0
2.8	0	1.61	5.5	5.52	1.28
1.7	0	1.14	0	2.81	2.02
1	0	0.12	0.26	0.44	0
1.1	0	0	0	1.07	0.43
2.3	1.9	0.47	0	1.27	0
1.2	0.16	0	0	0	0
3.3	0	1.52	0.51	0	0
3.4	0.21	0.59	2.2	0.64	0
2.4	1.1	0.58	0	0	1.22
0.4	0	0	0.43	0.43	0
0.6	0.11	0	0.16	0	0
0.6	1.27	0	0.22	0	0
5.1	0.82	2.18	0.18	0.53	1.22
0.4	0	0.52	0.19	0.82	0.52
0.5	0	0.11	0	0	0
0	0	0	0	0	0
0	0	0.02	0.17	2.05	2.94
0.1	0	0	0	0	0
0	0	0	0	1.3	0
0.3	1.87	0.34	6.66	15.59	16.98
1.5	0.75	3.31	1.67	2.13	6.9
0	0.35	2.2	0.41	1.75	1.9
0.8	0.47	0.31	1.23	0	1.17
9.2	1.7	14.61	12.86	10.04	32.76
18.4	0.9	2.26	0.53	2.69	2.58
0	0.2	0	0	0	0
0	0.44	0	0	0	0.65
0	0	3.65	0	0	0.65
0	0	0.1	0	0	0.73
0	0.24	0	0	0.59	0
0.8	0	0	0	0	0
2.2	3.27	0	0	0	0
5.9	3.56	0	0	0	0
1.5	0.29	0.01	0	4.48	0
0.6	0	0.18	0	3.54	0
0.5	1.31	0	0.76	0	0
1.4	0.18	0.03	0.78	0.64	0.2
2.1	0	0	0	1.25	0
0	0.3	0	0.57	0	1.94
0	21.4	1.35	2.6	7.77	12.51
0.7	0	0	0.53	0.72	0
5	0	0	0.58	0	0
0.3	6.48	32.8	10.54	1.82	10.53
25.9	14.91	13.05	13.62	18.03	11.92
3.7	0	2.22	0	11.3	4.52
0.3	0	4.95	0	17.15	1.05
2.5	0.22	4.27	4.34	4.79	6.32
25.3	1.12	38.04	47	22.24	24.8
28.2	1.3	5.53	8.29	6.37	4.46
0	1.95	2.75	1.06	3.5	9.16
19	1.21	9.27	9.07	4.37	6.17
14.4	0	0	0.47	0	0
0.2	0.16	0	0	0	0
0	0	0	4.07	0	0
0	0	0	3.56	0	4.22
0	0.11	0	0.12	0	1.2
1.9	0	8.99	0	6	2.01
10.8	0	14.41	0.38	2.51	3.83
0.1	0	0	0.6	0	0
1.6	0.21	0	0	0	0.39
0	1.33	0	0	0	4.34
0	0.13	0	0	0	4.22
0	0	0	0	0	0.39
0	0.17	0	1.51	0	4.22
0	0	0	0	0	0
0	0.92	0	0	0	0.15
0.1	0	0	0	0	0
0	0	0	0	0	0
0.6	0	0	0	0	0
0	0	0	0	0	0
0	0	0	0	0	0
0	0	0	1.48	0	0
0	0	0	0.67	0	1.08
0	0	0	0	1.16	0
0.8	0	0	0	0	0
0	0	0	0	0	0
0	0	0	0	0	0
0	0	0	0	0	0
0	0	0	0	0	0
0	0	0	0	0	1.16
0	0	0	0	0	0
0	0	0.01	0	0	0
0	0	0	0.52	0.59	1.75
0	0	0.03	0	0	0
0.3	0	0	0	0.19	0
0	0	0.08	0.4	0.53	0
0	0	0.56	1.19	0	0.58
0	0	2.11	0	0.67	0
0	0	1.52	0	0.53	0
0	0	0	0	0	0
0	0	0	0	0	0
0	0	0.04	0	0.21	0
0	0	0	0.14	0.42	0
0.7	0	0	0	0	0
0	0	0	0	0	0.25
0	0	0.06	0	0.75	1.83
0	0	0	0.22	0.18	0
0	0	0	0	0.33	0
1.4	0	0.13	0	0.37	0
0	0	0	0	0	0
0	0	0	0	0	0
0	0	0	0	0.18	0
0	0	0	0	0	0
0	0	0	0	0.2	0
0.1	0	0	0	0	0
0	0	0	0	0	0
0	0	0	0	0	0
0	0	0	0	0	0
0	0	0	0	0	0
0	0	0	0	0	0
0	0	0	0	0	0
0	0	0	0	0	0
0	0	1.14	0	0.16	0
0	0	0	0	0	0
0	0	0	0	0	0
0	0	0	0	0.16	0
0	0	0	0	0	0
0	0	0	0	0	0
0	0	0.01	0	0.62	0
0	0	0.06	0	0.17	0
0	0	0.18	0	0	0
0	0	0	0	0	0
0	0	0	0	0	0
0	0	0.04	0	0.22	0
3	0	0.62	0	0	0
1.6	0	0	0	0	0
0	0	0	0	0	0
0	0	0	0	0	0
0	0	0.03	0	0	0.32
0.5	0	1.62	0	1.87	0.11
0	0	0.29	0	0.66	0
0	0	0.05	0	0	0
0	0	0	0	0	0.53
0	0	0	0	0	1.59
0	0	0	0	0	0
0	0	0	0	0	0
0	0	0.54	0	0	0
0	0	0.01	0	0	0
0	0	0	0	0	0
0	0	0	0	0	0
0	0	0	0	0	0
0	0	0.05	0	0	0
0	0	0.04	0	0	0
0	0	0	0	0	1.07
2.4	0	0.31	0	0.59	0
2.5	0	0.48	0	0	0
0	0	0	0	0	0
0	0	0	0	0	0
0	0	0	0	0	0
0	0	0	0	0	0
0	0	0.01	0	0.16	0
0	0	0	0	0.15	0.97
0.1	0	1.01	0	0	0
1.6	0	1.35	1.14	0.16	0
0	0	0.06	4.54	1.05	0.14
0	0	0	0	0	0
0	0	0.16	1.1	0.65	0.09
0	0	0.09	5.52	2.5	6.66
0.3	0.25	0.04	0.15	0.34	0
0	0	0.35	3.03	0.28	0
0	0	0.07	1.19	0	0
0	0.07	0	0	0	0
0	0	0.81	0	0	0
0	0	0.01	0	0	0
0	0	0	0	0	0
0	0	0.02	2.34	0	0
0	0	2.46	1.6	0.16	0
0	0	0	0	0	0
0	0	0	0	0.16	0
0	0	1.57	0	0.55	0
0	0	4.29	0	1.2	0
0.5	0	3.43	0	0.73	0
0	0	0	0	0	0
0	0	0.04	0	0.17	0
0.4	0	0.32	0.39	0.35	0
0	0	1.23	0	1.06	0
0	0	0.64	0	1.74	1.21
0	0	1.11	0	6.21	0.24
7.4	0	7.64	6.55	6.43	20.18
19	0	0.62	0	3.06	0.71
6.2	0	7.88	0.54	4.21	1.38
6.8	0	1.55	0	1.49	0
2.6	0	0	0	0.34	0
1.3	0	0.07	0	0.19	0
0	0	0.01	0	0.35	0
0	0	0.14	0	0.74	0
0.8	0	0.9	0	0.52	0.75
1.4	0	0.99	0	1.29	0
11.6	0	8.29	0	1.58	0.1
0.4	0	0.36	0	1.02	0
0	0	3.79	0.32	0.36	0
6.3	0	1.68	0	1.4	0
0.1	0	0.26	0	0.17	1.25
0	0	0.3	0	0.19	0.89
0	0	0.5	0	2.23	3.24
2	0	0.82	0	4.63	0
0	0	0.1	0	0	2.4
0	0	1.86	0	3.16	2.01
1.2	0	6.51	0.91	10.68	15.89
6.3	0	1.28	0	5.85	2.75
0.2	0	0.12	0	0.76	4.02
0	0	5.18	0	6.09	4.23
4.7	0	7.4	0	8.57	10.77
9.2	0	1.98	0	1.78	0.84
3.9	0	9.53	14.66	7.56	2.01
5.8	0	1.46	0	2.75	0.27
0	0	0	0	0	0
0	0	0	0	0	2.28
0	0	0.01	0	0.61	0
0	0	1.54	0	5.7	3.96
0	0	0.07	0	8.36	0
0	0	0.06	0	1.9	1.58
0.1	0	0.29	0	1.04	1.54
3.6	0	1.53	0	3.78	0.27
8.2	0	5.45	0	1.73	2.01
0.3	0	0.04	0.4	0.79	0
8.7	0	12.24	6.64	3.32	8.06
13.1	0	15.38	7.4	6.09	5.82
8.5	0	2.36	10.22	5.19	0.66
0.5	0	0.6	0.92	1.03	2.52
0.9	0	0.38	0	1.93	2.15
1.9	0	1.9	0	2.11	0
7.2	0	0	0.11	0.3	5.29
3.5	0	0	0	0	0
4.9	0	0.08	0	0.77	0
15.7	0	2.05	0.38	1.71	1.2
12.8	0	15.47	2.58	3.06	4.34
15.9	0	0.09	0.16	1.55	1.2
0	0	0.01	0	0.6	1.42
0	0	0.11	1.66	0.26	4.12
0	0	1.23	0	0.42	0.49
1.5	0	2.64	0	2.18	0
2.4	0	0.65	0	0.34	0.19
0.3	0	0.66	1.15	1.96	0.25
9	0	0.08	0	0.59	0.55
8.3	0	7.88	0	2.53	0.22
25.2	0	12.34	0	4.2	0.71
8.6	0	1.13	0	0.97	2.21
0	0	0.12	0.26	1.46	1.66
0.3	0	0	0	0	0.68
2.1	0	1.3	0	0.54	4.23
10.2	0	9.46	11.55	4.16	1.28
32.9	0	15.35	10.99	7.64	23.57
19.2	0	1.84	0.2	5.47	3.52
0	0	2.4	0.91	0.92	0.85
0	0	1.52	1.72	0.71	5.48
0	0	0.3	0.22	1.64	2.18
0	0	2.52	1.16	1.84	4.2
0.3	0	16.98	19.86	7.15	27.33
2.5	0	5.2	0.13	0.42	9.19
0.5	0	4.21	6.21	2.54	18.22
8.3	0	0.08	1.01	1.03	0
0	0	0	0.53	0.25	0.55
0.1	0	0.02	1.18	0	1.75
0	0	0	0.5	0	0
0	0	0.89	1.32	0	4.4
1.4	0	0	0	0	0.72
0	0	0.01	0	0	0
0	0	0	0	0.81	0
0	0	2.04	9.55	1.36	10.93
2.3	0	3.37	1.9	4.19	3.75
0	0	0	0.22	0	0
0	0	0	0.52	0.81	1.32
0	0	0	1.72	1.35	0.24
0.6	0	0	0	0	2.19
10.6	0	0	0	0	1.56
4	0	0	0	0	3.06
3.4	0	0	0	0	0
0	0	0	0.39	0	0.24
0.1	0	1.71	1.9	1.31	3.56
3.2	0	1.91	2.12	3.54	2.71
0	0	0.54	4.23	0.98	3.62
3.6	0	4.74	1.81	1.41	3.49
0.8	0	8.48	1.38	2.97	4.49
16.3	0	1.23	2.67	0	7.35
2.2	0	7.76	2.24	0.84	3.58
0	0	5.63	0	3.22	9.54
3.1	0	2.22	2.86	1.93	5.25
0	0	0.64	0.27	2.65	1.11
0	0	1.78	0.28	1.56	0
0	0	0.52	0	0.79	2.56
0.3	0	0	1.5	1.22	0.67
6.5	0	2.34	3.16	3.15	2.78
0	0	2.22	0.84	2.01	3.54
0	0	0	0	1.15	2.6
0.7	0	0	0.72	0	0.43
2.2	0	0	0.25	0	0
11.2	0	0	0.62	0	0.85
0.4	0	0	7.81	0	0.97
0.5	0	0	7.12	0	2.74
0	0	0	17.14	3.54	19.57
1.8	0	0	0.16	0	3.23
0.2	0	0	5.15	0	7.43
0.2	0	0	3.21	0	0
0	0	0.07	5.72	0	0.28
0	0	0	0.74	0	5.33
0	0	0	0	0	3.51
0.4	0	0	18.26	0	16.71
0	0	1.26	1.66	1.73	12.55
0.2	0	0	3.79	2.27	17.96
0	0	0	0	0	7.02
2.1	0	0	0	0	0
0.4	0	0.72	1.94	0	2.26
5	0	18.19	0.49	5.82	0.08
2.8	0	11.96	0.9	0	3.43
13.4	0	0	1.13	0	5.85
4.6	0	0	0	0	0
0.7	0	0	0	0	0
2.6	0	4.09	1.15	2.08	5.21
12.6	0	40.84	14.16	10.83	60.26
3.1	1.06	2.12	8.68	0	1.74
0	0.09	1.31	12.34	0	6.54
0	0.65	1.06	0	0	0
0.2	1.31	0.04	1.69	2.3	1.09
0.1	0	0	0	3.44	0
0	0	0	0	1.53	0
4.2	0	0	0.24	0	0
1.9	0	0	0	0	0.77
0.9	0.73	0	0	0	0
1	0.81	0	0	0	0.47
0.4	0	0	0	0	0
0.4	0.81	0	6.75	0.64	1.92
0	0.56	0	3.83	5.27	0.6
0	2.69	5.99	5.37	6.78	16.61
16.7	9.66	18.67	10.46	11	2.65
9.3	0.45	4.42	5.46	1.36	2.86
2.1	1.91	1.22	4.97	1.34	2.43
1.2	2.28	4.53	5.41	0.6	4.31
7.5	1.64	2.47	4.24	0	0.98
2.2	0.12	0	0.37	2.87	0
1.9	1.49	0	0	1.72	0
0	0	1.45	0	4.98	0
0.7	0	0.07	0	1.77	0
0.2	0	3.44	0	13.56	0
0.1	0	0.13	0.13	9.1	1.49
0	4.93	17.75	6.15	24.08	13.66
15.1	0	9.75	14.84	5.78	17.8
13.1	0	0.07	0	10.47	0.73
1.2	0	0.02	0	12.23	0
1	0.19	3.32	3.88	8.37	22.12
0	0	0.61	1.34	1.17	5.46
1	0.53	0	1.75	0	0
0.1	0	0.5	1.48	0.78	0
0	0	1.31	0	6.82	6.87
0.4	0	3.17	0	9.72	9.39
0.7	0	0.33	1.7	16.08	3.54
0	0	0.68	0	8.89	0
0	2.6	1.32	0	14.48	0
3.2	0.17	4.41	7.22	13.52	8.86
0	0.4	8.07	10.74	16.6	3.32
0.1	1.09	2.93	5.95	14.62	2.22
4.9	0.93	2.57	0	5.03	1.79
0.5	1.38	8.96	0.66	9.06	2.37
13.6	0.93	1.01	0	3.62	3.69
2.6	0	0.07	2.04	6.19	0.16
2.8	0.41	0	0	3.4	0
0.2	2.92	1.46	0	16.46	0
4.1	1.12	0.01	1.78	5.33	1.95
0	0.27	0.83	3.54	31.81	6.28
0.8	0.57	1.53	0.54	3.8	0
0	0.34	0.21	0	0	0
0	0.95	0.05	0	0	0.69
1.8	0.9	1.69	4.56	4.01	6.54
2.5	0	3.44	0	7.02	0
0.9	0	1.03	0	12.85	0
0.1	0	0	0	0.91	0
1.5	0.59	2.22	0	1.92	0.63
5.9	1.21	0.59	0.94	0.68	0
5.9	5.49	2.86	0	2.16	8.07
4.4	0.94	1.37	0.79	6.26	0
1.1	0.08	2.91	5.33	8.87	1.74
4.1	0	0.25	0	2.74	0
2.4	0	0.32	0	2.06	0
1.9	0	0.28	0	0	0.05
0.3	0	2.39	0	0	0
0	0.2	0	0.76	0	0
0	0	0.68	0.52	14.53	8.28
0.2	1.44	3.18	4.15	1.89	3.22
1.2	0.94	0.3	1.79	9.69	8.65
0.3	2.62	0.48	4.61	3.64	0.43
0.6	0.17	9.43	1.33	4.57	0.05
0.8	0	5.27	2.02	6.21	0.99
3.4	1.15	1.1	1.19	0.75	0.71
1.1	0.94	0.02	1.99	0	0.24
0	0	0	2.61	0	1.94
0	0	0	2.8	0	1.75
0	2.31	1.93	1.71	0	1.46
0.3	0.52	1.49	0	0.74	0.71
1.5	0	0.23	0.61	0	0.99
0	0	0.42	0.24	0	3.45
0.1	0	1.22	0.29	0	0
0	0	0	0.25	0	0
0	0	0	0	0.71	0.05
0	0	0.58	1.05	0	0.14
0	0	0	0	0	0.33
0.2	0	0.23	0.84	0	0
0.4	0	1.18	0	1.93	3.31
0	0	0	0.43	0	0.33
0.1	0	0	0	0	0
0.5	4.66	12.16	15.95	5.97	18.52
7.6	0.81	0.15	1.43	1.47	0.24
0.5	0	3.19	5.86	1.56	0
1.4	0	0	0.22	0	0
0.5	0	0	0	0	0
0	0	0	0	0	0
0	0	0	0	0	0.47
0	0.21	0	0	0	3.59
1.1	0	1.04	0	0.71	0.33
2	0	0	0	0	0.34
0.4	0.18	6.11	8.77	5.96	6.63
26	0.53	3.75	6.29	2.91	0
3.4	0	0.99	0.45	2.19	0
0.7	0	0.56	0	0	0
0.7	0	0.67	0.36	0	0.23
3.7	0	0.15	0.26	0	3.04
1.4	0.67	2.25	0.47	0	0
4.9	0	0	0	0	0
1.2	0.81	0	0	0	0
0.5	0.12	0	0	0	0
0	0.25	0	0	0	2.69
0	0	0	0	0	1.13
0	0	0.24	0	0	0
0	0.52	0.03	0	3.2	1.3
0	0.12	0	1.12	0	0
0	0	0	0	0	1.47
0.6	0.27	4.28	1.21	3.31	1.6
11.5	0.5	5.85	0.51	6.25	5.92
7.3	0.52	8.59	0.96	7.5	11.82
23.1	2.35	23.2	0	11.43	28.81
19.7	0.16	12.75	12.75	20.63	30.95
7.2	0.44	7.08	2	16.47	6.87
3	1.54	0	0	0	1.15
0	0	0	0	0	0
0	0	0	0	0	0.31
6.7	0	0	1.09	0	0
0.3	0.57	0	0.58	0	0.15
0	0	0	0.51	0	2.33
0	0	0	1.5	1.16	0.55
7.6	0	0.09	0	0	0
0	0	0	0	0	0
0	0	0	0	0	0
0	0	0	0	0	0
0	0	0	0	0	0
0	0	0	0	0	0
0	0	0	0	0	0
0	0	3.77	0	0.74	0
0	0	0	0	0	0
0	0	0	0	0	0
0	0	0	0	0	0
0	0	0	0	0	0
0	0	0	0	0	0
0	0	0	0	0	0
0	0	0	0	0	0
0	0	0	0	0	0.86
0	0	0	0	0	0
0	0	0.22	0	0	0.17
6.4	0	0.69	0	2.63	0.24
1	0	0	0	0	0
0	0	0	0	0	0
0	0	0	0	0	0
0	0	0	0	0	7.43
0.8	0	0	0.26	0	0
0	0	0	0	0	0
0.1	0	0	0	0	0.25
0	0	0	0	0	0
0	0	0	0	0	0
0	0	0	0	0.6	0.14
0	0	0	0	0	0
0	0	0	0	0	0
0	0	0	0	0	0
0	0	0	0	0	0
0	0	0	0	0	0
0	0	0	0	0	0
0	0	0	0	0.17	0
0	0	0	0	0.17	0
0	0	0	0	0	0
0	0	0	0	0	0
0	0	0	0	0	0.36
0	0	0	0	0	0
0	0	0	0	0	0
0	0	0	0	0	0
0	0	0	0	0	0
0	0	0	0	0	0
0	0	0	0	0	0
0	0	0	0	0	0.16
0	0	0	0	0	0
0	0	0	0	0	0
0	0	0	0	0	0
0	0	0	0	0	0
0	0	0.07	0	0.31	1.18
0	0	0.08	1.53	1.46	2.06
0	0	0.04	0	0.21	0.57
0	0	0	0	0	0
0	0	0.13	0	0	0
0	0	0.94	0	0.43	0.43
0	0	0	0	0	0
0	0	0.04	0	0.46	0.43
0	0	0	0	0	0
0	0	0	0	0	0
0	0	0	0	0	0
0	0.17	0	0	0	0
0	0	0	0	0	0
0	0.18	0	0	0	0
0	0	0	0	0	0.45
0	0.38	0	0	0	0
0	0	0	0	0	0
0	0.23	0	0	0	0
0	0.19	0	0	0	0
0	0	0	0	0	0
0	0.18	0	0	0	0
0	0	0	0	0	0.13
0	0	0	0	0	0
0	0	0	0	0	0
0	0	0	0	0.53	0.17
0	0	0	0	0.21	0.91
0	0.08	0.01	0	0	0
0	0	0.01	0.13	0	0.11
0	0	0	0	0	0
0	0.12	0	0	0	0.69
0	0.34	0	0	0	1.71
0	0	0	0	0	0
0	0.22	0	0	0	0
0	0	0	0	0	1.41
0	0	0	0	0	0
0	0	0	0	0	0
0	0.15	0.01	0	0	0
0	0.22	0	0	0	0
0	0.7	0.08	0	0	0.37
0	1.21	0	0	0	0
0	1.32	0	0	0	0
0	1.12	0.04	0	0	0
0	4.17	0	0	0.75	0
0	4	0	0	0.48	0
0	1.46	0	0	0	0
1.6	0.62	0.55	0	1.87	0
3.9	0	0	0	0	0
0	0.44	0	0	0	4.24
0	1.71	0.06	0	0.52	4.16
0	0.21	0	0	0.86	0
0	0	0	0	0	0
0	0	1.46	0	1.61	0.27
0.6	0	0	0	0	0
0	0	0.16	0	0.61	0
0	0	0.04	0	6.4	2.73
0.6	0	0.14	0	4.65	6.16
0.3	0	3.3	0	5.6	2.29
5.4	0	1.49	0	5.44	0.38
10	0	0.86	0	2.48	2.48
0	0	1.15	0	5.5	13.15
0	0	0.01	0	1.12	0.73
0	0	2.11	0	4.63	4.08
0.3	0	1.91	0	1.4	0.24
0.1	0	2.72	0	0.29	0
0	0	9.46	0	2.58	1.05
13.5	0	0.75	0	0.83	0.35
0.1	0	0.14	0	0	0.19
0.1	0.25	0.43	0	0.78	0
16	0	0.02	0	0.24	2.4
14.7	0	0	0	0.23	0
6	0	0.01	0	0	0.51
0	0	0.01	0	0.32	2.47
0.5	0	0.03	0	0.8	0
0	0	0.26	1.55	1.88	0.17
0	0	0.01	0	1.34	0.56
0	0.44	0.82	0	0.89	0.22
0	0	0.73	0	1.61	0.9
0	0.3	0	0	0	3.14
0	2.03	0.95	0	0.71	6.57
0	2.01	1.9	0	1.21	8.31
5.2	0.71	15.91	4.38	7.01	10.61
16.8	0.11	4.7	2.76	7.19	1.35
11.6	0.52	5.6	0	1.18	0
4.1	0.07	0	0	0.79	0
1.5	0	0.66	0	0	1.68
2	0	0.91	0	0.85	0
5.3	0	0	0	0	0
0	0	0.02	0	0	0.73
0	0.58	2.16	3.56	0.51	2.36
0	0.9	0.52	0	0	0
0	0.75	7.84	0	0	0.34
3.6	0.4	4.53	0	1.29	0
0	0.53	7.07	0.19	1.4	0.79
0	0.18	0.09	0	0	0.95
0.1	0	1.56	0	0.76	0
9.3	4.38	0.92	0.9	0.27	6.12
15.6	0.93	0.78	1.45	0.59	1.52
6.6	0	0	0	0.28	0
1.4	0	0.18	0	0	0
0.2	0.18	0	0	0.57	2.75
0	1.18	0.35	1.47	0	2.02
0	1.63	0	0	1.17	0
0.2	0.86	4.01	1.13	2.05	2.34
10	0.32	2.43	0	4.69	3.49
3.8	0.29	2.23	2.05	7.19	5.64
3.2	0.96	13.95	4.39	3.75	4.53
0	1.38	10.77	5.81	4.9	3.45
5.9	0	3.91	0	2.71	1.13
0.8	0.43	1.6	1.17	2.79	3.19
0	1.33	0.3	0	0.42	2.55
0	0.97	0.41	0.31	1.2	0.05
2.1	1.2	4.92	6.15	4.01	0.47
18.9	0.74	3.36	0	2.25	0.54
22.1	1.28	13.76	4.12	8.1	7.98
19.5	0.91	1.07	0	1.51	1.84
17.5	2.26	3.5	4.29	3.73	0.28
14.7	1.53	0.87	0.93	1.58	0.52
8.7	1.41	5.02	0.56	6.85	0.73
11.2	2.95	22.04	10.11	6.06	8.92
8.2	4.37	3.58	1.76	2.34	3.71
0.7	4.35	0	0.2	0	2.08
0.2	10.16	0	0.37	0.67	0
0	13.74	0.02	0	0	4.27
0.1	3.58	0.01	0	0.33	0.83
0.1	6.27	0	0	0.65	0
0.8	2.7	0.12	2.09	1.52	0.12
0	3.59	6.15	3.94	1.84	2.03
0	1.98	4.87	1.2	2.33	2.81
0	21.41	0	0	0	2.31
0	7.62	0	0	0	4.25
0	2.54	0	0	0	0.78
0	4.55	0.22	0	0	3.61
0.1	2.21	0.24	2.69	5.1	4.5
0.8	0	0	0	0	0
0.7	0	3.19	0	1.58	2.83
8.1	2.96	16.27	10.27	7.24	35.05
16.7	0.11	9.47	1.62	2.1	2.5
0	1.51	0	1.3	0	0.76
0	2.56	3.13	5.9	8.91	18.79
4.4	0.64	0	0.46	1.51	0
0.7	0.62	0	0.36	0	0
0.6	0.15	0	0	0	1.13
9.5	1	3.46	1.06	0	5.26
26.5	8.25	10.96	4.03	6.13	57.38
1.4	5.91	16.86	2.43	6.06	12.95
0	12.03	0	1.36	0	13.85
0	18.55	0.82	0	1.5	3.51
0.2	18.98	6.06	3.59	6.47	4.09
0	11.91	0	0.42	0	3.51
0.8	3.29	0.12	0	8.57	6.16
2.8	4.98	0.73	0.27	8.02	18.44
0.9	7.16	1.93	3.07	6.67	6.45
0	3	0.82	0	1.8	3.7
1.2	1.95	0.2	0	1.56	3.7
3.4	10.12	0.06	0	0	4.5
0	8.59	0	1.44	0	16.65
0	0	0.21	0	0	0.32
1.8	4.96	4.04	5.61	1.53	10.47
20	1.81	2.5	3.39	3.27	3.49
21.9	5.39	15.28	12.88	7.29	41.39
26.2	2.29	9.56	2.53	9.77	30.34
12.3	0	0.14	0.45	0	0.39
5.1	0	0	0	0	0.05
6.6	0.35	0	0	0	0
0	0	2.27	0	4.07	0
2.9	0	0.33	0	1.91	0
0.2	0	0	0.39	1.18	0
0.1	0	0	0	0	0.05
0.8	2.83	0	2.3	0.8	0
3.7	0.66	22.37	5.09	29.73	0
1.3	4.55	31.88	2.7	31.94	45.22
15.6	8.85	17.98	21.06	32.92	4.31
32.2	3.67	4.24	4.4	13.37	1.29
10	0	1.15	0	1.23	0
0.6	0	0	2.22	0	0.11
0.4	0	0.97	0.6	0	0
1.3	0.23	0	0.95	0	0
0.4	0	0	0	0	0
0.2	0	0	4.07	0	0
0.5	0	0	0	0	0.43
0.3	0	0	0.6	0	0.86
0.6	0	0	0.17	0	0
0.6	0	0.09	0.32	0.84	0
0	5.24	0.01	0	0	1.02
0.7	0	0	12.69	0	25.9
0	1.53	1.14	14.45	0	14.05
0	4.66	5.54	8.31	5.62	12.27
7.2	2.06	0.77	0	0.76	1.35
4.8	2.14	2.48	1.54	12.36	0.16
5.8	1.1	1.23	0.13	4.51	0.11
0.6	0	0	0	3.06	0
0	0	0	0	0	0
0.1	0.52	1.39	0	0.58	0
2.9	0.42	0	0	0	0
0.3	0.09	0	1.13	1.09	0
0	0	1.4	1.93	6.92	0.71
0.1	1.73	6.26	3.09	14.77	1.73
11.2	3.04	3.26	1.87	2.87	8.79
5.8	1.11	2.46	4.26	10.9	1.33
1.7	0.46	0.2	3.18	0	0.18
0	0.49	2.64	0.18	0	0
0.4	0.82	0	0	0	0.36
1.2	0	0	0	1.04	0
1.2	0.39	0.02	0	4.18	0
0.2	0	0	0	10.14	0
0.5	0.81	3.44	0	12.35	0
1.1	0.7	10.47	17.55	4.1	6.44
0.6	0.35	0	0	0	0
0	0.79	8.92	21.91	15.54	4.4
0.9	3.68	0.56	5.68	3.91	9.72
6.4	0.07	1.04	1.4	3.06	2.66
0.2	0	0.02	0	1.42	0.4
0	0	0	0	0	0
0	0.46	0.27	0	4.08	1.78
5.7	2.25	2.59	1.79	0	1.15
0.2	1.81	4.24	8.33	1.42	12.3
0.3	0.6	0.17	2.58	1.35	6.79
1.5	0.09	2.27	2.16	0.92	10.75
0	1.5	0	0.39	1.39	0.53
0	1.77	2.06	2.64	0	0.75
0	4.9	0	0	1.07	0
0	0.29	0.01	1.07	2.06	0.93
0	0.77	8.37	9.04	5.4	1.42
3.5	0.35	1.59	10.49	0	8.06
1.7	7	0.44	7.26	0	5.42
1.4	1.57	2.31	4.23	0.5	5.42
3.3	3.11	2.55	4.51	0	4.01
0.5	2.39	1.6	2.02	0.88	2.56
0	0.65	3.53	4.61	0	4.93
0	0.73	2.37	9.14	0.87	23.64
0	0.08	2.1	1.82	0	4.32
0.1	5.85	0.14	1.6	0.45	2.1
0.5	0.31	0.07	1.68	1.29	0
0.8	1.61	0.68	4.17	3.24	3.7
1	0.22	0.16	0	0	1.37
0.2	0.34	0	1.25	2.27	0.15
0	0	0.29	2.42	4.29	0.61
0.1	0.85	0	0	1.05	0
0	0.39	0	0	0	0
0	0.27	0.04	0	0.43	0
0	3.75	5.1	1.23	7.48	0.73
1.7	1.01	0	0	0	0
0.1	0.45	0.37	0.72	4.14	4.24
0	0.17	0.08	0	3.32	0.23
0.4	0.25	2.22	0	6.84	0
1.1	0.66	1.42	0	4.21	0.15
3	0.12	0.99	2	2.13	0.88
0.8	3.72	0.35	0.85	2.47	2.79
2	0.35	0.44	0	2.81	0
3.4	0	3.42	0	1.35	0
0.5	0.32	0	0	0	0
0.9	0	0	0	0	0.08
0.7	0.77	0	0	0	0
0	1.36	0	1.36	0	1.64
0.1	3.35	0	0.94	14.19	0
0	0.17	0	0	0.94	1.95
0	1.17	1.91	1.1	0	1.21
0	0.96	0.27	2.1	0	3.58
0	1.09	21.22	10.97	11.57	4.37
0.2	0.73	0	0.16	0.79	0
7.2	13.82	5.19	4.8	13.92	5.9
0.1	7.48	12.64	6.02	13.49	23.16
11.1	28.07	29.43	30.77	42.86	44.21
17	0.11	2.64	1.7	7.7	0
5.2	36.16	17.16	15.27	18.23	15.9
34.9	5.19	11.85	12.5	2.33	8
17.7	18.84	16.31	10.13	3.03	7.21
10.7	3.83	0.23	0.73	0.87	0
1.9	0	0.14	0	0	0
0	0	0	0.49	0	0
0.4	1.81	0.04	3.65	1.2	0.95
0.1	1.73	0	7.31	0	1.16
0	1.05	0	3.79	0	2.42
0	1.31	0	0.12	0	5.53
0	0	0.44	2.11	0	1.16
0.1	0	0.1	0.14	0	0
0.2	0	0.32	0	0	0.32
0.6	0	0.23	0	0	0
1.5	0.23	0.22	0	0	0
1.5	0	0	0.48	0	0.68
1.6	0.11	0	0	0	0.21
1.1	0.71	2.47	2.93	0	1.58
4.2	0.81	0	0.11	0	0
0	0	0	0.56	0	0
0	0.48	0.12	0.88	0	0
0.8	1.21	0.52	1.12	0	13.13
11.8	0	0.98	1.89	0.78	2.24
3.6	0.47	2.64	3.37	0	0
3.2	0.35	0	0	0	2.99
0.2	8.43	0	0	0	15.37
0	10.71	0.24	2.46	1.66	1.91
0	9.13	0	0	0	2.04
0	5.63	0	0	0	0
0	3.45	9.11	0.72	2.03	8.35
0	1.73	0.05	2.22	3.35	3.45
6	3.82	11.93	1.98	4.65	0.46
10.9	0.92	0.81	0	0	0
0.6	0.73	2.8	0	0	0
0	1.92	0	0	0	0
0.3	1.16	0	1.77	0	4.53
4.5	1.51	0.28	0.36	0	0.29
0	1.04	0.3	0	0.75	0.04
0	2.15	1.79	0.65	0.88	1.12
0	1.58	0	0.5	1.3	11.26
0	1.12	4.21	0.64	2.14	1.33
1.6	0.92	0	0	0	0
0.2	3.73	0	0	0	0
0	2.36	0.56	0.53	0	0.87
0	3.84	0	0	0	2.41
0	3.75	0	0.37	0	0
0.1	5.67	0	0	0	0.25
0.3	4.07	0	0	0	0.12
0	10.6	0.45	0	0	2.45
0	4.66	0.37	0	1.52	0
0	6.63	0	0	0	1.87
0	5.3	0	0	0	0
0	4.59	0	0	0	0
0	6.48	0.66	0	1.33	5.02
1.8	1.59	0.72	0.73	1.99	0
3.8	1.15	0.19	0.2	0.3	0.52
0	6.01	0	0	0	0
0	4.06	0	0	0	0
0.4	3.95	1.14	0	2.01	0.83
0.8	1.22	1.19	0	1.44	0
0	1.66	5.09	0	3.26	0.55
11.5	1.16	6.68	5.43	1.98	2.37
2	0.69	0.01	0	0.39	0.17
0	2.07	0	0	0	0
1.7	0.54	0	0	0	0
0	1.75	0	0	0	0
0.2	1.54	0.77	0.34	2.78	0
1.1	0.83	0	0	0.99	0
0	0.64	0	0	0	0
0	0.61	1.04	0	1.46	0
0	0.59	0.52	0	0	0
0	1.59	0	0	0	0
0	0.63	0	0	0.36	0
1.4	0.5	0.17	0	0.3	0
10	0.49	1.87	2.19	1.75	0.83
13.6	0.15	13.05	6.85	2.99	1.02
7.1	0.77	0.78	2.49	1.08	0.3
0	0.08	0	2.02	0	0.83
0	0	0	1.04	0	0.63
0	0.49	0	0	0	0.83
0	0.52	0	0	0	0
0	0.15	0	0	0	0
0	0	0	0	0	0
0	0.23	0.04	0	0	0.25
0	0.36	0	0	0	0.84
0	1.95	0	0	0	0
0	0.69	0	0	0	0
0	0	0	0	0.24	0
0	0	0	0.17	0.66	0
0	0	0.11	0	0.92	0.25
0	0	0.25	0	1.18	0
0	0.16	0.01	0.72	0	0
3.5	0.21	4.96	7.26	1.03	0.25
4.2	0	0.02	0	0	0
0	0.4	0	0	0	0
0	0.39	0	0	0	0
0	1.12	0	0	0	0
0	0.28	0.01	0	0	0
0	1.62	1	0	0.78	0
0	2.32	0	0	0	0
0	8.22	0	0	0	0
0	2.33	0	0	0	0
0	2.04	0	0	0	0
0	6	0	0	0	2.02
0	3.41	0	0	0	0
0	1.94	0	0	0	0
0	4.69	0	0	0	0
0	0	0.15	0	0	0
0.1	0	0.01	0	0	0
0	2.03	1.75	0	0.88	0
0	0.3	0	0	0.58	0
0	0.23	0	0	0	0
0	0	0	0	0	0
0	0.2	0	0	0	0
0	2.03	0	0	0	0.73
0	3.14	0	0	0	0
0	1.13	0	0	0	0.05
0	1.62	0	0	0	0.14
0	0	0	0	0	0
0	0	0	0	0	0
0	0	0.01	0	0	0
0	0	0.06	0	0.52	0.37
0	0	0	0	0	0
0	0	0	3.08	0.76	0.3
0	0	1.3	0.19	0.94	0.35
0.7	0	0	0	0	0
0	0	0.34	0	0	0
0	0	0	0	0	0
0	0	0	0	0	0
0	2.46	0	0	0	0
0	0	0	0	0	0
0	0	0.01	0	0	0
0	0	0	0	0.91	0.12
0	0	0	0	0.15	0
0	0.76	0	0	0	0
0	4.95	0	0	0	0
0	3.43	0.05	0	0	0
0	7.05	0	0	0	0
0	2.76	0	0	0	0
0	6.69	0	0	0	0
0	3.48	0	0	0	0
0	8.78	0.2	0	0	0
2.3	7.07	0.07	0	0	0
0	12.26	0	0	0	0
0	8.67	0	0	0	0
0	0	0	0	0	0
0	0.6	0	0	0.29	0
0	0	0.01	0	0.45	0
0	2.47	0.17	0	0.76	0
0	0	0.02	0	0.33	0
0	0	0.75	0	2.74	1.08
0	2.36	0.1	0	0.37	0.47
0	2.02	0	0	0	0
0	0.91	0.03	0	0.46	0
0	0.33	1.25	4.77	5.06	1.63
2.1	0	0.66	0	2.37	3.41
0	0	2.65	15.07	7.1	13.08
2.7	1.3	1.6	12.51	3.02	0.59
0.1	0	0	0.36	0	0
0	0.28	1.19	1.85	0.36	0
0	0	0	0.99	1.36	0
0	0.17	0	0	0	0
0	2.33	0.02	0	0	0
0	2.6	0	0	0	0
0	0	0	0	0	0
0	5.16	0	0	0	0
0	1.12	0	0	0.29	0.16
5.4	0	0	0	3.28	0.79
0.3	2.33	0.03	0.69	1.38	0.27
0.5	0	1.88	1.01	0	0
0	0.11	0.01	0	0	0.77
0	0	1.45	0.28	0.76	5.6
0.9	0	19.31	3.35	3.63	2.85
2.2	0.12	0	0.56	0.6	0
0	5.44	0	0	0	0.44
0	0	0	0	0	14.38
0	0	0	0	0	0
0.2	0	0	0	0	0
0	2.89	0	0	0	0.68
0	0	0	0	0	4
0	0	0	0	0	0.41
0.4	0	0.1	0	0.75	0.08
0.2	1.55	0	0	0	1.06
0.1	1.75	0.04	0	1.72	1.09
0.7	0.16	1.33	0	1.19	0.22
6.1	0.82	4.18	0	1.68	0.27
8.4	0.12	0.01	0	0.61	0
0	0.16	0.13	0	0.48	0.33
0	1.99	3.55	0	2.3	2.15
0	9.05	0	0	0	2.26
0	3.9	0.15	0	2.36	1.41
0	10.79	0	0.24	0	0
0	5.64	0.04	0	0	0
0	27.78	0	0	0	0.3
0	6.82	0	0	0	0
0.2	3.56	0	0	1.43	0
20.9	9.99	0	1.55	0	6.69
0	2.92	3.99	0.38	1.36	12.21
0	8.02	0	0.16	0	9.03
0	8.15	1.58	0	1.6	3.07
0	2.74	0.78	0	2.4	0
0	4.81	0	0	0	4.54
0	3.8	0.04	0	0	2.22
4.1	2.25	3.41	7.73	0.42	0.75
15.9	2.97	4.82	1.57	1.12	3
2.6	3.11	4.53	0.19	5.4	11.59
3.1	2.32	2.71	3.61	7.06	7.63
5.3	5.92	1.91	2.79	3.65	5.36
0.7	8.66	0.81	0.25	4.24	11.12
5	7.09	0.18	0	5.43	5.5
4.6	1.98	0.12	2.74	1.17	6.68
0.8	6.82	9.59	4.38	12.12	7.91
3	2.64	0.61	4.16	4.25	4.13
0	5.32	4.98	0	4.68	6.04
0	4.27	0.12	0.54	1.68	2.76
0	3.49	0.06	0.5	2.53	3.96
0	8.51	0	0	0	1.18
0	15.75	0.72	0.67	8.72	15.33
0	18.33	0.25	0	0	1.87
0	16.52	0	0	0	4.27
0	8.11	0	0	0	0.47
0.1	2	0.26	0.9	0	3.12
2.8	9.45	6.46	1.43	3.1	3.87
42.8	6.14	5.06	4.93	2.4	12.77
13.9	15.29	19.61	2.23	0.37	8.34
0.9	2.16	3.65	1.95	1.17	3.07
3.8	5.35	0.02	0.5	0	1.3
0.1	3.58	0.9	1.2	0.4	1.09
4.9	11.58	15.31	3.73	0.87	2.12
0	29.75	0.03	0.76	0.76	2.15
0	24.94	0	1.3	0	2.78
0	20.79	0.77	0.31	1.4	4.49
0	23.07	29.73	4.81	11.92	1.96
0	17.34	0.74	0	18.96	3.02
2.4	23.89	1.49	0.3	9.87	5.37
0	61.67	0	0.66	0	6.92
0	19.69	0	0	0	24.45
0	2.78	0	0	0	11.53
0	4.78	0	1.94	0	3.92
0	4.81	0	0	0	0
0	0	0	0	0	1.26
0.1	7.58	3.27	0.66	0	17.23
27.1	2.98	2.14	1.5	0	1.2
7.5	0.55	1.61	0.27	1.93	0.52
0.7	0	2.93	1.99	9.81	2.41
1.1	8.75	20.2	18.41	15.41	26.14
32.6	58.11	20.3	22.06	26.98	84.67
45	5.2	20.69	7.52	5.38	26.77
16.5	0.53	2.08	4.23	2.48	0.77
0	2.88	0	5.06	0	2.91
0	0.95	0.21	0.36	0	0.38
2.4	0	0	0	0	0.02
0	0	0	0	0	0
0.2	0	0	0	0	0
1.1	0	0	0	0	0
0.8	0	0	0.59	0	0.25
2	0.34	0.16	0	0	0.2
1.7	2.88	0	0.84	0	0.23
0	0.45	0	0	1.72	0.99
0.6	0.81	0.25	0.61	0	0.79
0.5	0.34	0	0.2	0	0
1.6	0.16	0.16	0.96	0	0
2	6.83	5.79	0.13	0	0.49
10.4	4.54	4.52	4.83	1.74	2.56
11.2	9.38	3.52	6.76	1.84	13.27
7.2	4.55	3.23	4.7	0	1.63
0	5.04	0.16	4.29	1.5	3.09
0	0	0	2.09	0	1.18
0.3	2.71	0.29	2.43	0	0.98
2	9.89	7.92	5.13	3.41	7.94
14.2	8.4	3.1	10.53	11.18	26.14
11.6	20.71	29.42	17.76	17.36	31.76
15.1	8.86	1.18	5.79	7.14	3.09
4.9	7.08	0	5.16	0	1.87
0	17.78	0	5.41	0	1.67
0	5.12	0.17	9.33	0	5.37
2.7	4.55	34.07	3.1	6.12	15.8
7.2	5.75	10.09	5.37	11.76	6.15
9.7	0.27	0.95	0	0	0.85
10.5	0	2.48	1.05	0	0
5.9	1.05	23.55	1.54	11.64	0
1.3	0.27	1.18	0.33	0	0.08
0.9	0	0	0	0	0
1.4	0.8	0	0.33	0	0.33
12.3	5.36	4.48	6.09	1.75	3.34
10.6	0.36	1.21	6.89	2.12	1.95
0.9	4.86	2.51	5.58	7.18	15.59
1.9	5.36	0	0.89	7.66	7.49
0	1.97	3.44	2.14	0	1.51
0	14.11	8.84	6.93	13.47	8.55
13.9	1.33	0.33	10.99	0	0.81
0	5.28	0.72	1.79	0	6.31
0.4	11.49	0.54	4.11	24.32	4.11
1	8.21	1.74	2.58	11.09	0
3.2	1.55	0.22	0	1.95	0
0.9	0	0	0	0.73	0.04
1	0.57	0.64	2.62	2.93	0
0.1	0.43	0.58	1.5	0	0
5.2	0.83	0	2.08	0	0
1.3	0.68	0	0	1.77	0.04
0.4	0	0	0	9.91	0
0	7.03	4.93	0	27.8	4.57
3.4	6.34	6.22	2.33	3.24	0.68
7.7	13.29	6.37	3.17	5.29	6.16
4.2	1.88	0.14	3.14	1.47	0
0	4.36	0.59	0.73	3.5	4.09
4.2	8.27	0.84	2.98	3	3.93
1.6	0	0.04	0	0.71	0
0	0	0.07	0	6.31	0
1.3	0.18	0	0	4.08	0
1.2	4.2	0.76	0.31	4.27	0.44
7.3	11.92	0.62	0	0	2.38
3.7	3.75	4.57	4.19	0.97	9.85
5.1	6.75	11.35	6.69	2.04	6.52
5.3	6.84	9.7	10.65	7.94	13.43
3.2	0.59	0.09	3.62	3.73	11.16
0	10.64	31.1	19.32	13.44	63.61
20.7	1.6	4.45	6.77	3.04	1.31
0	2.66	1.17	0.46	1.91	2.11
1.8	0.3	0.29	0.31	1.53	0
0.6	3.12	2.12	0.43	2.86	0
2.2	0	1.29	0.37	5.87	2.42
3.3	8.2	5.51	3.22	7.01	0.4
12.6	4.47	0.08	4.88	0	0.24
0.3	1.83	0	9.64	0	0
0	2.88	0.13	5.52	0	1.46
0	0.48	0.02	0.33	0	1.66
0	0	7.4	0	5.53	2.79
1.1	0.59	0.06	0.31	3.28	0
0.1	0	0.77	2.81	9.05	0.24
0.1	0.73	3.98	12.03	21.13	2.83
0.3	0.24	0.67	0.41	5.73	0.61
0	1.79	0.15	3.13	6.47	3
0	6.87	11.76	12.73	28.48	2.07
4.1	4.4	1.21	2.17	3.94	2.83
0.8	1.8	0.71	2.31	0	3.28
3	0.12	0.21	0.17	1.4	0.97
0	4.06	3.97	3.57	3.66	0.69
5.7	0	0.19	0	0	0
0.4	0	0	0	1.88	0
1.3	0.65	1.74	6.01	4.82	1.46
1.5	0	0.75	0.79	0.71	0
0.1	0	0.18	1.98	0	2.79
0.1	0	0.01	4.12	0	2.43
0	0	0.79	6.7	5.03	5.02
1.5	0.55	0.92	1.05	1.42	2.27
0.1	0	0	0	0	0
0	0.24	1.75	8.57	1.95	2.15
6.8	0	0.02	0	0	0.61
0	3	0	0	0	0
2.6	0.11	0.6	0	5	0
0	0.35	3.52	0	18.03	10.12
0.2	0	2.51	0	2.55	0.53
0.9	0	1.86	0	9.97	0
0.1	0	0.74	0	6.26	0
0	2.3	0.16	1.53	20.33	0
2.5	8.55	6.38	4.57	11.66	6.93
5.6	19.82	3.64	10.83	8.88	20.31
20.4	12.52	9.85	13.89	35.8	7.64
19	17.57	20.31	25.51	23.98	23.63
24.2	7.16	9.21	5.92	13.18	8.49
16.2	2.84	9.01	11.58	18.99	17.65
16.9	6.78	17.5	1.54	0.93	5.27
19.1	5.15	3.76	3.28	1.07	0
6	0.63	2.59	1.52	3.56	0
0.8	30.67	6.67	9.9	5.78	2.99
19.6	20.68	5.93	1.68	2.17	1.47
12.9	0.87	0.55	1.43	1.3	0
0	5.64	5.49	0.67	0	1.14
11.1	9.95	6.51	3.55	5.23	2.51
6.7	2.17	0.62	0	1.02	1.28
0	2.82	0	0.65	0	1.42
0	3.81	0	2.59	0	0
0	2.95	5.23	5.01	2.54	5.55
0.8	1.02	1.32	2.69	0	0
0.4	2.5	0.85	0.47	0	0
0	1.84	0.32	1.38	0	0.76
0	3.35	0.13	1.2	0	7.31
0	2.25	0.76	0	0	0.52
0	2.25	0.32	0.55	0	0
0	0.98	0.55	1.9	0	0.71
0	0.52	1.24	4.49	0	0.47
0.6	0	0	0	0	1.04
0.1	0	0	0	0	0.19
0	0	0	0	0	0.85
0	0.15	0	0	0	0
0.9	0	0.53	0	0	0
0	0	0.43	0	0	0
0.7	0	0	0	0	0
0.1	0	0	0	0	1.21
0	0	0.47	0	0	2.83
0	0.5	0.25	0	0	6.34
0.5	0	0.04	0	1.45	0
4.2	0	0.05	0	0	0
0.1	0	0.25	0	0	0
0.7	0	0.08	0	0	0.14
0	0	0.45	0	0	0
0	0	0	0	0	0
0	0	0	0	0	0
0.2	0.08	2.05	0	7.04	9.48
1.7	0	0.59	2.36	25.82	1.29
0.6	0.11	13.61	9.49	9.59	9.5
13.3	0	2.07	0	0	1.21
3.7	0.95	1.06	0.25	0	4.85
12.5	0.73	0.85	0.19	3.51	3.45
4.3	0.66	3.64	0.61	1.68	0.98
0	3.35	0	1.27	0	1.43
0	5.2	0	0.27	0	0.14
0	3.17	0	0	0	1.71
0	5.02	0	3.63	0	5.07
0	2.86	0	0.43	0	8.35
0	0	0	2.14	0	4.57
0	0.51	0	1.11	0	1.85
0	0.13	0	0	0	0
0	0.49	0	0.92	0	0.08
0	0.16	0	0	1.73	0.59
0	0.97	0	0	0	0
0	1.04	0.04	0	1.18	0
0	1.58	0	0	0	0.18
0	2.78	0	0	0	0.31
0	1.38	0.4	0	0	0
1.9	0.52	0.24	0	1.26	0
0	1.33	0	0	0	0
0	0.75	0	0	0	0
1.1	0.53	0.03	0	0	0
1.4	0.26	0	0	0	0.13
1.4	0.42	7.28	0	1.24	0
0.7	0.21	0	0	0	0
0	1.68	0	0	0	0
0	0.95	1.76	0	1.24	0.4
0	0.51	8.55	0	5.12	1.41
15.5	0.08	2.18	0	4.05	1.19
2.7	0.28	0	0	0	0.04
0	0.52	0	0	0	0.53
0	0.51	0	0	0	0.18
0	0.41	0	0	0	0
0	0.93	0	0	2.3	0
0	0.73	0.18	0	0	0
0	1.12	0	0	0	0
0	1.52	0.02	0	2.74	0
0	1.14	0.12	0	6.37	0.13
0	0.55	2.12	0	2.49	3.17
0	0.69	0.15	1.53	2.78	0
0	0.14	0.08	0	3.38	0
0	0.27	0	0	0	0
0	0.26	0	0	0	0
0	0.34	0	0	0	0
0	0.98	0	0	0.22	0
0	0.27	0	0	0	0
0	0	0.32	0	1.09	0
0	0.27	0	0	0	0
0	0.71	0	0	0	0
0	0.52	0	0	0	0.66
0	0.2	0	0	0	0
0	0	0.03	0	0	0.33
0	0	0.05	0	0.25	0
0	0	0	0	0	0
0	0.92	0	0	0	0
0	0	0	0	0	0
0	0.54	0	0	0	0
0	0	0	0	0	0
0	0.36	0	0	0	0
0	0.41	0	0	0	0
0	0	0	0	0	0
0	0.18	0	0	0.23	0.45
0	0	0	0	0	0
0	0.27	0	0	0	0.16
0	0.24	0	0	0.26	0
0	0.53	0	0	0	0
0	0.67	0	0	0	0
0	0.55	0	0	0	0
0	2.22	0	0	0	0
0	0.44	0	0	0	0
0	2.23	0	0	0	0.49
0	1.26	0	0	0	1.03
0	1.08	0	0	0	0
0	1.24	0	0	0	0
0	0.59	0	0	0	0
0	0.5	0	0	0	0
0	0.18	0	0	0	0
0	1.41	0	0	0	0
0	0.44	0	0	0	0
0	1.41	0	0	0	0
0	0.34	0	0	0	0
0	5.94	0	0	0	0
0	4.86	0	0	0.59	0
0	4.87	0.03	0	0.6	0
0	0	0.41	0	1.25	0.59
1.3	0.17	0.24	0	0.64	0
0	2.1	0	0	0.18	0.03
0	0.26	0.26	0	0.16	0
0	0.4	0.11	0	0.7	0.08
0	0.96	0.11	0	0.39	0
0	1.04	0.13	0	2.91	4.06
0	0.71	0	0	0.18	0
0.1	0	1.04	0	0.51	0
5.5	0.23	0.03	0	0.15	0
0.2	0	0.26	0	1.94	0.08
0	0	2.18	0	3.95	4.5
0	0	5.01	2.76	4.9	1.94
0.6	0	1.5	0.3	0.95	0
0	0	3	0	0.48	0
0	0	2.42	0.17	0.58	0
0.5	0	0.02	4.43	0	0.13
1.5	0	0	2.17	0.67	0
0	0	0.6	0	0.34	0
0	0	0.46	0	0	0
3	0	0.62	0	0.49	0.28
0.1	0	0	0	2.66	0.14
0	0.91	0	0	0.51	0
0	0.15	0	0	0	0
0	0.18	0	0	0	0
0	1.57	0	0	0	0
0	1.09	0	0	0	0
0	0	0	0	0	0
0	0.82	0	0	0	0
0	0	0	0	0	0
0	0	0	0	0	0
0	0.13	0	0	0	0
0	0	0.09	0	0	0
0	0	0.06	0	0	0
0	0	0	0	0	0
0	0	0.54	0	1.93	0
0	0.28	0.66	0	2.1	0.79
0	0	0.91	1.46	2.19	0
0	0.15	0.61	1.53	1.18	1.73
1.3	0	2.26	1.03	1.7	0
0	0	0.13	0.16	0	0
0	0.13	0	0	0	0
0	1.95	0	0	0	0.19
0	3.75	0	0	0	0
0	2.42	0	0	0	0
0	0	0	0	0	0
0.3	0	0.19	0	0	0
0	0.09	2.11	0	4.12	1.26
0.8	0.96	0.09	0	0.49	0
0	2.09	0.04	0	0.47	5.14
0	4.57	0.78	0	0	0.33
0	6.46	0	0	0	0
0	2.32	0	0	0	0
0	0.89	2.86	0	2.16	4.02
0.4	1.73	0.37	0	2.18	0
0.1	4.91	3.8	0	0.96	4.02
0	4.81	4.57	0	1.77	0
0.1	0.31	2.39	9.91	3.35	0
0	4.02	0.32	0	1.57	0
0	13.41	0	0	0	0.66
0	7.35	0	0	0.62	0
0	5.07	1.34	0	4.76	5.07
0.4	4.89	0.65	1.34	4.08	11.42
21.3	3.29	1.82	10.71	11.47	6.84
15.9	3.03	4.25	5.33	6.64	1.77
2.3	4.72	1.86	0	3.15	0.87
0	6.16	0.24	0	1.31	0.66
0	2.33	0.21	0.7	1.25	4.5
0.1	1.48	3.18	0.57	3.05	0
13.8	3.98	8.9	2.38	6.26	0.84
3.6	3.4	2.56	1.15	3.56	3.84
0	16.01	0.7	0	0.62	1.53
0	3.36	0.2	0	1.39	3.24
1.3	6.78	1.04	0	1.21	0
0.7	16.91	0	0.13	0	11.51
3.9	4.71	1.47	0	0	0
13.6	9.5	3.08	0	3.45	0
7.3	2.28	9.14	1.5	2.12	0
22.4	2.88	2.04	0	1.3	3.24
12.7	1.68	8.15	0	6.96	9.23
9.5	3.35	2.61	0.17	0.89	4.47
0.7	7.85	1.04	0.72	3.51	8.75
1.7	1.83	0.89	0.86	4.21	1.12
1.6	0.73	0.25	0	2.39	0
0	1.26	0.4	0	4.1	0.96
1.2	1.02	0.3	0	0.73	1.47
0	4.78	0.09	0.59	1.15	0.37
0.5	5.61	0	0	0	1.25
0	14.14	0	0	0	4.15
0	4.8	0	0.52	0	1.57
0.4	8.05	0.64	0.66	0.61	4.81
0.3	7.54	13.25	0.88	16.86	26.54
0.5	4.47	0	0.12	1.39	0
7.6	1.14	21.25	1.92	4.33	4.13
9.6	4.52	10.98	1.38	3.97	0.51
0	0.94	0.37	1.14	1.54	0.59
0	5.73	0.36	0.51	0.84	0.78
1.2	2.9	4.1	1.96	3.43	5.07
19.4	1.66	0.35	0	2.27	2.8
2.2	8.8	0.9	1.37	0.63	16.18
0	16.2	0.69	0.21	0.92	0.59
14.7	17.69	0	0	0	3.6
5.3	27.09	0	1.42	0	3.52
0.1	6.47	0.99	0	0.85	2.05
0	8.24	3.81	0.21	3.53	3.31
0	3.17	0.79	0	0	0
1.9	5.86	12.05	0	0.68	12.35
28.7	19.9	17.02	7.17	3.8	19.12
38.7	8.58	2.83	1.5	2.03	5.38
0	20.28	1.41	0.72	0.65	3.21
0	21.08	0.38	0.59	0	1.53
0	3.89	1.15	0	0	4.95
3.1	6.43	5.09	1.93	5.26	5.76
3.9	12.69	4.56	1.58	4.82	21.57
1.1	69.27	0	2.83	0	0.19
0	5.23	0	2.26	0	6.89
0	3.56	0	0	0	5.76
0	1.52	0	0.73	0	0.57
0	9.27	0	2.08	0	5.41
1.1	1.96	0	0.6	0	0.27
1.3	43.11	0	0.26	0	7.43
0	25.14	0	0	0	4.01
0.1	0.64	0	0	0	5.36
0.4	1.29	0	0	0	5.79
0.2	2.24	0	0.39	0	4.55
0.4	5.07	0.75	1.38	6.06	4.95
0.4	0.74	0	0.59	0	2.32
1.3	0.65	0	0	0	1.45
2	4.74	5.48	2.81	9.53	6.79
4	5.54	0	1.65	0	6.41
1.4	0.42	0	0	0	1
0.3	1.04	0	0	0	0.27
0.3	4.51	0.02	2.61	5.42	7.84
0	8.02	0	1.45	0	3.77
0	0.77	0	0	0	6
0	0	0	0.23	0	1
0.2	0	0	1.55	0	0.19
0.1	2.43	0	0	0	0
0.1	0.33	0	0	0	0.75
0	0	0	0	0	2.13
0	0.23	0	0.39	0	1.53
0.3	0.4	2.93	0	4.57	5.9
0	0	0	4.05	0	2.62
0.1	10.92	5.46	15.95	6.19	18.36
15.5	25.04	49.5	33.01	16.33	21.73
8.4	3.18	0	17.92	3.32	4.07
0	1.23	3.36	7.23	2.78	9.05
1.2	0.27	0	0	0	0
0.4	1.32	0	2.2	0	0
3.3	18.93	0	20.57	1.88	4.88
0	4.76	0	9.15	0	3.17
1	11.69	10.86	4.07	14.2	6.99
11	2.91	0	6.2	0	2.46
0	3.95	0	4.09	0	7.49
3.9	5.52	4.44	7.91	24.43	5.13
1.4	1.38	0	8.71	0	1.01
4.3	10.5	2.02	9.58	0	6.79
4.6	6.97	0.04	15.49	0	11.67
0	1.96	0	2.01	0	1.46
5.9	0.45	1.85	3.48	16.74	0
2.7	0.19	0.06	0	1.73	0.45
0.9	0	0	0	6.25	0.15
2.4	0.91	1.48	0.32	0	0.35
[truncated: 1,774 more rows]
