# Supplementary material for: Evaluation of multiple satellite precipitation products and their potential utilities in the Yarlung Zangbo River Basin
Source: Sci Rep. 2022 Aug 3;12:13334. doi: 10.1038/s41598-022-17551-y (PMC9349210; doi:10.1038/s41598-022-17551-y)
Supplement: Supplementary file 12 — Supplementary Information 12. [file 41598_2022_17551_MOESM12_ESM.csv]

obs	cmorph	gpm	gsmap	persiann	trmm
0	0	0.05	0	0.17	0
0	0	0	0	0	0
0	0	0	0	0	0
0	0	0.36	0.79	0.32	0
0	0	0.04	0	0.36	0
0	0	0	0	0	0
0	0	0	0	0	0
0	0	0	0	0	0
0	0	0	0	0	0.73
0	0	0	0	0	0
0	0	0	0	0	0
0	0	0	0	0	0
0	0	0	0	0	0
0	0	0.05	0	0.36	0
0	0	0	0	0	0
0	0	0	0	0	0
0	0	0	0	0	0
0	0	0	0	0	0.69
0	0	0	0	0	0
0	0	0	0	0	1.42
0	0	0	0	0.31	0
0	0	0	0	0	3.17
0	0.95	0.31	0.89	0.53	0
0	0	3.47	0	1.86	0
0	0	0	0	0	0
0	0	0	0	0	0
0	0	0	0	0	0
0	0	0	0	0.38	0
0	0.14	4.15	0	3.59	0.3
0.2	0.11	2.78	4.92	2.39	0
0	0.08	0	1.26	0.15	0
0	0	0	0.25	0	0
0	0	0	1.56	0	1.39
0	0	0	0.18	0	0
0	0	0	0	0	0
0	0	0.65	0	0.74	0
0	0.1	0.47	0	0.83	0
0	0	0.27	0	0.18	0
0	0	0.05	0	0.95	0
0	0.17	2.62	0	1.21	0
0	0	0	0	0	0
0	0.21	0.27	0	1.23	0.28
0.3	0.27	0.96	0	2.26	0
0	0.14	0	0	2.44	0
0	0.22	0.01	0	2.37	0
0	0	0	0	0.15	0
0	0	0.83	0	0	0
0	0	0.01	0	0.16	0
0	0	0	0	0	2.4
0	0.08	0.18	0	0	3.2
0	0.53	1.15	0.96	1.27	0
0.5	1.86	8.06	0.15	2.81	0.23
2.2	0	0	0	0	0
0	0	0.25	0	0.97	0
0	0	0.99	0	1.2	0
0	0.15	0.02	0	1.99	0
0.1	0	3.47	0	1.03	0
0.4	0.37	0.09	1.3	0.42	0
0	0	0.01	0	0	0
0	0	0	0	0	0
0	0	0	0	0	2.09
0	0	0	0	0	0.19
0	0.46	0	0	0	0
0.5	0	0	0	0	0
0	0.18	0	0	0	0.07
0.2	0	0	0	0	0
0	0	0	0	1.27	0
0	0	0	0	0	0
0	0	0.8	0	1.12	0
0	0.18	0.27	3.59	1.93	0.33
0.1	0.13	8.15	3.47	6.11	4.09
0	1.53	4.25	0	6.58	5.21
1.6	0	3.48	0	4.34	4.58
0	0	3.17	0.19	2.38	0.22
0	0.28	0.2	0	1.91	0
0.3	0.26	0.04	0	1.01	0.19
0.1	1.22	1.52	0	1.64	0
2.3	0.82	1.5	0	1.25	0.22
0	0.09	5.3	1.98	1.62	0.06
0	0	5.87	0	1.77	1.09
0	0	1.8	0	0.48	0
0	0	0.53	0	0.44	4.03
0	0.13	0	0.66	0	0
0	0.45	0.02	0.27	0.6	0
0.5	0	0.25	0.2	0.5	0
0	0	1.18	0.65	0.19	0.46
0	0	0	0.32	0.17	1.37
0	0.5	0.03	0	0	1.4
0	0.16	4.47	0.38	0.52	0.06
0	2.51	0.6	2.34	1.54	0
3.1	2.76	0.59	2.87	1.6	0.3
5.4	2.56	0.83	0.17	1.02	0.79
0	0	0.81	0	0.74	0
0	0.4	0.07	1.59	1.1	0.94
0.4	0	0	0	0	0.77
0	0.3	0.11	0.46	0.6	0
0.3	3.74	0.59	0	3.51	0
4	4.2	4.84	0	7.85	2.92
3.8	0	4.11	1.33	7.3	1.27
0	4.63	14.08	4.94	14.76	30.38
5.2	0.54	7.78	7.39	14.23	0
6.3	5.92	4.06	1.6	3.01	1.85
0.8	0	0.89	0.39	0	1.14
0	0.86	0.91	0.78	0	1.98
0	0.07	2.73	1.54	5.24	6.42
0	0	0	0	0	1.48
3.1	7.33	3.17	2.77	3.95	0.51
4	0.12	4.59	4.81	2.64	0
0	0.12	0	0.29	0.32	4.64
0	0.92	1.38	0.51	1.89	0
7.2	7.84	4.78	5.57	2.52	0.3
3.4	1.06	18.57	6.42	3.89	6.72
0	0	0.96	0.7	1.12	1.72
0	0	0.58	0	0.34	4.19
0	0	7.35	0	5.49	5.99
4.5	5.88	8.79	1.5	2.26	3.63
2.2	0	0.49	0	0	1.16
0	1.04	1.33	0	0	4.1
5	5.13	1.12	0.45	0.92	0
1.9	0	0.78	0.2	0.34	0
0	0	0.13	0.38	6.18	2.32
0	0	8.27	2.41	5.92	0
0	0	0.53	0.52	1.72	0
0	1.24	0.62	0.7	7.55	0
1.3	0.47	3.44	0.72	1.67	3.01
0	0.29	0	1.01	1.71	0.69
0.3	1.46	0	0.56	0	0
8.7	10.33	15.17	3.49	10.29	21.29
1.1	0.99	10.34	4.42	4.14	6.14
0.9	0.31	3.27	0.63	4.44	5.81
0.3	0.8	0.45	2.38	3.99	3.92
0	0.2	0	1.62	0	0.31
0.2	1.58	0	11.01	0	11.64
0	5.29	0	0	1.75	13.01
0	0	0.64	0.38	0	0.94
0	0.14	0	0.26	1.8	7.95
1.8	3.72	0.27	0.35	0	1.1
3.3	1.93	17.2	1.58	0	0
0.5	0.95	6.07	0.23	4.25	0.48
1	3.75	10.78	1.42	0	19.43
3.6	3.66	19.53	2.43	1.66	5.98
3.6	0.96	0	9.23	0	3.69
0	0.5	0	2.41	0	2.98
0.7	0	0	0.19	0	0
0	2.38	0	0.32	0	0
2.5	3.21	0	0.96	0	13.24
4.8	5.25	0	1.42	0	0.25
5.7	1.28	0	0	0	0.51
0.1	0	0	0.83	0	0
0	0.25	0	2.5	0	7.54
0	0.45	0	2.48	0	1.53
0	14.93	0	19.14	0	9.86
1.2	0.97	0	5.74	0	2.34
0	14.17	0	6.77	1.51	3.47
16.7	0.97	2.33	1.16	2.22	4.71
0.9	0.38	34.52	0.83	24	12.56
0.5	2.32	0	6.8	0	11.68
2.5	0.85	0	0	0	0
1.8	3.56	0	0.42	0	0
2.5	2.03	1.59	0.87	0	2.96
1.7	0.16	0.84	0.92	1.52	9.31
0	0.72	0	0.13	1.14	2.37
1.5	2.53	0	0.2	0	2.08
1.7	2.77	0.65	4.53	1.21	6.61
3.6	2.55	0	3.93	2.32	0
10.6	15.67	0.03	6.07	0	9.16
6.7	2.07	2.4	1.14	1.22	3.39
2	1.04	4.63	2.54	1.95	2.04
5.1	9.13	11.44	10.08	1.72	9.75
7.4	2.08	11.86	1.01	7	0.04
0.5	6.76	34.15	0.27	34.27	0.58
8	1.41	0.36	0.71	4.71	0
3.1	1.34	4.06	0.51	2.47	0
0.2	0.36	2.68	0	0	0
2	2.38	14.07	0	9.7	1.57
12.4	34.92	38.71	24.51	43.98	50.26
11.8	0.23	3.31	0.65	9.74	4.12
0.7	10.2	21.12	16.56	38.17	24.57
7.4	0.81	16.96	5.42	12.57	8.69
14.1	16.74	25.28	9.21	5.12	2.15
3	1.14	0.12	0.81	0	0.33
0.5	1.88	1.29	0	1.19	0.98
5	33.16	0.65	7.03	7.4	15.46
40.6	24.13	35.86	33.63	26.49	28.86
24.3	3.93	5.17	8.07	14.19	13.19
0	0.08	0	0	1.56	0
0.4	18.7	54.54	29.32	32.45	22.01
20.6	8.65	64.78	30.15	50.87	75.87
9.4	15.36	55.22	41.6	43.63	51.21
12.7	7.93	14.96	10.55	24.53	17.77
4.9	1.78	6.9	2.14	9.17	0.51
1.8	1.69	4.54	1.38	5.52	0
1	0.36	5.8	1.12	2.06	9.16
0.8	1	0	0	0	0.51
1.3	0	0	0.54	0	0.86
6.7	19.68	0	0	0	2.44
14.8	0	0	0.57	0	0
0.1	0.26	0	1.18	1.36	3.3
3.5	16.6	19.81	2.3	15.48	28.82
23.3	30.16	56.19	49.1	34.4	87.73
14.3	0	0.65	1.02	0.79	2.01
0	0.23	0.11	2.47	0.86	2.74
15.7	13.45	7.48	9.43	2.07	14.17
0.2	0.07	0	2.19	0	1.58
0	0	0	2.56	1.96	1.2
0	0	0	1.54	1.03	0
1.2	1.16	0	0.68	0	1.97
0.8	5.99	0	0	2.11	0.86
6.6	0.88	0	0	0	0
0.5	2.75	0.97	0.68	1.01	0.09
3.5	0.7	0.12	1.6	0.94	1.58
5.7	5.37	1	1.5	0	0
0.3	0.39	0.58	0	2.07	0
0	2.41	0	0	0	1.8
4.7	3.94	0	0.21	0	1.35
2.2	0	0	0	0	0
0	0	0	0.24	0	4.59
0	0	0	0	0	0
0	0	0.03	0	1.68	0
0	0	0.03	0	2.84	2.41
0	0.08	0	0	1.74	0
1.7	1.73	0.3	1.04	1.34	7.67
1.5	1.07	7.37	5.78	1.16	10.07
2.4	2.35	0	0.25	1.16	1.05
2.1	1.95	0	0	1.15	0
0.1	6.87	0.55	0.5	3.02	0.98
15.4	6.66	5.95	2.84	7.57	9.4
6.7	6.23	20.69	7.63	23.96	43.9
9.1	7.64	17.02	18.51	21.63	13.91
5.2	10.52	8.58	16.6	11.31	5.34
9.2	10.46	2.85	2.24	5.67	0.98
13	2.04	0	0.44	1.65	0
0.2	0.11	0.02	0	0.67	0
0.2	0.3	0.29	0	5.42	0
0	0.1	0	0	4.97	0
2.1	2.21	0.34	0.28	1.77	0.38
0.3	0	3.15	0	3.29	0.38
0	0	0	0	0	0
0.2	0.2	2.91	0	7.08	0
0.4	2.33	4.78	3.61	10.83	0
8.3	7.04	1.21	1.41	4.56	0
6.8	15.29	1.8	1.05	5.81	3.91
16.6	11.83	2.78	6.69	4.78	13.46
11.2	2.6	1.96	3.16	11.52	5.37
3.2	13.08	4.55	2.1	5.36	10.69
17	4.58	0.15	9.01	0	14.87
1.6	3.57	1.05	2.42	10.26	0.86
7.4	3.78	0.73	1.54	6.34	5.03
4.5	13.43	16.35	7.27	12.35	40.42
11.2	8.6	8.27	11.5	24.3	35.73
18.8	10.42	37.16	9.34	17.2	24.47
4.8	14.62	29.35	29.91	16.95	32.25
18.5	9.37	31.51	14.68	12.87	24.58
14.3	7.33	9.44	7.24	16.77	0
5.9	1.49	0.08	0.7	1.64	0
3.2	2.66	5.52	4.15	0.78	1.72
9.2	8.9	10.28	6.21	8.19	0
2.4	3.01	0	0.26	1.19	0
6.3	4.54	2.61	0.93	3.8	0.4
2.3	2.11	0	0	0	0
3.7	3.58	0	0	0	0
8.3	8.63	0	0.33	4.37	0
10	13.17	0.54	4.97	2.94	5.55
5.9	0	0	0.36	0	0
0	0	0	0	0	1.37
0	0	0	2.05	0	9.26
0	0	0	0.13	0	2.17
0	3.57	1.87	0	2.64	2.8
6	2.69	0	0.7	0	0.63
0.8	0.1	1.95	2.16	0	2.57
0	0.37	0	1.17	0	1.72
1.5	4.75	0	1.14	1.12	0
3.9	0.17	1.9	1.54	0	0
0.4	0.57	0.01	2.12	0	0.34
0.1	0.32	0	0	0	0
0.4	0	0	0	0	1.24
0	1.43	0	0	0	0.83
7.5	5.74	10.49	7.77	3.34	3.91
0.7	0.2	0.81	3.34	0	1.24
0	0	2.6	0.48	8.34	5.7
0	0	1.77	0	3.87	0.67
0	2.8	11.39	16.25	17.09	30.12
2	1.17	2.19	0	8.34	0.49
0.7	0.19	0	0.56	0	0
0	0	0	0	0	2.56
0	0	0	0	0	1.42
0	0	0	0	0	0.78
0	0	1.36	0.84	0	2.87
0	0	1.22	0	0	0.75
0	1.39	0.09	0	0	4.22
16.9	13.58	0	0	0	0
0	0.58	0.01	1.28	0	0.13
0.9	0.33	0	0	0	0
2.9	2.39	0	0	0	1.22
1.4	1.11	0	0	0	1.22
0.1	0.09	1.04	0.12	0	0
0	0.26	2.19	0	3.74	0
0.2	0.53	0.34	1.32	0.79	0
0.5	1.9	0.86	1.08	2.59	0
1.8	0.11	2.78	3.05	0	1.32
0.1	0.08	0	0	0	0
0	0	0	0	0	0
0	0	0	0	0	0
0	0	4.86	11.44	2.42	5.9
0	0	0	0.33	0	0
0	0	0	0	0	0
0	0	0.66	0	0.92	0.05
0	0	0.28	0	0.34	0
0	0	1.66	0	0	0
0	0.12	0	0	0	0
0.1	0	0	0	0	0
0	0	0.51	0	0	0
0	0	0	0	0	0
0	0	0.43	0	0	0
0	0	0	0	0.32	0
0	0.09	0	0	0.35	0
0.2	0.09	0	0	0.53	0.45
0	0	0	0	0	0
0	0	0	0	0	1.06
0	0	0	0	0.31	0.23
0	0	0	0	0	0
0	0	0	0	0	0
0	0	0	0	0	0
0	0	0	0	0	0.33
0	0	0	0	0	1.07
0	0	0	0	0	0.5
0	0	0	0	0	0.39
0	0	0	0	0	0.33
0	0	0	0	0	0
0	0	0	0	0	0
0	0	0	0	0.59	0
2.4	1.96	0.43	0	0.47	0
0	0	0	0	0	0
0	0	0	0	0	0
0	0	0	0	0	0
0	0	0	0	0.52	0.41
0	0	0.84	0	0.55	0
0	0	0	0.87	0	0.05
0	0	0.11	0	0	0
0	0	0	0	0	0
0	0	1.48	0	0.4	0
0	0	1.3	0	1.26	0.02
0	0.09	0	0	0.15	0
0	0	0	0	0	0
0	0	0	0	0	0
0	0	0	0	0	0
0	0	0	0	0	0.77
0	0	0	0	0	0
0	0	0	0	0.5	1.47
0	0	0.29	0	0.49	0
0	0	0	0	0	0
0	0	0	0	0	0
0	0	0	0	0	0
0	0	0	0	0	0
0	0	0	0	0	0
0	0	0	0	0	0
0	0	0	0	0	0
0	0	0	0	0	0
0	0	0	0	0	0
0	0	0	0	0	0
0	0	0.27	0	0.51	0
0	0.58	0.04	0	0.9	0.07
0.5	0	0	0	0.16	0
0	0	0	0	0	0
0	0	0	0	0	0
0	0	0.18	0	0	0
0	0	0	0	0	0
0	0	0	0	0	0
0	0	0.2	0	0.25	0
0	0	0.03	0	0	0
0	0	0	0	0	0
0	0	0	0	0	0
0	0	0.07	0	0	0
0	0	0	0	0	0
0	0	0	0	0	0
0	0	0.05	0	0	0
0	0	1.56	0	0.42	0
0	0	0.13	0	0	0
1.2	1.1	4.13	0	1.06	0.32
0	0	0	0	0	0
0	0	0.43	0	0.17	0
0	0	0.1	0	0	0
0	0.27	0.13	0	0.63	0
0.4	0.11	0.95	0	0.32	0
0	0	0.39	0	0.15	0
0	0	0	0	0	0
0	0	0.01	0	0	0
0	0	0.14	0	0.6	0
0	0.42	0.43	2.62	2.08	3.49
0.8	0.47	0	0	0	0
0	0	1.41	0	0	0
0	0	0	0	0	0
0	0	0	0	0.22	0
0	0	0	0	0	0
0	0	0	0	0	0.09
0	0	0	0	0	0
0	0	0	0	0	0
0	0.77	0	0	0	0
1	0.09	0	0	0	0
0	0	0.2	0	0.22	0
0	0	0	0.37	0	0
0.2	0.18	0	0	1.08	0
0	0	0	0	0.78	0
0	0	0	0	0	0
0	0	0	0	0	1.09
0	0	0	0	0	0
0	0	0	0	0	0.91
0	0	0.27	0	0.43	0
0	0	0	0	0.2	2.45
0	0	0	0	0	0
0	0.07	1.65	0	0.5	0
0	0	0.1	0	0.32	0
0	0	0.02	0	0.38	0
0	0.18	1.38	1.76	2.21	0
0.3	0.2	2.07	1.38	4.79	1.58
0	0	2.38	0	0.21	0
0	0	0	0	0	0
0	0	0.02	0	0.27	0.84
0	0	1.06	0	0.32	0
0	0	1.19	0	0.82	1.83
0	0.21	0	0	0	1.31
0	0.15	4.42	0	0.92	1.73
0	0.18	4.33	1.3	1.73	1.01
0.8	1.23	3	0	1.77	0.22
0	0	0.04	0	0	0
0	0	0	0	0	0
0	0	0	0	0	0
0	0	0	0	0	0
0	0	0	1.48	0	2.46
0	0.32	0	0	0	0
0.4	2.2	1.44	0	5.98	0.76
3.3	1.12	9.74	0	8.81	3.8
0.6	0	0	0	0	0
0	0	0.17	0.91	0	1.94
0	0	0.1	0.64	1.09	0
0	0	0	0	0	0
0	0	0.01	0	0	0
0	0	0	0	0	0
0	0	5.01	0.53	4.87	3.52
0	0	1.79	7.59	6.7	0.08
0	0.11	4.45	0.38	5.8	13.09
0.3	0	0.93	4.77	1.15	2.02
0	0.51	0	0	0	4.94
1.3	0.73	0	0	0	0
0	0.1	0.04	0.17	0	2.98
0	0.5	0.71	0	2.53	0
0	0.67	0.7	0	0.39	0
0	0.47	4.04	0	2.13	1.58
0.1	0.15	0.03	0.34	0	0
0	0.1	0.04	0.3	0.66	2.79
0	3.41	0.23	0.78	2.78	0
4.3	1.59	1.42	0	0	0
6.7	6.39	0.63	0	1.19	0
0.8	2.55	6.07	1.69	5.49	0
10.1	5.92	40.13	0.37	5.64	4.4
0	0	10.65	3.56	7.93	5.19
0	0	2.31	1.06	5.58	0
0	0	0.67	1.45	6.63	3.42
0	0	1.94	0.12	4.94	0.07
0	2.39	7.4	0.75	7.19	11.4
2.6	2.18	5.56	0.42	12.82	20.88
2.4	0	0.77	1.37	0.36	0
0	0.14	0.44	0.47	1.38	3.67
0	0.2	8.36	2.13	5.98	0.36
0.2	0	7.39	4.4	1.1	0.49
0	0.2	1.63	1.98	1.08	4
2.4	2.65	7.91	2.35	2.78	0.41
0.8	0.55	1.44	2.62	5.13	4.86
1.1	4.08	5.73	9.83	5.46	5.1
3.8	1.78	42.27	0	11.28	11.8
12	10.89	6.19	0	11.42	1.93
0.3	0	4.98	2.1	2.93	1.61
0	0.22	0	0	0.39	0
0	0.08	1.11	0.67	1.56	0
0	0	0	0	0.71	1.34
0	0	0.96	0	2.1	0.41
0	0	1.71	0	2.93	0
0.1	0.68	5.76	3.97	1.22	3.39
0.5	0	0	0	0.82	0
0	0	0.95	0	1.14	2.9
0	0	0	0	0.36	1.76
0	0.22	0	0.17	0	0
0	0	0.02	0.51	0	0
1.8	3.69	0	0	1.51	0
2.2	0	0	0.66	0	0
0	0	0	0.86	0	3.61
0	0.41	0	0.15	0	9.11
0.2	0	0	0	2.29	3.15
0	0.5	0.03	0.54	0	5.28
0.5	0	0	0	0	4.21
0	0.53	0.41	0.22	0	10.86
0.5	0	12.86	1.76	0	2.02
0	0	0	5.13	2.46	19.35
0	0.09	0	0.16	0	10.95
0.8	0.92	0	0	0	0.3
5.4	7.16	11.16	3.17	10.24	3.65
3.1	1.38	15.72	0.48	5.67	14.27
1.3	9.21	0.1	5.54	11.07	4.93
12.1	6.04	5.44	5.4	4.82	16.14
3.4	3.99	12.53	7.83	0	15.7
0.8	0.54	0	0.12	23.57	2.37
0	0	0.97	0.7	4.48	0.8
0	7.94	12.03	7.98	44.36	1.04
18.1	12.23	45.69	9.84	7.22	61
2.6	0.13	0.18	0.78	4.28	11.75
0	0	5.46	0.36	0	13.65
0.1	3.69	7.91	5.97	6.82	11.39
6.6	4.15	0	2.19	2.26	2.7
1.9	0	0	1.12	0	0.62
0	0.77	1.99	0.22	0	0
0.6	0.87	0	0.37	0	0
0.9	0	0	0.19	0	0
0	0	1.67	1.24	0	10.68
0	0	0	0	0	0.39
0	0.92	0	0.29	0	0
0.8	0.36	0	0	0	0.27
0.1	6.75	0	0	0	3.91
7.8	0.11	0.92	0	0	0
0	0.08	2.49	0.2	0	0
1.1	1.92	0.04	2.73	0	3.52
0.6	0	0	4.42	0	0.99
0	0.31	0	0.31	0	0
1	0.96	0	2.55	0	0
0.9	11.29	0.11	0.86	0	1.82
12	0.58	0.1	0	0.9	0
1.1	0.43	0.19	0	0	2.06
0	0	0	0.55	0	0.99
0	0.49	0	0	0	0
1.3	1.08	1.29	1.33	2.39	2.06
13.4	15.11	35.53	33.38	12.76	41.23
3.4	0.52	0	0.41	0	0.71
0.3	0	0	4.07	0	6.92
3.3	19.56	36.46	30.43	31.63	18.89
29.6	23.08	50.25	33.31	15.11	78.94
16.2	17.49	20.03	15.79	25.15	22.06
22.3	28.59	28.72	22.68	27.41	12.53
28.2	7.41	19.7	8.66	28.5	14.47
4.7	2.14	4.13	3.81	15.42	12.93
2.3	4.1	5.27	15.97	9.15	7.79
20.8	17.88	3.87	9.1	1.33	6.88
5.2	1.61	0	0.21	0	0
0.3	0.59	3.2	0.14	0	0
0.8	0.59	0	0	0	0
0.4	0.32	0.08	0.77	3.35	0.71
0	0.13	0.14	0.55	1.12	0.47
0.9	13.89	0	0.77	3.73	0
16.9	1.36	0.24	0.79	3.84	0
2.1	9.03	0	0	0.9	0.09
10.3	2.22	0.57	3.02	3.52	0.8
0.7	9.42	27.37	21.96	22.25	25.67
14.9	2.55	12.68	3.03	11.8	5.58
0	0.25	10.68	7.64	7.39	1.12
3.9	12.91	16.35	10.68	14.8	13.89
21.3	27.48	45.52	47	32	57.33
23.8	13.61	43.18	24.3	26.75	37.33
11.9	6.95	32.45	28.48	19.56	27.73
10.3	3.18	8.2	12.66	17.59	4.6
5.5	1.81	1.41	1.25	1.47	0
1	11.43	43.88	11.47	8.21	17.55
18.2	18.09	12.64	14.94	4.53	28.62
17.6	0.51	2.67	0.22	0.63	0
0.2	6.89	6.88	5.29	4.86	6.16
13.2	6.11	9.96	14.35	5.96	10.09
2.3	0.13	1.88	0.35	3.89	1.92
0.1	1.74	7.16	2.11	2.2	2.5
5.9	5.9	6.1	3.48	5.32	0
2.5	3.89	10.03	1.63	6.47	0
6	2.09	9.95	0	8.56	1.07
0.1	0.11	6.02	0	3.65	0
2.3	2.09	3.14	3.43	4.93	1.65
0	0.44	3.36	0	1.13	0
1.4	1.33	2.45	0.11	10.23	1.96
0.2	0.21	0.77	0	2.53	0
0	0.17	0.27	0	1.67	0
0	0	0	0	0	0
0.1	11.04	10.47	8.15	12.04	1.07
13.5	0.09	1.16	1.76	0.78	0
0.1	7.92	0.21	0	7.19	0
14	3.97	4.67	0	2.5	4.93
1.4	1.23	3.84	0	4.29	0.66
1.7	0.77	0.64	0.17	2	0
0	0.12	20.28	1.91	7.03	0
0.5	0.4	0	0.79	0	0
0	4.45	10.72	6.73	18.86	19.9
2.7	0.4	0.79	0.67	0.81	0
0	0.21	0	0.11	0	0
0	0	0	0.11	0	0
0	0.43	0	0	0	0
0.1	0.11	0	0.23	0	0
0	0	0	0.7	0	0.59
0	0	0.07	0.84	2.56	0
0.1	13.4	34.6	13.12	10.07	8.21
19	3.4	3.2	0	10.33	0.72
5.7	6.15	1.03	0.9	2.06	0
4.1	0.84	0	0	0.48	0
2.9	1.82	0.38	0.45	1.56	4.27
0.8	1.35	2.66	6.53	9.41	7.69
0.4	0	0	0	2.03	0.66
0.2	1.43	0	0.1	0	0
2	2.68	1.03	0	1.03	0
8.1	11.98	0.04	2.64	4.04	2.36
11.5	0.3	2.19	7.86	8.85	2.82
0.4	4.2	24.94	6.8	7.35	0.26
7.1	2.17	2.5	0.61	2.45	2.76
1.7	1.55	0	0.95	1.94	1.84
2	1.96	0.23	0.63	0.7	0.33
2.1	6.04	8.02	3.56	3.1	16.42
7	6.36	1.35	0.62	2.41	1.84
9.4	10.49	4.36	8.37	8.92	4.99
10.2	1.48	7.59	10.72	9.39	6.79
2.3	2.88	2.42	2.61	5.06	0
1.9	1.41	0	0	0	0
0.8	1.23	0	0	0	0.13
5	4.17	0	0	1.74	0
4	4.7	14.42	0.88	1.73	7.13
3.3	9.52	18.58	25.31	27.17	49.36
5	0	0.6	0	0.58	0
0	0	0	0	0	0.34
0.5	0.46	0	0.88	1.17	0.88
2.4	9.74	35.77	34.4	13.67	32.42
7.9	0	0.02	0	3.12	0.08
0	0	0	0.36	0	1.3
0	0	0	0	0.71	1.76
0	0	0	0.19	0	0.75
0	0	0	0.66	0	0.34
0	0	0	0	0	0
0.2	0.26	0	0.15	0	0
0	1.05	0.48	1.3	1.68	0.08
2.5	2.34	2.42	0.57	1.22	0.34
5.6	5.7	0.61	0	7.93	0
5.1	2.36	1.51	2.2	2.65	0
4.4	7.08	0	0.12	0.72	0
9.7	7.96	0	0.41	1.1	0.34
9.1	3.87	0	0	0	0
0	2.18	1.12	4.83	5.83	1.17
1.8	10.64	20.28	10.16	13.2	19.58
11	1.52	0.03	0.11	1.42	0
3.5	2.78	0	0.57	0	0
5.1	11.43	0.06	0	3.72	0.55
10.7	15.5	10.41	10.25	17.55	23.23
14.9	0.8	0.02	0	0	0
0	0	0.28	0	8.4	0
0	2.95	17.98	4.43	4.95	10.66
10.7	17.05	22.34	37.94	21.46	20.79
5.6	0.53	18.18	1.01	8.02	7.07
0.5	3.84	15.8	9.2	9.1	19.2
8.4	6.49	14.94	21.66	7.42	12.49
10	7.31	0	0.98	0	0.34
0	0.09	0	0.88	0	0.42
0	0	0	0.13	0	1.65
0	0	0.15	0.53	1.16	2.57
0	0	0.92	1.07	1.38	1.05
0	1.24	0.25	1.65	3.35	0.31
2.6	6.54	1.84	0	2.57	0
7.6	4.74	0	0	0	0
5.6	0	0	0.52	0	0
0	0.12	0	1.58	0	0.31
0	0.38	0	2.44	0	0
0	0	0	1.72	0	4.92
0	0	0	0	0	3.67
0	0.09	0.8	4.14	0	1.55
0	0	0	0.52	0	0.42
0	0.09	0	0.26	0	0
0.1	0	0	2.19	0	0
0	0	0	1.34	0	0
0.1	0.17	0	0	0	0
0	0	0	0	0	0
0	0	0	0	0	0
0	0	0	0	1.08	0
0	0	0	0	0	0
0	0	0	0	0	0
0	0	0	0	0.19	0
0	0	0	0	0	0
0	0	0	0	0	0
0	0	0	0	0	0
0	0	0	0	0	1.73
0	2.47	2.99	0	0.19	0
3	0	0	0	0.22	0
0	0	0	0.14	0.26	0.22
0	0	0.01	0	0	0
0	0	0	0	0.26	0
0	0	0.17	0.13	0.96	0.14
0	0	0.67	2.82	1.19	0.32
0	0	0.12	0	0.52	0.09
0	0	0.49	0.35	0	0
0	0	0	0	0	0
0	0	0	0	0	2.33
0	0	0	0	0	0
0	0.12	0	0	0.49	0
0.1	0	0	0	0	0
0	0	0	0	0	0.38
0	0	2.45	0	2.21	0.61
0	0	0	0	0.69	0
0	0	0	0	0	0
0	0	0.23	0	0	0
0	0	0	0	0	0
0	0	0	0	0	0
0	0	0	0	0	0
0	0	0.05	0	0.2	0
0	0	0.03	0	0.22	0
0	0	0	0	0	0
0	0	0	0.31	0	0
0	0	0	0	0	0
0	0	0	0	0	3.42
0	0	0	0	0	0
0	0	0	0	0	1.04
0	0	0	0	0	0
0	0	0	0	0	0
0	0	0.24	0	0	0.24
0	0	0	0	0.21	0
0	0	0	0	0	4.63
0	0	0.25	0	0.4	0
0	0	0	0	0	2.83
0	0	0	0	0	0.67
0	0	0	0.1	0.21	0
0	0	3.33	0	0.8	0
0	0	0.88	0	0.44	0
0	0	0.62	0	0.3	0
0	0	0	0	0	0
0	0.52	0.41	0	2.38	0
0.1	0.54	0.02	0	0.32	0
0.1	0	0	0	0	0
0	0	0	0	0	0
0	0	0	0	0	0
0	0.13	0	0	0	0
0	0	0.04	0	1.93	0
0	0	0	0	0.71	0
0	0	0	0	0	0.06
0	0	0	0	0	0.02
0	0	0	0	0	0
0	0	0	0	0	0
0	0	0	0	0	0
0	0	0	0	0	0.03
0	0	0	0	0	0
0	0	0	0	0	0
0	0	0	0	0	1.78
0	0	0	0	0	0
0	0	0	0	0	0
0	0	0	0	0	0
0	0.32	0.13	0	0.43	0
0.2	0.32	0.02	0.34	0.55	0
0	0.12	0.03	2	0	0
0	0	0	0	0	0
0	0	0	0	0	0
0	0	0	0	0	0
0	0	0.79	0	0	0
0	0	0.21	0	0.38	0
0	0	0	0	0	0
0	0.11	0.02	0	0	0
0.1	0.5	0	0	0	0
0	0.12	2.81	0	1.8	0.5
0	0	0.42	0	0.15	0
0	0	2.4	0.24	0.23	0
0	0.53	0.91	8.36	1.9	0.98
0.2	0	0	0.26	0	0
0	0	0.31	0	0.72	0
0	0	0.03	0.12	0.66	0
0	0	0	0	0	0
0	0	1.49	0	0	0
0	0	0	0	0	0
0	0	0	0	0	0
0	0	0	0	0	0
0	0.13	0	0	0	0
0	0	0	0	0.16	0
0	0	0	0	0.17	0
0	0	0.05	0	1.01	0
0	0.19	0.01	0	0.5	0
0	0	15.22	0	1.69	0
0	0	0	0	0	0
0	0	0.01	0	1.68	0
0.1	0.09	2.23	0	1.82	0
0	0	0.82	0	0.91	0
0	0	0.24	0	1.63	4.04
0	0.62	6.92	0	3.79	1.53
0.1	2.03	3.68	0	3.59	1.34
1.7	1.65	3.63	0	2.94	0
2.1	1.4	6.51	0	3.92	1.78
0.7	0.09	0.52	0	1.32	0
0	0	0.04	0	0	0
0	0	0	0	0.26	0
0	0	0	0	0.16	0.06
0	0	0.09	0	0.18	0
0	0	0	0	0	0
0	0.13	0.04	0	0.4	0
0	0	3.45	0.74	1.01	0
0	0.07	0.33	0	0.71	0
0	0.32	2	0	1.05	0
0.1	0	3	0	0.75	1.08
0	0	2.62	1.91	1.79	0
0.8	1.33	1.82	0	0.35	0
0.6	0.19	3.11	0	3.05	1.36
0	0.22	6.29	0	2.91	0
0	0	1.32	0	1.2	1.45
0	0.38	1.21	0	2.78	0
0	2.2	13.05	0.83	14.56	25.13
2	0.36	4.64	1.56	7.9	5.28
0	0.33	0.58	1.04	0.83	0
0	0	1.21	3.07	5.94	1.74
0	11.84	6.31	2.55	9.1	2.81
14.7	0.07	1	0.13	1.97	1.04
0	0.33	10.47	0	5.2	0.3
0	0.18	1.6	0	1.94	0
0	0	0	0	0	0.74
0	0	0	0.65	0	1.85
0	0	1.44	0	1.27	3.92
0	0	3.28	0	10.35	1.57
0	3	4.06	0	11.36	6.91
10.2	5.44	0.42	4.01	0.78	4.26
0	2.62	1.88	2.15	2.27	2.13
2.7	0.6	5.07	0.39	3.79	2.91
1.2	0.51	0.46	0	1.33	0
0	0.75	0.53	0	1.58	0
0.2	0.24	2	0.74	1.76	0.91
0.3	1.93	12.28	20.62	6.95	0.3
6.4	5.23	1.51	10.16	4.5	0
2	0.09	5.35	0	1.89	1.87
0.3	1.53	1.95	0	1.33	0
1.4	4.08	0.03	0	2.96	0
4.6	0.3	0	0	0	0
0	0.82	0	0	0	2.49
0	1.4	0	0.79	0.31	2.26
1.5	6.44	0.96	2.52	2.56	1.76
9.8	6.38	8.34	2.32	2.27	1.38
4.8	0.59	2.51	0.23	2.5	0.66
0	0.21	4.62	8.29	2.76	0.12
0.2	0	0.28	0.74	0	0
0	0	1.85	0	0.82	0
1.4	4.54	5.8	0.34	1.47	1.15
3.3	0.14	0.55	0.33	0.26	1.45
0	0.09	0	1.03	1.99	0
0	0	0	0	0	0.66
0	0	0	1.01	0.52	0
0	0	16.83	6.93	3.68	0.63
0	0	0.87	0.24	1.35	0.66
0	0	0	0.53	0.5	0
0	0	0	0	0.26	0.75
0	0	0	0.31	0.71	0
0	0.15	3.42	1.99	2.33	1.9
0.1	5.81	2.09	0.8	5.5	2.02
5.7	5.54	15.7	2.74	9.84	6.42
6.3	0.79	1.13	3.3	1.39	0.12
0.4	0	0.53	1.74	0.67	0
0	0.07	5.22	0	3.38	13.5
0	0	12.36	10.68	2.13	23.65
0	9.62	17.46	9.4	13.11	35.38
14.2	5.55	3.98	3.32	3.98	2.74
7.1	7.87	10.45	6.04	3.41	17.72
3.7	0.09	0.13	1	0.9	0.02
0	0	0.66	0	0.89	0
0	0.78	0	1.92	0	2.13
0.8	0	0.12	0.77	0.35	0
0	0.68	0	2.11	0.72	0
1.8	1	0	0	0	0
0	0	0.51	3.78	0	2.41
0	0.08	0.7	4.81	0	0.69
0	0.61	5.32	6.45	5.62	13.64
1.1	0.48	2.26	0.81	0	1.52
0	0	0.45	0.83	0	0
4.9	5.18	0.12	2.14	1.33	3.47
0.7	0.1	0	0.83	0	3.82
0.1	1.57	0	0	0	4.6
2.5	1.09	0	0.6	0	0
0.1	0.14	0	0.57	0	0
0.1	0	0	0.44	0	0
0	0	0.01	0.19	0	0
7.1	6.77	3.97	12.99	4.27	9.28
0.3	1.6	12.14	3.87	7.01	9.33
1.7	0.67	4.14	7.36	1.8	11.04
1	5.2	18	14.16	5.1	4.88
8.3	6.06	4.16	4.03	2.48	2.82
8.5	7	6	3.61	3.4	4.79
3	2.74	17.74	0.42	0.54	2.91
2.7	0.18	6.35	5.53	6	2.1
5.3	4.61	6.73	3.22	0.71	3.95
1.2	12.08	8.01	5.59	2.32	1.34
16.4	3.75	1.06	1.63	2.88	10.89
1	1.21	1.59	1.03	0.98	2.49
0.4	1.44	0	0.59	2.4	1.02
1	1.18	16.98	0	8.16	15.35
0.4	0	2.85	0	5.39	5.73
0	0.18	0	2.55	2.58	7.37
1.1	2.02	7.4	0	1.19	0
0.9	3.12	0	2.06	7.08	3.32
3.3	0.45	0	2.37	1.8	4.59
0.6	0	0	2.38	0	0.32
0	0	0	9.46	1.56	0
0	8.14	0	6.8	0	12.01
0	1.8	0	8.72	0	12.15
0	0.25	0	1.13	0	0.64
0.4	0.08	0	0	0	0.59
0	0	0	0	0	0
0	0	0	0	0	0
0	0	0	0	0	0.59
0.1	3.17	2.61	1.99	0	2.37
0	0.08	1.04	0.63	1.82	2.78
0	0.26	0	1.12	0	0.27
0	0.22	0	0	0	2
0	0.2	0	0.51	1.8	0.64
3.4	2.92	0	0.24	0	0
1	1.88	0	0.58	5.69	0.18
3.1	6.38	1.8	0.46	4.54	0.77
7.1	6.08	0.61	0.56	3.47	0.36
9.6	8.29	0	1.01	0	0
7.8	10.4	3.35	2.03	1.84	4.5
14.5	6.43	2.1	5.83	8.03	14.15
17.6	12.08	67.62	36.96	20.98	59.23
0	0	0	9.9	1.55	6.41
0	0	0	1.26	0	1.91
0	13.3	5.44	2.98	18.14	5.32
19.4	0.33	2.97	3.24	3.84	6.14
1	0.52	0.52	0	1.84	0.64
0.1	0	0	0	0	0.82
0.5	0.74	0	0.47	0	0.96
0.7	0.69	0	0.41	0	0
0.6	0.18	0	0	0.71	0
0	0	0	0	0	3.98
0	0.07	0	1.22	0	0.34
0	0	0	0	0	0
0	0	0	0	0	0
0	4.04	3.4	0.19	12.48	17.4
4.7	10.85	11.92	12.92	5.55	12.61
10.1	0.34	6.21	0.59	4.06	0
0	7.23	15.38	22.46	3.48	42.95
2.5	3.63	0.43	4.51	0	2.88
3.7	0.72	8.46	6.08	1.15	1.63
9.6	10.59	5.89	4.66	3.12	4.94
5.2	0.38	10.62	0.99	0	4.07
0	0.86	3.35	0	5.84	0
0.8	0.11	1.12	0	0	0
0	0.15	3.43	0	5.92	0
4.3	3.95	0.15	0	3.03	0
8.4	7.8	27.48	8.38	19.23	10.21
2.9	0.51	10	1.14	5.27	0.77
7.5	6.77	7.29	0	6.26	0
1.6	0.39	0.08	0	1.61	0
0	0	6.74	1.86	2.3	1.77
0	0.09	0	0	2.32	1.29
0	0	0	0	0	0
0	0	0.47	0	0.72	0
0	0.29	13.99	0	0.75	4.6
0.2	0	23.47	0	6.93	2.88
0.8	0.77	0.27	1.01	5.06	0.67
0	0	0.08	0	2.5	0.14
0	0	11.68	0	6.81	0
0	0.65	0.98	1.25	7.04	4
0.9	0.11	3.17	2.75	4.16	8.47
0.1	1.69	8.53	18.73	26.66	9.31
4	2.28	3.38	1.17	6.74	1.26
0.9	2.84	1.3	10.33	13.37	18.01
4.8	2.16	0.19	1.25	2.02	1.26
0.9	4.09	2.36	0.94	3.26	0
7.9	7.41	1.02	0.95	1.46	1.16
6.3	17.06	20.8	20.86	5.48	44.82
15.3	0.4	2.45	2.95	1.46	1.21
0	0	4.59	0	4.36	0
0	0	0.2	2.57	1.38	0.84
0	0	5.45	0	1.71	0
0	0.11	0	0	0.85	0
0	0	0.61	0	0	1.58
0.1	0.37	2.12	0	3.9	0
0.1	0.13	7.94	0	7.48	0
0	0.25	1.37	0.41	2.88	0
0.9	6.45	0.64	0.77	2.88	4.61
17.1	14.35	1.58	7.89	9.22	3.35
16.9	6.92	13.67	8.58	14.53	1.16
12.3	8.53	11.42	5.01	11.44	18.85
0.8	0.67	8.05	2.67	18.65	0
1.2	1.11	0.42	1.12	5.42	4.1
0.3	0.89	4.24	4.97	5	9.59
1.1	2.25	0	0	0.7	0
1.7	0.9	0	0.15	0	0
0.5	0	0	0	1.14	0
0	2.39	0.02	0.39	0.68	0
3.6	5.41	21.65	0.37	2.19	0.28
8	2.46	2.77	1.08	0	2.2
1.3	4.53	13.91	5.89	0.74	17.81
0.3	2.28	0.42	4.18	7.76	1.36
3.1	7.47	19.49	9.04	13.98	0
6.9	4.25	4.08	3.81	2.07	0.26
4.8	0	0.88	1	0.98	1.68
0	0	0	1.62	0	2.01
0	0	0	0.41	0	2.85
0	0	0	1.2	0	1.3
0	0	1.05	0	0	2.59
0	0	0	0	0	0.06
0	0	0	0	0	0
0	0	0	0	0	0
0	0	0	0	0	0.97
0	0	0	1.42	0	1.3
0	0	0	0	0	0.71
0	0	0	0	0	0
1.1	1.06	0	0.41	0	0
2	1.69	0.09	0.57	0.98	1.1
0	0	0	0	0.81	0
0	0	2.26	1.29	0	0.84
9.8	14.03	8.82	21.71	12.07	0.97
13.5	4.12	22.08	6.21	3.06	6.54
3	4.1	1.86	5.28	2.54	0
7.6	4.76	0.03	0.65	1.24	0
0	0.39	0	0.39	1.62	0
0.5	0.1	0	0	0	0.26
0.1	0.09	0	0	0	0
0.7	0.8	0	0.87	0	0
0.1	0	0	0	0	0
0.4	0.36	0	0.64	0	0
1.1	8.63	9.14	14.38	4.4	7.71
11.2	3.53	4.55	4.9	6.48	1.35
1.3	1.22	1.4	0	8.76	0
0.4	1.68	0	0	1.22	0
1.9	3.05	0	0	2.63	0.02
4.4	0.84	0	0	0	0.16
6.8	5.79	0	0	1.17	0
3	1.59	0	0	0	0.42
0.5	0	0	0	0	0.46
0	0	0	0	0	1.78
0	0	0	0.19	0	2.44
0	0	0	0	0	2.64
0	0	0	0	0	1.78
0	0	0.24	0.63	0	3.92
0	0	0	0	0	1.84
0	0	0.1	0	1.24	3.31
0	4.95	3.32	3.94	7.92	3.55
5.8	5.87	5.64	2.73	6.22	2.99
6.7	2.04	4.89	3.57	7.47	7.55
3.3	4.11	16.39	32.59	24.95	19.73
1.3	3.19	11.17	9.16	11.89	15.28
0.4	2.76	10.68	0.99	18.15	20.33
0	0.23	0	1.83	0	0
0	0	0	3.2	0	0
0	0.27	0	7.47	0	0
4.2	3.3	0	0	2.25	0
0.1	0	0	2.41	0	0.36
0	0	0	2.52	0	0.2
0	0.09	0	0.92	0	0
0	0.15	0	2.19	0	0
0	0.29	0	0	0	0
0.1	0	0	1.06	0	0
0	0	0	0	0	0
0	0	0	0.41	0	0
0	0	0	4.33	0	0
0	0	0	0.4	0	0
0	0	0	1.76	0	0.85
0	0	0	0.15	0	0.3
0	0	0	4.75	0	6.64
0	0	0	0.24	0	0.42
0	0	0	2.88	0	6.4
0	0	0	2.67	0	5.19
0	0	0	0.49	0	0
0	0	0	0	0	2.08
0	0	0	0	0	0
0	0.48	0	0	0	0
0	1.04	1.06	0	0	0
0	0	4.46	0	1.26	0
1	0.82	0	0	0	0
0	0	0	1.79	0	0
0	0	0	0	0	0
0	0.25	0	0	0	0
0.4	0.37	0	0	0	0
0	0	0	0	0	0
0	0	0	0	0	0
0	0	0	0	0	0
0	0	0.05	0.25	0	0
0	0	0	0	0	1.22
0	0	0	1.36	0	0.77
0	0	0	0.16	0	0
0	0	0	0	0	0
0	0	0	0	0	0
0	0	0	0	0	0.02
0	0	0	0	0	0
0	0	0	0	0	0
0	0	0	0	0	0
0	0	0	0	0	0.2
0	0	0	0	0	0
0	0	0	0	0	0
0	0	0	0	0	0
0	0	0	0	0	0
0	0	0	0	0	0
0	0	0	0	0	0
0	0	0	0	0	0.2
0	0	0	0	0	0
0	0	0	0	0	0.85
0	0	0	0	0	0
0	0	0	0	0	0.21
0	0	0	0	0	0
0	0	0	0	0	0
0	0	0	0	0.29	0
0	0	2.56	1.01	1.84	1.07
0	0	0.08	0	0.57	0.03
0	0	0	0	0	0
0	0	0	0	0	0
0	0	0.29	0	0.27	0
0	0	0	0	0	0
0	0	0	0	0.59	0.53
0	0	0	0	0.3	0
0	0	0	0	0	0
0	0	0	0	0	0
0	0	0	0	0	0.54
0	0	0	0	0	0
0	0	0	0	0	1.15
0	0	0	0	0	0
0	0	0	0	0	0.89
0	0	0	0.19	0	0
0	0	0	0	0	0
0	0	0	0	0	1.19
0	0	0	0	0	0
0	0	0	0	0	0
0	0	0	0	0	0
0	0	0	0	0.17	0
0	0	0	0	0	0
0	0	0.02	0	0.38	0
0	0	0	0	0.28	0
0	0	1.3	0	0.44	0.04
0	0	0.08	0	0.28	0
0	0	0.34	0	0	0.53
0	0	0	0	0	0
0	0	0	0	0	0
0	0	0	0	0	0
0	0	0	0	0	0
0	0	0	0	0	0
0	0	0	0	0	0
0	0	0	0	0	0
0	0	0.06	0	0.37	0
0	0	0	0	0	0
0	0	0	0	0.17	0
0	0	0.01	0	0	0.3
0	0	0	0	0	0.33
0	0	0	0	0	0.34
0	0	0	0	0.32	5.2
0	0	2.3	0	0.99	3.15
0	0	0	0	0	0
0	2.71	0.16	0	1.52	0
3.4	0	0	0	0	0.68
0	0	0	0	0	0
0	0	0.82	0	0.95	0
0	0	0	0	0.79	0
0	0	0	0	0	0.07
0	1.8	0.13	0	1.47	0
3	0	0	0	0	2.12
0	0	5.47	0	3.64	2.87
0	0.24	1.92	0	4.99	0
0	0.27	2.15	0	3.69	0
1	1.47	2.78	3.41	4.83	0
0.3	2.29	0.67	0	3.48	0.27
2.6	0.76	1.4	0	1	0
0	0	3.57	0	6.1	0
0	0	2.26	0.26	1.47	0
0	0.26	16.39	0	5.23	6.6
0.4	0.74	7.04	0	0.65	0
0	0.21	0.68	0	2.1	0
0	1.96	0.86	0.39	1.08	0
2.2	0.16	0.82	0.15	0.6	0
0.3	0.33	0.02	0	0	0
0	0.13	0	1.37	0.28	0
0.1	0.37	0.01	0.57	0	0
0	0.43	0	0	0	0.21
1.5	0.69	0.51	0	0.35	0
0	0.19	0.56	0	0.69	0
0	0	0.08	0	1.35	0
0	0	2.08	3.04	2.81	2.39
0	0.56	0	0	1.99	0
0.4	0	2.09	0	0.96	0
0	0	7.2	0	3.11	6.66
0	0.23	4.77	1.97	0.43	0
0	0	0.08	0	1.11	0
0	0	0.54	0	1.6	0
0	0	8.11	1.08	6.09	10.97
0	6.13	1.48	2.77	5.25	0
8	0.61	1.76	0	0.7	1.24
1	0.1	0	0	1.05	0
0	0	3.89	0	0.86	0.81
0	0	0	0	0	0.26
0	0.33	0	0	0	0
0	0.59	0.01	0	0.92	0
4.1	4.15	7.66	0	2.04	0
1.7	0	0.03	0	0.4	0
0	0.44	0.21	0	0.31	0
2.2	1.23	1.61	0	0.9	0.38
0.5	1.28	0.39	0.28	0.67	5.55
1.2	0	0	1.48	0	2.43
0	0.25	1.79	0	0.99	0
1.8	6.04	0.57	1.34	0.56	0.17
7.4	1.08	0	0.65	0	0
0	0.23	0	0.9	0.57	0
0	0.12	0.14	0	0.77	0
0	0.21	1.36	3.15	2.91	0.56
0	0	0.08	0.54	0.54	1.79
0	0	0.05	0	1.45	0
0	0	1.68	0.48	3	0.09
0.1	1.33	1.32	4.16	6.17	0.16
1.3	0.96	4.05	0	5.96	1.6
0.8	0.15	14.28	3.14	4.72	1.67
0	2.36	8.16	0.11	5.76	2.28
7.2	4.49	11.67	0.24	4.57	0.07
1	0	2.98	5.86	5.13	1.01
0.1	0	20.09	5.59	3.17	1.15
3.5	3.75	4.09	2.42	2.37	1.2
0.3	1.67	0.95	3.67	1.74	1.74
1.4	0	4.06	1.23	1.08	2
1.6	3.1	0.11	3.45	2.42	2.26
2.4	0	0	0	1.51	0.4
0.9	0.77	0.52	2.65	3.41	1.13
0	0.11	0.11	0	1.05	0
0	0.33	15.73	0.4	8.22	1.91
0.3	2.4	8.58	8.88	9.95	0.89
2.9	0.29	8.02	6.46	3.3	7.65
0	0	0	0.19	0.65	0
0	0	0	0.72	3.16	0.45
0	1.19	0.14	2.02	1.4	3.06
0.6	0.12	0	0.11	0.78	1.65
0	0	0.09	0.3	1.55	0
0	0.41	0.14	0.36	0.44	0
0.4	2.2	4.04	0.58	3.72	0.09
2.4	0	4.63	5.69	2.45	0.35
0	0	0	5.38	0	0
0	0	0	3	0.4	1.41
0	0	0	0.14	0.81	17.3
0	0	0	3.4	0	1.13
1.9	1.53	11.04	3.03	1.43	4.06
0.3	0.81	0	0	1.66	0
0.7	3.81	0	0	3.44	0.55
6.9	11.95	0.69	2.15	9.62	3.75
11.7	0.09	14.7	4	3.66	1.34
0	0	4.83	2.82	9.73	16.68
0	0	0.84	1.53	11.47	7.11
0.5	5.79	0.1	2.09	5.16	3.04
6.6	0.19	0.49	0	1.4	2.75
0	1.54	0	1.46	0	0.81
2.8	3.7	4.82	1.56	3.59	21.66
12.1	6.68	16.99	3.75	5.3	24.57
0.6	0	19.65	9.49	3.73	15.23
0	0	0.12	4.52	3.12	0.94
0	3.9	0	0	1.45	1.84
0	9.94	11.27	0	6.43	4.09
0	2.29	0.7	6.94	0	3.09
0	0	0	0.16	1.54	0.55
13.3	9.91	11.89	2.32	5.91	5.98
0.3	3.67	3.84	3.74	7.83	21.66
0.3	0.84	0	0.86	0	1.44
0	2.77	0	0	3.03	0
4.3	1.66	0.13	1.16	0	0.45
0	0	0.02	0.71	3.36	1.68
0	0.42	2.05	0.35	0	0
0.6	8.04	4.11	1.23	0	1.94
9.2	5.11	0.16	0.86	1.39	1.1
17	19.76	31.09	11.65	35.02	24.75
16.4	5.42	13.87	7.08	17.16	3.33
16	9.08	0	2.47	4.71	0
3.4	2.4	5.39	3.14	1.66	1.7
1.1	0.43	0	1.96	1.61	0
0.2	0	0	0	2.98	0
0	0	0.03	0	1.72	0
0.2	4.83	0	0	0	0
7.6	1.91	0	0	0	1.45
0.3	5.98	1.45	0	6.32	0
8.5	2.39	31.11	7.7	28.35	15.6
1.5	7.88	52.3	18.81	50.9	11.09
7.1	4.97	8.32	3.2	13.64	7.61
10.1	7.25	14.21	8.57	10.95	7.61
5.8	0.63	2.59	0.15	0.94	0
1	1.02	8.57	0	0	0
0.7	1.27	0	0.84	0	0
0.6	0.53	0	0	0.8	2.76
0.1	0.25	0	0	0	0
0	0	0	0	0	1.5
0	0	0	0	0	0.78
0	0.09	0	0	0	0
0.1	0.6	0	0	0	0
0	0.33	0	0	0	0
5.6	9.91	13.83	3.93	4.2	21.65
4.1	0.4	0.57	6.91	0	16.66
0	1.69	0.54	3.93	0.84	12.79
0.2	3.2	4.76	3.47	8.51	13.27
3.1	10.77	8.54	12.89	5.33	40.93
12	7.17	13.74	22.56	13.88	9.54
7	0.19	0.9	1.75	7.03	0
0.1	0.45	0.06	0.16	3.49	0.68
0.4	0.44	0	0	0	0
0	0	0.06	0	0	0
0	0	0	0	0	0.25
0	0.74	0.11	0	1.19	0
0.3	0.19	0.33	0.35	7.5	0.25
0	5.28	2.88	2.7	9.02	3.8
15	10.32	13.25	16.98	11.23	16.44
4.8	1.49	4.87	5.79	1.38	8.8
0.7	0.29	0	0.32	0	0.3
0	1.41	2.7	2.25	0	4.8
0	0	0.07	0	0	0
0.3	0.32	0	0	2.08	0
6.3	6.5	0.32	5.96	5.59	0.05
4.8	2.52	0.11	0.84	4.81	0.8
0	0.11	1.44	0.34	4.89	0.45
0	0.3	0.02	1.17	2.08	0.6
0.3	0	2.26	2.96	1.4	1.25
0	9.11	24.47	25.53	20.06	13.94
9.5	19.01	17.57	27.42	20.64	16.34
24.4	0	0	0.17	0	0
0.1	0.12	0	0.85	2.13	1.8
0	0	0.03	0	0	0
0	1.02	3.29	1.12	0.53	0.65
4.2	8.88	13.67	2.36	0.51	1.4
8.7	0.9	23.63	7.66	4.42	13.94
1.4	4.21	2.7	2.71	2.96	6.8
3.6	0	2.83	0.33	0	3.2
0	0	0.37	4.62	1.88	2.45
0.1	0	0	1.13	0	3.05
0	0	0	3.64	0	1.05
0	0	3.14	2.07	0	2.25
0	2.22	8.96	8.01	19.03	1.55
2.5	1.57	9.88	5.4	3.59	0.31
1	0.3	5.99	7.12	0.71	20.89
0.8	1.05	0.94	1.47	2.23	3.34
0.6	0	1.03	0.13	0	2.09
0	0.25	1.61	3.74	1.19	18.02
0	0	2.86	0.13	0	0.59
0	0.24	6.12	5.68	2.46	6.45
0.4	1.47	1.12	2.33	1.85	0.94
1.6	0.98	15.67	6.81	5.22	6.89
0.1	0	0.57	1.34	0	0.87
0	0	2.77	2.23	1.77	1.89
0	0	4.24	1.68	0	0.94
0	0.2	7.72	7.36	5.77	0.2
0	0	0	1.15	4.75	0
0	0	0	0	0	0
0	0	0	0	0	0
0	0.09	0	0	0.95	0
0	0	7.33	0.4	5.76	6.1
0	0	0	1.31	1.04	0.12
0	0.16	3.22	0.15	13.2	0.28
0	0	0.8	0.64	4.27	0
0.1	4.62	0.34	0.77	3.53	0
8.6	5.34	3.62	1.49	3.44	7.4
4.2	4.23	0.57	4.69	2.76	5.35
3.3	3.78	1.34	7.29	6.68	10.82
1.8	0.76	9.41	3.27	4.21	1.14
0.7	0.39	0	0	0	0
0.4	0.11	0.05	0.58	0.64	0
0.3	0.48	0	0.24	0	0
0	0	0	0.68	0	0
0	0.1	0	0.82	3.3	0
0	0	0.53	0.12	5.13	0.52
0	0	5.34	3.43	8.31	0
0	0	0	0.11	0	2.52
0	0	0	0	2.78	0.37
0	0	0.46	0	10.27	1
0	0.64	6.22	0.73	3.38	0
3.1	7.25	13.58	11.01	47.03	37.46
0	0.34	3.66	1.65	6.06	0.37
13.1	31.4	61.65	44.25	57.04	46.12
23.4	0.44	1.05	0	7.94	0.52
4.5	22.25	43.25	30.42	27.12	41.03
16.8	2.08	2.08	7.31	3.57	1.63
1.5	5.95	2.95	6.52	10.66	5.93
13.9	9.99	0.22	0.5	0	0.42
8.6	6.72	0	0	1.73	1.42
13.9	6.97	0.04	1.36	0.72	0.47
1.1	0.2	0.02	0.62	0.73	0.73
0	0	0	0	0	0.89
0	0	0	1.32	0	0.47
0	0	0	0	0	2.31
0	0.25	0	0	0.79	0
0	0	0	0.39	0	0
0	0	0.43	0	0	0
0.4	0.4	0.05	0	0	0
2.7	2.46	1.17	1.56	0	0.47
0.1	0.15	0.66	0.29	0	0
1.5	2.53	0	0.66	0	0
1.4	0	0	0	0	0
0	0	0	1.6	0	0
0.4	0.59	2.36	0	1.15	1.02
0.9	0.67	0	0	0	0.49
1.8	8.24	5.95	0.6	0	0
10.2	1.49	0.85	0.18	0	0
0.3	5.38	0.52	0.35	2.14	0
5.2	0.74	0	0	0	0
1.7	1.77	0	0	0	1.4
5.9	4.8	0.2	6.42	2.83	4.54
0.6	0.08	0	2.65	0	2.04
0.1	0	1.01	0	0	0
6.3	8.61	18.1	3.4	4.7	17.11
6	1.15	4.96	4.52	0.85	4.58
2.8	13.59	5.67	0.86	0	1.51
20	0.89	0	0.24	0.84	0
0.7	0	0	0.59	0	0
0	0	0	0	0	0
0	0	0.81	0.22	0	5.15
4.1	4.14	1.34	0.68	0.8	0
1.3	0.39	13.47	3.94	4.3	2.61
0.5	0.12	0.55	3.85	2.14	2.16
0	0	0.1	1.1	1.23	0.04
0	0.1	0	4.68	1.22	0
0	0	0.02	2.8	0	0
0	0	0	0.72	0	0
2	1.57	0.79	4.88	0.83	2.27
0	0	0	4.29	0	2.08
0	0	0	2.57	0	0
0	0.18	0	4.82	0	0
0	0	0	2.85	0	0
0	0.39	0.22	6.49	1.44	7.08
0.6	0	1.95	2.31	0.8	1.48
0	0.1	0	0.55	0	6.78
0	0	0	0.65	0	0.97
0	0	0	0	0.3	0
0	0	0.33	0	0.57	0
2.7	3.78	3.39	0	1.19	0.05
2.1	0	0	0	0	0.97
0	0	0.34	0.66	0	3.25
0	0	0	0	0	0
0	0	1.05	0	3.93	8.46
0	0	1.09	0	2	0
0	1.6	11.69	0	4.35	3.85
2.2	1.49	1.03	2.92	2.97	0.08
0	0	0.21	0.35	0.64	0
0	0	0	0	0	0
0	0	0	0	0	1.96
0	0	0	0	0	0.44
0	0	0	0	0.44	0
0	0	0	0.35	0	0
0	0	2.1	0	0	0
0	0.27	6.6	1.22	2.3	0
0.1	0	0.25	0	0	0
0	0	0	0	0	0
0	0.75	0	0.18	0	0
0.2	1.09	0	0.57	0	0
0	0.49	0.12	0.6	1.08	0
0	0.86	0.03	0.33	0.29	0
2.2	0.82	0	0.14	0.33	0
0	0	0	0.49	0	0
0	0	0	0	0	0
0	0	0	0	0	1.33
0	0	0	0	0	0
0	0	0	0	0	0
0	0	0.14	0	0	0
0	0	0	0	0	1.45
0	0	0	0	0	0
0	0	0	0	0	1.87
0	0	0	0	0	0
0	0	0	0	0	0
0	0	0.06	0	1.17	0
0	0	0	0	1.93	0
0	0	0.35	2.65	0.37	0
0	0.08	0	0.29	0	0
0	0.58	0	0	1.2	0
0.5	0	0	0	0	0
0	0	0	0	0	0
0	0	0	0	0	0
0	0	0	0	0	0.52
0	0	0	0	0	1.56
0	0	10.05	1.43	1.65	0
0	0	0	0	0	0
0	0	0.51	0	0	0
0	0	0	0	0	0
0	0	0	0	0	0
0	0	0	0	0	0
0	0	0	0	0	0
0	0	0	0	0	0
0	0	0	0	0	1.42
0	0.56	0	0	0	0
0	0	0	0	0	0
0	0	0	0	0	0
0	0	0	0	0	0
0	0	0	0	0	0
0	0	0	0	0	0
0	0	0	0	0	0
0	0	0	0	0	1.27
0	0	0	0	0	0.83
0	0	0	0	0	0.41
0	0	0	0	0	0
0	0	0	0	0	0
0	0	0.12	0	0	0
0	0	1.13	0	0.22	0
0	0	0.6	0.94	1.47	0.02
0	0	0	0	0	0
0	0.22	0	0	1.18	0
0.2	0.08	0.27	0	1.53	0
0	0	0	0	0.32	0
0	0	0.48	0	0	0
0	0	0	0	0	0
0	0	0	0	0	0
0	0	0	0	0	0
0	0	0	0	0	0
0	0	0	0	0	0
0	0.1	0.33	1.19	1.07	0
0	0	0.12	0	0	0
0	0	0	0	0	0
0	0	0	0	0	0.49
0	0	0	0	0	0
0	0	0	0	0	0
0	0	0	0	0	0
0	0	0	0.25	0	0
0	0	0.01	0	0	1.37
0	0	0	0	0	0
0	0	1.68	0	0.21	0
0	0	0	0	0	0
0	0.13	0	0	0	0.16
0	0	0	0	0	2.08
0	0.28	1.39	0	2.19	0.96
0	0	0	0	0	0
0	0.1	0.73	0.19	1.18	0
0	0	0.39	0	0.31	0
0	0.16	3.93	0	4.23	0.31
0	0	0	0	0	0
0	0	0	0	0	1.21
0	0	0.53	1.58	1.15	0
0	0.42	2.76	13.83	5.48	0
0	0.13	2.23	2.85	3.91	0
0	2.29	3.37	8.91	3.23	2.33
2.3	0.89	0.13	7.43	2.66	0
0.5	0.09	0.19	3.59	0.62	0
0	0	0.07	0	0.44	0
0	0	0	0	1.2	0
0	0	0.01	0	0.31	0
0	0	0	0	0	0
0	0	0.03	0	0	0
0	0	0	0	0	0
0	0	0	0	0	1.48
0	0	0	0	0	0
0	0.45	0.86	0	4.86	0.74
1	0	3.91	1.1	1.15	1.3
0	0	0.06	0	0.34	0
0	0	0	0	0	3.8
0	0.36	3.77	1.8	2.38	0
2	3.09	0.58	0	0	0
1.7	0	0	0	0	2.48
0	0	0	0	0	5.44
0	0.09	0	0	0	0
0	0	0	0	0	0
0	0	0	0	0	0
0	0	0	0	0	0
0	0	0	0.11	0	0
0	0	0	0	0.94	0
0	0.37	0	0	1.51	0
0.4	0	4.14	0	0.55	0.83
0	0	0.04	0	2.12	0
0	0	0.22	0	1.68	0.05
0	0.37	0.03	0.12	1.28	0
0.6	0.61	0.01	0.15	1.76	0
0	0	0.88	0	1.27	0
0	0	4.4	0	3.97	0
0	0	0.9	2.43	0.85	0
0	0	1.11	0	1.42	3.77
0	0	0.31	0.32	0	0.05
0	0	0.4	0	0	0
0	0	0	0	0	0.45
0	0	0	0	0	0
0	0.73	0	0	0	0
2.6	7.05	2.41	5.33	1.56	9.2
10.8	0.1	7.2	1.93	1.49	0.94
0	0	22.74	1.98	1.38	0.4
0	0	0	0.28	0.73	11.92
0.5	0.33	1.72	0	4.28	13.07
0	0	4.81	0.79	1.75	15.71
0	0	0.01	0.34	0.63	5.62
0.3	4.5	8.8	3.3	1.88	5
8.1	4.46	4.33	3.27	1.93	7.43
3.1	0	12.26	2.14	7.2	5.31
2.3	2.86	8.49	1.28	12.4	7.45
5.7	3.84	13	4.53	6.33	10.19
0.4	0.16	1.45	1.06	8.12	0
3.6	4.92	2.65	3.13	8.35	16.31
0	0	2.15	5.67	4.43	3.95
0	1.4	12	1.38	12.09	0.57
1.6	0.1	25.48	0	8.52	7.11
0	0	3.26	3.03	6.33	1.12
0	0	1.67	1.6	4.74	0.52
0	0	0.21	0.65	1.05	8.3
0	0	0.02	0.66	1.12	9.38
2.3	1.42	7.48	3.65	15.71	18.06
0	0	0	1.1	0	1.69
0	0	0	2.29	0.92	0
0	0.09	0	0.88	0	1.95
0	5.35	2.52	0	0.5	0
6.6	13.72	7.62	3	2.47	3.5
19.3	2.68	11.35	8.4	1.48	15.12
3.7	1.88	3.05	4.06	1.83	10.99
2.8	0.2	3.17	0.6	0.46	0
0.2	0.18	0.19	1.12	0	0
0.6	2.66	0.07	1.26	0.82	0.74
3.4	0	4.8	4.95	0	0.26
0	0	0.2	0.57	0	7.55
0	0	0	2.73	0	5.02
0	0	1.7	1.44	2.24	11.19
0	0	18.65	12.89	19.23	10.77
0.1	0.13	4	5.67	12.82	9.61
0	0.76	5.81	6.43	19.74	8.08
0.8	0	0	4.11	0	15.01
0	0	0	5.16	0	9.49
0	0	0	4.84	0	4.31
0	0	0	4.78	0	2.93
0	0	0	1.37	0	1.01
0	0	0	0	0	0.07
0	3.71	0.18	2.65	0	1.26
9.9	17.06	5.56	3.85	1.59	2.61
18	1.45	7.18	0	5.2	0.62
0.6	0	23.37	1.83	11.49	0
1.6	3.23	24.98	19.83	17.86	8.08
7.9	2.12	20.4	30.34	26.94	65.26
9.8	6.28	0.12	3.96	3.6	0.37
7.4	0	0.26	3.58	0	0
0	0	0	3.2	0	0.74
0	3.25	0.28	0.84	0	0.69
4	0.23	0	0.12	0	0
0	0	0	0	0	0
0.9	1.25	0	0	0	0
0.6	1.82	0	0.38	0	0
1.6	1.3	0	0.32	0	0.02
1.2	0.73	0	0	0	0
0.8	0.11	0.24	0	0	1.11
0	0	1.52	0	2.19	0
0	0	0.01	0.26	0	0
0.6	2.66	0.01	0.28	0	0
2.4	0.41	0.91	0.54	0	0
1.1	6.76	0.56	0	0	0.39
9.8	2.62	0.63	0.63	3.22	0.63
3.4	12.01	26.9	15.35	6.73	26.59
16.2	1.91	1	0.7	0	0
0	0	2.27	4.59	0	4.7
0.2	0.24	0	1.23	0	0.76
1.1	5.24	0	0	0	0.8
6.3	6.37	2.74	2.13	3.25	15.58
7.7	0.31	7.6	7.79	5.49	6.72
0.4	10.93	46.98	30.38	19.56	42.13
17.2	4.94	5.62	7.18	0	8.57
2.3	0	0	10.26	0	1.18
0	0.11	0	11.38	0	7.69
0	0.52	1.29	3.94	2.07	1.81
3.1	6.83	18.88	10.46	18.25	6.64
7.6	2.27	8.93	1.33	9.09	10.17
0.9	0.64	1.02	0.5	2.37	0
0.5	1.91	0.21	0.56	0	0
2.1	2.39	7.85	2.01	10.06	1.05
3	0.46	0.86	0	0	0
1.2	1.52	0	0	0	0
1	3.29	0	1.8	2.76	0
20.3	17.31	23.15	20.25	13.37	14.11
11.2	4.36	3.35	6.28	6.87	1.34
4.3	0.72	10.12	8.19	3.2	5.21
0	0	1.27	3.17	0	2.77
0	0	4.1	4.12	1.85	3.4
2.4	9.82	20.64	10.16	28.16	22.85
11.7	0	0	0	0	2.9
0	0	0	1.31	0	1.76
0	2.01	3.75	0.19	37.17	15.16
2.8	0.94	1.08	2.31	12.31	1.24
5.1	3.55	0.03	1.96	16.33	1.2
0	0	0.17	0	2.02	0
0	0	0	0	0	0
0	0	0	0	0	0
0.1	0	1.06	0	0	0.92
2.7	1.75	0.07	1.26	5.2	0
0.3	0.5	0	0.6	2.8	1.76
0.4	0.43	3.57	5.07	27.7	4.16
0.4	14.38	17.3	13.83	18.03	10.44
27	11.49	20.24	18.61	22.92	28.99
0.4	0	0	0.29	2.74	0.8
0	0.15	6.75	4.57	3.61	22.95
0	0	1.96	1.34	0	0
0	0.09	0.07	0.26	0	0
0.4	0.51	5.94	0	8.74	0
0.7	0.48	0	0	1.72	0
1.7	3.49	1.33	0.49	3.26	0.84
8.7	11.67	40.39	8.85	5.36	54.31
4.6	6.39	11.4	6.92	3.66	7.32
6.9	4.94	1.05	2.14	1.9	0.08
5	11.61	37.67	18.79	19.9	28.35
13.4	0.13	0.52	1.69	0.71	0
0.5	4.21	9.71	6.73	11.93	9.48
9.1	3.84	11.67	5.34	2.07	6.92
0.3	4.91	5.91	5.59	3.87	9.56
9.5	4.36	4.72	4.97	3.05	0
6.5	6.77	8.81	7.36	6.06	6.48
5.3	0.68	5.25	0.6	3.88	4.2
4.1	10.33	12.92	5.65	8.76	5
10.3	0.13	3.98	3.01	0	0
0	0	0	0.59	0	0.84
0	0	0	1.14	0	0
0	0	0	0	0	0
0	2.74	0.13	0	2.68	0
4.9	1.24	0.44	0.67	5.5	0
0	0	1.37	0	1.53	0
0	0.19	13.7	9.51	16.78	2.41
0.1	0	0.51	0.31	6.29	1.12
0	0	0.1	0.22	3.27	0.45
1.7	10.33	16.68	12.37	18.22	6.05
8.9	1.29	10.44	4.07	6.71	14.56
0.6	3.09	0	3.12	0	0
4	0.09	2.84	0	0.52	2.3
1.9	8.92	5.74	5.12	4.21	1.51
16.9	7.09	1.57	0	1.42	1.29
2.5	1.14	0.26	0	1.73	0
1	0.87	0	0.11	1.84	0
0.1	0.13	0.07	0.17	0.71	0
0	0.2	0	0.79	0	0.56
0	0	0	0	0	0
0	0	0.48	0.4	4.17	0.06
0	0	0.1	0.12	0	0
4.5	3.43	2.72	3.73	2.89	1.18
0	0.32	6.54	4.24	3.74	2.91
1.2	0.68	0	1.09	0.78	0
0	0.73	1.86	2.85	0	0
0	0	0	0.86	0.69	0
0.4	2.7	10.23	0	28.24	18.48
7.6	4.05	0.93	0	0.75	0.73
0.2	0.38	0.01	0	5.79	0
0.6	0.64	0	0.67	2.64	0
1	3.59	1.64	3.18	20.84	0.2
15	12.05	7.55	8	11.58	7.18
3.3	7.73	24.22	17.8	10.77	16.09
11.9	30.3	30.04	37.63	41.87	22.48
34.3	10.92	24.63	17	27.65	12.82
9	4.04	3.08	2.37	11.19	6.49
2.3	4.37	21.62	12.17	11.47	11.88
5.4	2.31	1.98	0.27	2.31	0.35
12.6	11.93	12.48	6.74	6.79	7.13
13.4	9.03	7.69	2.15	3.47	2.87
1.8	12.79	9.18	3.06	9.29	0.89
14.3	5.86	8.07	4.5	3.47	11.73
7.1	0	2.38	1.45	0	1.58
0	0.1	0.45	0.12	0	0
7.2	14.32	2.47	9.01	6.06	28.22
8.5	0	0.26	1.06	4.29	0.84
0	0	0	0.39	0	1.93
0	0	0	0	0	1.49
0	3.21	6.52	5.58	0.85	11.54
2.6	0.28	2.05	0.75	0	1.14
0	0	0	0	0	1.58
0	0	0	0.24	0	0
0	0	0	0.53	0	0
0	0	0	0.29	0	2.72
0	0	0	0	0	0
0	0	0	0.79	0	1.53
0	0	0	0.33	0	0
0.1	0.08	0	0	0	0
1.2	1.24	0	0	0	0
0.5	0.42	0	0	2.04	0.24
1.6	1.61	1.05	0.29	0	0
0.3	0.38	0	0	0	0
0.6	0.41	0	0	0	0
0.1	0.32	0	0	0	0.16
0.4	0	0	0	0	0
0	0	0	0	0	0
0	0	0	0	0	0.61
1.2	1.39	8.32	4.84	0	0.7
1.3	0.47	0	1.92	0	0
0	0.47	0	0.29	0	0
0.3	0.3	0	0	0	0
0	0	0	0	0	0.83
0	0	0	0	0	0
0	0.25	0	0	0	0.35
0	1.32	6.07	0	12.38	8.76
0.1	0.15	2.14	0.93	18.52	0
1.3	1.04	0	1.74	7.16	0
0	0.4	0.02	0.11	1.45	0
0	0.55	4.27	5.24	0	1.91
0	6.09	0.16	2.56	1.62	3.09
10.1	1.42	0.62	2.19	0	0
0.2	0.11	0	1.74	0	0
0.2	0	0.41	1.75	1.53	0.13
0	0	0	0	0	0
0	0	1.02	0.21	0	0.41
0	0	0.53	6.82	0	0
0	0	1.08	4.21	0	1.85
0	0	0	1.18	0	2.23
0	0	1.57	0.71	0	6.28
0	0	1.52	0	0	2.29
0	0	0	0	0	0
0	1.68	0.06	0	0	0
2.3	0	0.1	3.73	0	0.1
0	0	0	0	0	0.04
0	0	0.11	0	1.97	0.08
0	0	1	0.15	1.12	0
0	0	0.28	0.59	0	0.41
0	0	0	0	0	0
0	0	0	0	0	0
0	0	0	0	0	0
0	0	0	0.27	0	0
0	0	0.62	0	0	1.66
0	0	0	0	0	0
0	0	0	1.71	0	0
0	0	0	1.88	0	0.14
0	0.15	5.73	11.63	1.41	0.54
0	0.61	0	0	5.52	0
0	0	0	0	0	0
0	0	0	0	0	0.02
0	0	0	0.79	0	0.08
0	0	0	0.73	0	0
0	0	0.23	0.36	0	0
0	0	0	0.34	0	0
0	0	0.13	2.26	0	0
0	0	1.99	0.68	1.14	3.5
0	0	6.84	0	14.31	0.85
0	0	0	0.51	2.55	0
0	0	0	0	0	0
0	0	0.03	0	0	0
0	0	0	1.82	0	0
0	0	0	1.08	0	0
0	0	0.05	0.23	0.29	0
0	0	0	0	0.34	0
0	0.56	0	0.46	0.42	0
0	0	7.24	0	2.14	0
0	0	0	0	0	0
0	0	0	0	0	0
0	0	0	0.67	0	0
0	0	0	0	0	0
0	0	0	0	0	0
0	0	0	0	0.28	0
0	0	0	0	0	0
0	0	0	0	0	0
0	0	0	0	0	0
0	0	0	0	0	1.6
0	0	0	0	0	0
0	0	0	0	0	0
0	0	0	0	0	0
0	0	0	0	0	0
0	0	0	0	0	0
0	0	0	0	0.29	0
0	0	0	0	0	0
0	0	0	0.26	0	1.03
0	0	0	0	0	0
0	0	0	0	0	2.24
0	0	0	0	0	0
0	0	0	0	0	1.23
0	0	0	0	0	0
0	0	0	0	0	0
0	0	0	0	0	0.47
0	0	0	0	0	0
0	0	0	0	0	0.73
0	0	0	0	0	0
0	0	0	0	0	0
0	0	0	0	0	0
0	0	0	0	0	0
0	0	0	0	0	0
0	0	0	0	0.41	0
0	0	0.01	0	0	1.63
0	0	1.92	0	0	0
0	0	0	0	0.23	3.66
0	0	0	0	0.82	0
0	0.68	0	0	3.22	0
0.5	0.07	0.43	0	0.41	0
0	0	0	0	0	0
0	0	0.06	0	0.43	0
0	0	0.29	0	1.31	0
0	0	0	0	0.17	0
0	0	0.08	0	3.04	0.64
0	0	0	0	0.52	0
0	0.17	0	0	0.34	0
0	0.11	0	0	0	0
0	0.35	1.39	0	2.13	0
0	0	2.89	0	4.09	1.14
0	0.22	3.14	1.14	4.34	0.64
0	0	0.12	0	0.34	0
0	0	0.03	0	0	0
0	0.38	1.66	6.33	0.56	0
0.1	0.45	0	0.49	0	0
0.3	0.36	0.02	0	0.16	0
0	0	0	0	0	0
0	0.51	0	0	0	0
0.5	0.37	0	0	0	0
0.3	0	0.03	0	1.18	0
0	0	0	0	0	0
0	0	0	0	0	0
0	0	0	0	0	0
0	0	0	0	0	0
0	0	0	0	0	0
0	0	0	0	0	3.02
0	0.25	0	0	0	0
0.2	0.15	0	0	0	0
0	0.15	0	0	0	0
0	0	0	0	0	0
0	0.37	0	0	0	0
0.8	0.32	0	0	0	2.23
0	0	0	0	0	0
0	0	0	0	0	0
0	0	12.27	0	3.84	0.22
0	0	0	2.28	3.44	0.22
0	0.58	0.4	0	0.51	0
1	0.25	0.01	0	1.98	0
0	0	0	0	0.53	0
0	0	0	0	0	0
0	0	0	0	0	1.09
0	0	0	0	0	0
0	0	0	0	0	1.63
0	0.16	0	0	0	0
0.1	0	0	0	0	0
0	0.62	3.78	0	4.75	1.08
0.8	0	0	0	0	0
0	0	1.37	0	1.28	6.33
0	0	0	0	2.02	0.97
0	0	0	0	0	0
0	0	0	0	0.69	0
0	0	0.36	0	3.57	0
0.4	0.29	0.04	0	0.75	0
0	0	10.14	1.67	1.11	0
0	0	7.54	0.59	3.78	1.03
0	0.16	0.33	1.73	5.09	0
0.5	0	0.96	0	0	3.42
0	0	0	0.41	0	0
0	0	1.87	0	2.81	5.57
0	0.98	8.83	2.21	8.63	0
2.2	4.98	0	0.2	3.56	0
12.1	6.47	1.41	0	6.21	16.92
3.1	1.09	9.31	0	5.39	0
1.9	0.57	26.92	0	6.89	0.64
0	0	0.15	0	1.98	0.88
0	0.63	0.11	0.84	2.14	0
4.1	3.87	0.94	0	0.75	0.61
3.8	2.39	2.49	0.14	3.42	0
0	0	7.08	0	1.57	0
0	0	0.02	0	0	9.26
0	0	0	0.64	0	0
2.6	4.59	3.16	0	1.61	0
2.4	6.05	0	0.17	0	3.33
1.2	5.76	0.15	0.13	0	0.82
7	12.08	0.14	0.96	2.56	3.72
14.3	0.29	0	0	1.28	0
0	0.73	3.4	0.85	2.21	0.39
8.5	6.49	4.32	1.52	6.54	7.6
0.5	0.74	1.1	0.58	1.9	4.17
0.3	0.28	15.9	0.33	6.27	5.61
0.2	0.44	7.07	1.4	4.97	0
0.4	0	0.07	0.14	0	0
0	0.35	4.99	0.25	4.5	0
0	0	0.66	0	0	0
0	0.15	4.17	0.99	0.8	0
0.2	0	0	2.02	0	0.47
0	4.16	0	0.44	0	0.33
0	1.92	0.01	0.68	0	0.97
0	0	2.51	4.81	2.61	7.42
0	0.76	1.14	1.11	24.5	8.77
0	0.2	0.04	0.14	0.8	0
0	0	1.29	1.46	2.67	1.99
0	0.96	6.35	1.52	3.36	7.25
0.9	0	2.42	1.23	2.07	0
3.4	4.41	20.4	7.38	5.08	14.69
1.2	0.29	7.15	2.13	1.53	3.21
1.6	1.79	0.41	0.58	0	1.07
0.4	1.25	0.42	1.6	1.49	7.87
0.9	11.31	7.83	1.7	2.25	7.03
14.6	0.26	0	1.63	0	4.95
0.4	0.19	0	0.51	0	0
0.1	0.08	0.18	0.66	0	5.79
0	0	4.61	2.65	2.78	6
0.4	0.53	2.11	0	0.74	0.23
3.7	9.85	6.04	5.42	3.79	9.96
13.1	4.44	2.17	3.62	3.89	3.33
13.9	3.71	1.38	1.79	0.73	2.32
1.1	0.7	0.85	1.51	0.75	8.3
0	0.19	0.07	1.26	0	5.77
0.5	1.59	0	0.46	0	7.68
6.8	11.24	5.75	1.77	5.47	1.01
9.2	3.26	0.8	1.5	5.42	11.23
4.1	5.6	0	7.77	0	8.97
0	0.38	0	3.1	0	8.49
0	0.4	0	2.01	5.83	1.59
0	0.08	0	0.24	0	0
0	0	0	0.13	0	0.75
0.2	0.73	0	3.05	0	1.23
0.5	4.71	0	7.23	0	9.3
0.4	0.85	0	1.2	0	5.06
0	0.22	0	2.42	0	3.3
0.9	1.19	0	0.3	0	6.29
0.1	0.31	0	3.25	0	0.31
0.3	0.54	0	0	0	10.17
0.6	0.16	0	2.52	0	0.75
0.4	1.7	0.07	0.33	0	0.03
2.4	1.56	0	2.81	0	2.01
1.5	0.95	0	0.18	0	2.4
0.9	0.14	0	0.45	0	0
0	3.9	0.08	0.63	0	0
10.2	5.38	9.26	3.29	15.93	16.6
0.8	0	1.92	4.33	0	2.26
1.3	1.03	0	0.44	0	0
0	0.32	0	0.27	0	0
0	0	0	0.25	0	0
0	0.26	0	0	0	0.75
0.2	0.91	0	0	0	0
0.8	0	0	0	0	0.48
0.4	0.67	3.95	0.63	0	0
0.2	0.21	0.05	0	0	0
0.1	0.84	0	0	0	2.11
2.8	7.51	4.8	14.75	6.33	10.13
9.5	11.82	2.18	6.22	11.22	2.11
12.5	0	0.03	22.66	0	0.81
0	0.45	0	0.12	0	0
0.6	1.14	1.77	0	1.68	0.31
1.4	0.61	10.48	6.52	0	0.87
0	0.08	6.98	11.95	0	1.99
0	1.07	0	0.14	0	0
5.4	4.94	14.03	8.9	14.27	5.16
0.1	0.27	0	1.62	0	3.29
0	0	0.55	0.54	1.5	1.62
3.4	7.92	15.04	14.52	40.42	21.69
7.2	0	4.86	3.35	0	0
0	0.52	0	0.37	0	3.05
0.9	1.02	0	2.39	0	0
0.5	0.21	0	3.19	3.44	1.68
1.4	9.99	12.2	8.38	24.39	4.72
10.9	1.55	0.01	0	4.88	0
2.8	2.29	0	0.57	3.13	0
2.1	3.5	1.05	1.37	1.92	3.17
[truncated: 1,774 more rows]
