# Supplementary material for: Evaluation of multiple satellite precipitation products and their potential utilities in the Yarlung Zangbo River Basin
Source: Sci Rep. 2022 Aug 3;12:13334. doi: 10.1038/s41598-022-17551-y (PMC9349210; doi:10.1038/s41598-022-17551-y)
Supplement: Supplementary file 13 — Supplementary Information 13. [file 41598_2022_17551_MOESM13_ESM.csv]

YEAR	MONTH	DAY	CMORPHS1	CMORPHS2	GPMS1	GPMS2	GSMAPS1	GSMAPS2	PERSIANNS1	PERSIANNS2	TRMMS1	TRMMS2	10 km precipitation
2003	1	1	14.0430965	66.6254425	14.0176916	30.1692181	14.012125	119.958267	14.130991	81.414856	14.0189028	47.6616974	14.0395021
2003	1	2	59.9982376	265.100586	60.0670967	128.212967	59.8398514	464.736694	60.5060806	319.262634	59.8812866	189.736496	60.5101929
2003	1	3	114.011627	499.920319	114.242462	241.37674	113.99292	862.767639	114.561386	597.820618	113.745224	357.251923	114.478447
2003	1	4	182.407059	785.117615	182.435104	382.98999	182.800613	1346.69519	182.973129	939.796631	181.999908	565.494751	182.538116
2003	1	5	249.998352	1061.50281	250.160736	520.950684	250.841431	1813.29578	251.579132	1277.00842	249.76358	773.444702	249.939285
2003	1	6	309.278442	1283.78735	309.687714	637.7099	311.25885	2195.73657	312.811432	1556.00806	309.42157	949.121887	309.203308
2003	1	7	345.945068	1403.56079	346.355774	702.952515	347.930573	2411.33789	349.745941	1721.30408	346.413086	1058.04224	345.877136
2003	1	8	362.207245	1426.07288	362.885742	725.176514	364.88327	2475.83447	365.478973	1780.47241	362.864532	1105.1145	361.750549
2003	1	9	368.732391	1400.90137	369.438568	728.040894	372.801239	2468.93848	370.447113	1785.57458	369.747955	1121.00867	367.832001
2003	1	10	363.332581	1342.49927	364.029755	706.898254	368.732056	2413.56519	363.447327	1754.55884	365.021301	1113.62524	361.985382
2003	1	11	350.801392	1268.19202	351.599609	672.618103	357.635284	2337.47949	349.807922	1707.12793	353.075775	1093.93152	349.174011
2003	1	12	331.764069	1182.22192	332.28653	624.76825	338.896271	2238.8501	329.45163	1645.08447	334.898682	1062.88782	329.463409
2003	1	13	309.87088	1092.75903	310.801361	573.591797	317.633392	2133.23193	308.360077	1580.11389	312.757294	1026.82739	307.996704
2003	1	14	286.515137	1001.34064	288.655212	522.239502	295.762512	2022.90576	287.878571	1512.9314	289.350555	987.146118	289.34436
2003	1	15	262.696136	910.667053	266.032562	470.778992	274.255707	1909.42676	265.547058	1442.73572	266.570007	945.116882	268.002563
2003	1	16	239.021179	820.520447	242.718613	420.279236	252.166672	1794.0481	241.120728	1369.32605	242.588303	899.869812	243.695221
2003	1	17	215.712662	731.637451	219.643936	371.93454	228.890503	1678.25879	217.402237	1293.1615	218.524811	852.065247	219.329544
2003	1	18	193.05072	646.432312	198.930191	328.05896	206.542831	1565.32288	196.284775	1215.87671	195.289062	802.695251	197.615967
2003	1	19	172.011597	568.976562	180.011505	288.639832	186.185532	1458.12268	176.054993	1138.93433	174.465332	753.614075	178.706436
2003	1	20	152.916473	500.274323	161.794998	252.475739	167.569992	1355.99622	156.154282	1063.12036	157.791489	706.169556	157.941452
2003	1	21	136.213913	441.676331	145.593918	220.396927	152.737534	1259.02637	138.191742	990.119141	143.60643	659.946411	138.509903
2003	1	22	122.161598	393.498627	131.288712	192.592514	138.884689	1166.75024	123.755333	921.943298	130.811127	615.259216	121.971237
2003	1	23	111.120346	355.815247	120.336685	170.318619	128.647186	1080.65759	115.791115	859.96759	120.692711	573.515198	110.822693
2003	1	24	102.24485	326.252075	113.347916	153.983109	119.486443	1000.04553	112.965912	803.832397	110.423851	533.809937	107.894768
2003	1	25	95.2362442	303.362701	108.221321	141.192383	112.678726	925.710938	113.300125	752.713867	107.874374	500.992523	114.965721
2003	1	26	88.5935745	282.738586	104.479607	131.018677	106.510178	856.794556	110.587875	704.678894	108.742157	472.847412	118.217659
2003	1	27	82.8903046	265.563232	102.105286	123.099052	102.960388	793.85498	104.46138	659.342102	107.234001	446.307953	110.126076
2003	1	28	77.9642639	251.093857	94.8550186	111.828094	97.6113281	734.852539	92.9840546	615.855164	99.6606827	418.862366	95.6355667
2003	1	29	73.9463959	239.716934	88.9663467	102.302666	92.0585556	680.11322	84.3558884	576.428162	91.2294235	393.395172	81.2311172
2003	1	30	70.7744446	231.257324	82.865593	93.0438995	89.9624863	630.65332	81.0447998	541.66394	85.4209137	371.488892	73.1323624
2003	1	31	68.7922974	225.722488	78.8564529	85.930954	143.311157	604.958618	80.8360748	510.86615	88.6213074	356.525848	73.9826736
2003	2	1	67.167778	219.952744	78.1395569	81.9399338	187.135559	579.200439	83.0569077	483.216644	96.8084183	345.83374	82.7729797
2003	2	2	64.5494232	211.248642	85.101326	84.5905533	190.165619	542.676758	93.2131805	459.338226	98.5149231	332.57663	87.1434021
2003	2	3	61.359272	200.233139	86.2784042	82.7565765	177.148422	502.69809	93.0662308	433.788147	93.6755829	316.39505	82.6857681
2003	2	4	57.3619576	187.439407	80.3483429	74.9814911	148.754028	460.10791	86.8849487	407.390381	85.3996658	298.676575	71.9551392
2003	2	5	54.1553383	178.466019	72.2425003	65.4735794	136.778702	426.196594	79.9873581	381.524139	77.4590912	281.596161	62.225296
2003	2	6	51.1747513	171.30983	62.7989693	54.9731293	127.373871	395.611725	73.734787	356.756836	67.891655	263.918335	53.8033638
2003	2	7	48.6465263	165.312836	58.0655899	48.6685295	118.834091	367.653503	67.4825516	333.254456	60.107235	248.145813	49.287693
2003	2	8	46.4674187	159.200256	54.7896385	43.9430695	120.043709	345.029907	59.8436012	310.612213	55.4922066	235.199631	46.1141357
2003	2	9	44.4645691	152.855911	53.7243309	41.4257355	127.157578	326.321686	52.5302391	289.137817	55.3124123	225.691559	45.7320824
2003	2	10	42.2524834	146.074005	50.4372826	37.4708443	128.738754	307.136871	47.6690369	269.347809	55.2689209	217.100403	55.9169693
2003	2	11	41.1536064	142.20607	47.2819748	34.1692505	130.514389	289.385986	48.8174629	252.244095	64.8745651	214.456146	61.3834648
2003	2	12	40.9248276	141.092102	45.0253983	31.9205761	128.217514	271.191345	47.9221497	235.576431	95.1351318	223.778244	72.5034332
2003	2	13	38.5623474	134.352234	43.967205	30.9218006	131.867188	255.78363	45.2180023	219.428253	111.242119	225.614944	82.5211716
2003	2	14	36.2298088	126.972878	41.0934029	28.5567989	143.445328	243.975586	40.7080765	203.656128	114.889351	220.887299	68.3456421
2003	2	15	34.528801	119.447067	37.9840126	26.097168	140.627792	228.292694	37.301403	188.802902	96.7067261	204.034271	55.4289856
2003	2	16	33.5101891	112.397324	34.955677	23.8044987	139.593796	214.307159	35.9708824	174.936569	74.0353546	184.706833	42.0741882
2003	2	17	30.9403019	102.892654	32.1896553	21.7743168	138.38913	201.026108	34.5121422	161.061325	65.4853973	173.179077	36.2653389
2003	2	18	28.3273373	94.1848679	34.4556923	24.0925579	144.732452	190.701111	39.4341354	148.911407	72.4225998	170.384445	35.8083916
2003	2	19	26.5868359	88.9087982	39.2599945	28.5796089	178.984818	191.072495	49.0560036	138.285736	92.7656097	175.160889	35.9444771
2003	2	20	25.4720612	86.7684326	39.1515503	28.6231499	215.162949	193.050262	52.6437073	126.606926	95.0507278	169.309479	36.6620331
2003	2	21	25.1407909	87.9018555	36.9347305	26.8025799	263.795715	199.617401	56.889286	116.266464	96.3308029	162.598145	36.9375992
2003	2	22	25.7720222	92.4412231	34.8058815	24.7077847	326.079681	211.209717	59.4228058	106.960678	109.459488	162.769867	36.5290451
2003	2	23	27.0428257	98.2492523	35.401207	24.7831955	369.515961	216.384552	53.7397118	97.0685959	139.899292	173.595428	36.3113976
2003	2	24	28.1509609	102.099693	39.2665253	27.56036	362.148346	204.083206	45.0466003	87.7102509	161.764069	180.472168	43.9854202
2003	2	25	27.4325333	100.358383	41.6576195	29.3341007	336.674988	186.596985	37.4417381	79.7443695	166.761902	178.558182	50.2117386
2003	2	26	26.6662846	97.8441086	39.8101921	28.0553761	296.590118	164.843719	37.5603142	74.7034912	151.332214	165.693787	46.3164444
2003	2	27	25.1025562	93.398407	36.6584129	25.613718	243.859497	141.236008	42.4760437	71.5506363	114.836418	141.761597	40.9591064
2003	2	28	24.272934	91.5843735	32.5067177	22.0265961	207.993576	124.878754	44.1458359	68.1464691	89.7766647	124.65889	36.3598976
2003	3	1	23.775629	90.9085236	31.3568115	20.9462566	177.822128	110.610153	42.2277222	64.3592148	69.5598907	110.76046	35.8320618
2003	3	2	23.7687836	91.318924	32.4204826	21.707716	160.456589	100.906845	40.4621124	61.2337074	64.9760208	105.964104	43.441349
2003	3	3	23.8447075	91.9943771	35.6708031	24.3608742	165.659225	98.8406448	43.3799629	59.8362923	68.9146347	106.115616	46.5148277
2003	3	4	24.5654373	94.7655334	46.2391777	33.1219177	210.711258	110.984474	74.8341675	66.4399185	81.9131699	111.879646	56.804821
2003	3	5	25.5666771	99.4885712	56.4407845	41.5061607	330.851135	148.617065	127.936058	78.9911957	108.268272	125.524811	60.9387016
2003	3	6	27.1089535	106.994576	60.0374336	44.2958717	559.36438	221.913544	176.428787	90.5859375	151.807907	148.670181	60.788269
2003	3	7	30.8726158	121.586746	60.288002	44.1597633	903.359802	333.780487	265.232422	112.737289	224.893967	188.668701	68.4726028
2003	3	8	35.9221687	141.14711	66.5507507	49.032608	1343.74438	476.54364	428.198792	153.815018	317.468781	240.031784	87.2535934
2003	3	9	39.6391411	157.460251	82.3087082	61.8629951	1740.02319	599.502747	638.47876	206.892838	434.457886	305.808899	120.470551
2003	3	10	39.8567162	162.976944	101.310471	77.5484695	2086.19043	701.546936	831.995422	256.38559	533.360718	362.141571	147.121994
2003	3	11	37.0161285	158.478699	120.005325	93.0500107	2283.95703	753.904541	934.729736	283.856903	617.086609	410.706482	150.198013
2003	3	12	34.3379822	153.289062	127.498802	99.7151031	2370.43945	769.490051	914.347229	280.763794	669.32135	442.290375	134.67337
2003	3	13	33.3226357	151.640976	132.10817	103.983994	2411.84595	772.56073	804.303345	254.572266	720.092957	472.9935	121.446449
2003	3	14	33.7891083	153.738617	124.325218	97.6736526	2297.78955	731.465027	636.444824	212.651031	738.051636	484.231812	114.034554
2003	3	15	35.0520554	158.247726	100.557343	77.8951721	2116.45898	671.662292	465.658539	169.295227	670.297119	445.425507	101.899475
2003	3	16	38.0492096	167.429749	85.3480377	65.1460114	1792.90857	569.836914	337.100342	136.620148	570.210876	388.060303	93.6454468
2003	3	17	38.318222	168.93541	86.2271423	65.7570572	1471.27234	471.364105	270.022003	119.666122	496.043091	345.358856	104.614799
2003	3	18	38.3776398	169.616882	85.6563034	65.0278702	1228.38098	395.618835	237.140488	110.982582	456.156525	321.657379	110.24675
2003	3	19	38.2447968	169.463516	79.9662857	60.1994133	1005.30139	325.619629	206.035492	102.572792	380.104736	277.788361	102.585617
2003	3	20	38.4907455	170.424835	77.0881424	57.8905373	919.414185	298.744843	191.580872	98.7296371	347.46814	258.931305	91.6597366
2003	3	21	39.9512978	175.313354	82.9704742	63.1264572	899.796082	291.988678	198.701126	100.782227	368.001282	269.601166	88.7377701
2003	3	22	40.3707085	177.273651	97.5335236	75.2863541	891.526978	289.712494	217.298981	106.216881	453.407837	316.527863	120.170853
2003	3	23	41.9931526	181.309082	102.244415	79.1302032	852.451599	276.769012	220.488983	107.862755	498.931244	342.189362	149.378784
2003	3	24	44.6035347	186.875381	100.992104	78.2304611	769.094116	249.621643	206.375732	104.846336	449.036865	314.416412	159.592285
2003	3	25	46.9590034	191.15303	107.230461	83.2172775	679.144104	220.421799	208.253403	105.82592	415.803955	295.56015	190.566605
2003	3	26	48.6581841	194.834457	129.04245	101.06707	624.207703	202.579071	212.401413	107.145477	405.668457	289.414032	221.493011
2003	3	27	50.1043892	198.62886	137.631271	108.099358	627.927795	203.995422	203.410034	104.959122	410.596222	291.744171	269.874268
2003	3	28	52.3080292	205.316116	140.683136	110.516548	633.3078	205.966919	200.397507	104.607811	414.395782	293.957153	291.126465
2003	3	29	54.00811	211.491577	147.217453	116.154358	639.870483	209.586731	232.709	113.721786	380.459656	275.571594	268.531891
2003	3	30	54.807869	215.626312	149.493668	118.268875	671.761108	221.169449	289.072632	129.238876	357.300568	263.292786	267.309357
2003	3	31	58.6227646	226.376297	158.925919	126.293991	648.486511	214.146179	306.470093	134.556213	324.110413	245.394669	237.800995
2003	4	1	64.4181976	243.369629	161.264755	128.5336	614.773132	203.262314	310.361145	136.383606	313.963348	240.826065	216.414841
2003	4	2	69.1693954	256.045135	154.939484	123.515213	556.630737	184.030762	297.860046	134.114456	306.372314	237.506393	219.339478
2003	4	3	78.8373871	279.96698	170.853897	136.390228	502.99826	166.114502	270.172699	128.18718	285.757538	226.728821	253.235626
2003	4	4	83.2550201	293.611298	175.417053	139.61319	505.871674	166.699661	273.535645	130.812698	258.699677	212.369629	274.135193
2003	4	5	79.7356339	292.066956	166.954483	131.980759	524.400146	172.768066	295.323822	138.834137	235.710312	200.51712	253.511993
2003	4	6	73.9553909	287.30011	161.427536	126.585114	561.856018	185.109726	313.125397	145.763016	245.269882	207.517746	246.599442
2003	4	7	73.8390427	294.607208	165.60321	129.373871	620.5625	204.280106	357.804169	160.141846	267.272705	221.463882	247.570572
2003	4	8	94.1367722	350.12738	195.506516	154.912827	700.574097	230.335068	401.277893	174.91153	299.268036	242.513077	320.598022
2003	4	9	101.261002	372.677979	241.931839	194.22937	847.403625	278.123108	438.874908	188.474686	349.676788	275.113831	417.562286
2003	4	10	101.133354	379.740509	252.692444	204.958481	985.380127	322.275421	499.904083	210.371918	402.341492	311.953888	397.534729
2003	4	11	97.1599503	379.108856	259.955902	212.702728	1061.68896	346.573486	549.423401	230.640289	412.004395	322.132935	351.8302
2003	4	12	100.615219	393.116302	274.278809	225.579926	1004.5639	331.739929	627.051941	257.976501	408.308258	324.572235	315.122833
2003	4	13	115.829285	438.186584	341.099945	283.181641	883.0578	297.8479	730.649658	290.737305	441.208771	347.344849	317.496521
2003	4	14	120.625778	459.749725	349.469269	288.611633	810.423218	279.085083	802.777527	312.204071	454.833069	356.136932	320.435455
2003	4	15	123.740936	479.126434	357.462585	294.465027	724.796814	254.064804	856.568787	327.495483	451.14328	355.070007	312.985809
2003	4	16	113.156357	467.519836	355.860077	291.37558	677.717773	238.666	836.207703	322.946167	458.20459	360.364075	356.603424
2003	4	17	118.447464	487.117188	371.319183	303.649628	703.016602	245.241898	847.582947	329.023285	526.216003	402.837646	417.89801
2003	4	18	131.755142	528.320068	414.593079	339.113464	898.413147	305.980072	906.585632	349.058502	698.870789	506.485657	489.284393
2003	4	19	133.88916	545.708374	466.116943	381.087616	1145.25073	379.283417	960.079163	366.598022	828.906311	585.767151	472.867828
2003	4	20	126.486099	547.218018	505.638458	411.121887	1266.4447	414.485443	999.361389	379.047333	861.463806	605.227722	403.773773
2003	4	21	128.145187	560.577576	491.307861	399.415375	1224.11536	405.152161	958.388916	369.670532	820.101562	581.445496	389.388489
2003	4	22	135.216644	587.461487	474.452972	392.335327	1111.34143	374.674072	842.557617	339.432068	753.892334	547.661743	415.765808
2003	4	23	135.542191	605.438843	496.785583	414.095123	1040.89673	356.807861	748.196472	315.492065	747.168396	547.125671	409.603027
2003	4	24	136.891861	630.313843	501.995972	414.468781	1016.9267	351.481598	683.285278	299.297363	713.307434	525.810913	398.467957
2003	4	25	133.568298	647.133789	502.010254	407.329773	947.698425	334.778931	645.779297	293.024017	683.498291	512.167969	362.347107
2003	4	26	150.387192	696.101685	523.268738	421.137482	844.106201	310.749847	624.104614	293.308594	662.452209	506.628937	369.274139
2003	4	27	167.012985	749.870239	590.142273	472.536835	777.878052	302.062042	613.565674	296.012512	694.019043	530.436401	399.153229
2003	4	28	174.049759	783.542175	621.338745	499.397217	713.882507	294.680237	630.398438	306.523224	760.869019	574.172241	391.608337
2003	4	29	179.594467	812.895569	672.595886	545.542175	654.860229	285.959106	668.255432	321.98999	782.492065	589.156067	434.391083
2003	4	30	183.667358	838.992432	720.372925	588.473389	628.349548	283.403137	712.080688	338.584839	806.389771	606.737793	540.177979
2003	5	1	178.246063	848.14032	722.135437	596.661011	613.776611	282.95166	730.432007	350.393127	723.034729	557.237366	570.394592
2003	5	2	179.224487	871.778198	815.306458	680.170471	627.823608	296.159363	867.255432	404.842499	770.119812	595.623779	564.358337
2003	5	3	177.492477	891.109253	850.481934	719.594482	720.814941	338.036591	1057.56506	478.490173	872.065491	677.9823	523.678833
2003	5	4	178.714035	917.062378	843.987671	714.810242	807.354614	372.889221	1239.23816	546.981506	944.133301	732.788025	550.952332
2003	5	5	183.125656	949.62384	901.295959	760.725952	829.121155	387.064087	1516.55872	639.508362	1206.33191	893.448547	639.609924
2003	5	6	184.026825	975.562317	859.557556	723.90564	749.014587	368.546173	1647.63623	687.827454	1174.34644	874.470947	686.53302
2003	5	7	184.324829	1001.04083	794.959778	664.976318	626.112122	336.143158	1631.49951	691.348633	1086.46936	820.423157	675.854919
2003	5	8	196.320465	1040.43152	813.772949	684.865784	562.367554	325.133881	1632.57898	701.171509	1073.10059	827.419067	746.374268
2003	5	9	207.86702	1079.97314	795.167297	677.841675	528.115601	325.601929	1551.59985	690.278809	1079.9425	863.35437	796.04071
2003	5	10	216.781326	1119.53723	686.283447	587.982727	503.311768	333.459381	1373.07605	650.228699	1110.70667	914.575928	751.397888
2003	5	11	227.929413	1159.45569	598.612854	513.119324	507.65802	353.459991	1255.62097	631.232605	1044.25464	890.215088	672.452515
2003	5	12	243.280487	1201.98413	542.077148	458.395477	479.829102	363.738556	1142.48682	610.244629	955.379944	839.431396	561.954834
2003	5	13	247.420242	1223.21191	569.391907	471.538086	484.478516	383.904816	1115.74036	611.620972	920.068481	820.19989	513.516785
2003	5	14	262.364807	1256.17371	675.437012	555.998413	527.149658	414.456116	1131.82605	621.352722	998.555786	868.546143	508.038696
2003	5	15	261.398865	1263.14136	753.07782	613.571228	538.814331	433.802673	1216.65588	645.959534	1116.7229	933.224365	521.517212
2003	5	16	257.68631	1265.27185	806.259827	654.388123	551.055786	453.069122	1407.97754	701.322815	1204.33081	978.559082	544.529236
2003	5	17	256.879059	1269.10034	881.717346	711.341797	595.469971	479.592255	1570.64819	747.745422	1251.12866	989.41925	563.6698
2003	5	18	259.725525	1278.94617	908.468079	732.559753	668.389465	515.850586	1675.297	780.078064	1283.18604	1000.95038	599.418457
2003	5	19	278.835175	1320.55261	909.605347	738.309753	716.725586	546.397461	1725.61353	799.122253	1263.3252	979.183044	687.984558
2003	5	20	294.92981	1355.57629	822.287903	676.460999	739.702881	566.259155	1639.67847	781.739563	1201.41724	944.493042	744.397461
2003	5	21	327.388306	1412.48633	757.026672	645.753235	702.84668	570.636414	1511.56726	759.546631	1130.10498	929.580261	733.950623
2003	5	22	364.248596	1477.60828	806.525391	697.826111	666.406067	580.225098	1404.56726	745.558167	1102.61072	936.228088	788.476685
2003	5	23	388.164825	1525.82678	846.795593	731.610535	668.745911	603.210693	1335.66809	741.69165	1112.45569	954	900.892151
2003	5	24	387.960388	1546.14575	872.261841	745.490051	692.377014	632.805908	1315.23694	752.51947	1098.84485	946.318726	958.383667
2003	5	25	374.677979	1544.52917	860.416687	725.743469	710.142578	655.837585	1330.00037	774.072266	1064.69812	916.424805	973.458252
2003	5	26	362.631287	1542.75134	853.664795	710.753052	777.053345	696.044495	1370.92114	803.763062	1088.70691	941.407959	956.428101
2003	5	27	377.93457	1584.71167	849.445007	695.622498	825.352478	732.696472	1421.96143	838.607361	1168.7594	1000.35889	999.117859
2003	5	28	389.968536	1619.78015	856.07959	696.324402	846.63269	759.9328	1550.70679	890.90332	1223.35242	1025.32544	1178.37817
2003	5	29	395.529419	1644.70239	853.894287	695.90802	844.651062	777.557739	1743.00293	959.151062	1340.70276	1089.89587	1321.76172
2003	5	30	381.265839	1638.29126	817.612305	675.050293	799.164001	779.11377	1845.73474	1001.87958	1334.85498	1074.25513	1268.37598
2003	5	31	382.732758	1655.82056	847.724487	714.139893	786.454895	794.835571	1971.74866	1053.95752	1311.83081	1063.25098	1218.66711
2003	6	1	407.208008	1703.22327	970.828796	847.713135	818.736206	834.019958	2132.61035	1121.67395	1358.29358	1102.10352	1338.94873
2003	6	2	434.395752	1760.88403	1062.78479	943.444885	1046.14758	956.851318	2222.44849	1169.68896	1540.07898	1249.11121	1610.97595
2003	6	3	497.521973	1873.08728	1042.20288	923.092468	1184.70654	1041.84521	2174.0647	1181.94153	1717.79565	1393.1438	1660.48193
2003	6	4	561.814209	1989.67542	1070.08972	969.55542	1339.90503	1139.72839	1911.7356	1140.42285	1804.87561	1469.49622	1646.71777
2003	6	5	546.089722	2004.21765	1078.90527	1002.2619	1410.51746	1193.06274	1815.93323	1178.82056	1897.25085	1565.03528	1840.35193
2003	6	6	516.22052	1993.5752	1199.32788	1159.21899	1369.57812	1205.44727	1902.30432	1316.66663	1813.70642	1532.70129	1808.85388
2003	6	7	477.30127	1970.64453	1190.13306	1148.15588	1381.00867	1239.87524	1817.69568	1328.18188	1724.16309	1480.59155	1837.63574
2003	6	8	488.973419	2014.37268	1226.92285	1166.35449	1429.80115	1292.30322	1768.39319	1341.27136	1671.12964	1458.62976	1999.38477
2003	6	9	658.694458	2283.4126	1256.59167	1193.90149	1413.82471	1321.29944	1714.48499	1344.22241	1707.41663	1527.74792	2558.12964
2003	6	10	984.376404	2795.71753	1311.58789	1256.67346	1426.05933	1361.32324	1717.04956	1367.22644	1781.32007	1633.44214	3287.47632
2003	6	11	1203.59192	3149.00684	1345.88855	1305.76477	1474.3324	1406.17041	1747.30554	1410.74243	1753.74951	1649.31909	3775.51172
2003	6	12	1212.95154	3194.35474	1302.13684	1266.95276	1393.18054	1391.46777	1658.07422	1397.99023	1660.86743	1593.91553	4164.32617
2003	6	13	1091.02966	3039.32959	1261.22742	1230.3866	1346.45264	1396.40503	1518.76978	1376.89087	1671.91528	1620.56543	4173.24023
2003	6	14	992.182129	2907.1731	1265.19849	1243.98413	1325.61414	1416.06458	1394.51562	1369.59558	1696.24707	1657.66931	3865.8667
2003	6	15	940.571411	2831.10693	1292.56335	1285.00452	1364.84827	1473.01978	1319.92688	1379.05591	1790.60486	1769.26636	3504.99292
2003	6	16	894.925049	2759.67847	1312.25757	1322.35168	1465.62708	1555.73108	1277.052	1391.59058	1840.71326	1868.88403	3633.21851
2003	6	17	793.045349	2615.43628	1251.83618	1263.29736	1497.27332	1595.82104	1245.31677	1405.83179	1700.6991	1775.04309	3824.61157
2003	6	18	812.818909	2635.34326	1393.27026	1419.20544	1723.64001	1729.1593	1410.08459	1554.12939	1925.72485	2011.91797	3540.5957
2003	6	19	887.647339	2737.21655	1580.61401	1621.69116	1793.70947	1789.75476	1733.06445	1803.59631	2172.0105	2245.6189	3475.85913
2003	6	20	953.383301	2830.41602	1727.29468	1782.21899	1893.64673	1873.35315	2317.2522	2210.42871	2265.54712	2336.12769	3405.53638
2003	6	21	1003.84192	2904.61084	1989.04443	2070.67261	2438.70972	2202.31885	3666.60571	3201.68652	2724.92236	2806.40259	3315.86108
2003	6	22	1041.33533	2965.31323	1993.65662	2067.75854	2646.3418	2336.35278	4680.24463	3881.13452	2741.77173	2850.61938	3377.90137
2003	6	23	1323.17017	3350.37939	2201.41577	2275.17212	2992.61548	2567.96509	5952.66797	4557.82178	3045.53442	3111.55078	3378.15088
2003	6	24	1655.58545	3810.0542	2591.51343	2669.63721	3370.02393	2816.13086	7376.60645	5259.23584	3801.19702	3769.20117	3497.68457
2003	6	25	2033.28528	4341.47656	2974.47705	3056.94434	3612.06299	2994.75366	8420.27539	5763.93164	4581.13916	4471.32227	3785.02295
2003	6	26	2275.07471	4673.46826	3483.33423	3609.48389	3852.71094	3176.13037	9539.15918	6550.14258	5237.75928	5126.00684	4245.58203
2003	6	27	2192.83936	4566.97998	3475.15747	3596.28052	3607.12329	3055.03271	10118.877	6985.24414	5300.45752	5227.98828	4457.64111
2003	6	28	2078.28979	4397.87354	3570.91431	3714.15234	3375.64233	2954.85742	11017.624	7821.12988	5508.09912	5479.05078	4253.04346
2003	6	29	1852.7157	4100.65137	3535.44824	3686.83545	3466.36133	3070.89697	11419.4043	8479.87402	5725.37744	5785.31152	4372.50439
2003	6	30	1897.34644	4166.94385	3605.14771	3746.67358	3656.37256	3226.30859	10887.7656	8257.45898	5738.2207	5816.00342	4369.49658
2003	7	1	2062.09937	4373.55908	3885.24854	4023.19995	4178.51855	3619.06665	10571.4756	8132.73193	5951	6010.11377	4808.65771
2003	7	2	2355.6709	4760.15479	4224.17041	4377.48389	4595.32617	3914.21582	10520.6084	8094.90283	6483.3291	6553.7334	5256.07471
2003	7	3	2847.41431	5388.63135	4804.98926	5029.00928	5194.55029	4323.92969	11375.8633	8703.49414	7243.93652	7386.25195	5824.32764
2003	7	4	3002.32373	5578.75049	5285.57275	5560.76855	5784.73389	4742.29932	11908.0244	9170.20312	7610.896	7825.50146	6742.89404
2003	7	5	2841.76587	5358.51611	4992.41504	5236.22266	5605.48975	4627.89062	11313.9453	8872.32031	6781.65234	7022.22461	6786.66309
2003	7	6	2660.60059	5099.52588	4856.28955	5074.95166	5298.86865	4440.67725	10272.1885	8335.49414	6168.19531	6403.54883	6041.76074
2003	7	7	2505.19092	4872.66016	5246.49902	5522.25439	5285.0166	4460.27979	10248.6123	8458.4834	6990.05908	7231.31836	5502.95605
2003	7	8	2544.54126	4896.71436	5700.81934	6041.95117	6030.9043	5038.14648	11530.6064	9408.89551	8245.42578	8448.89648	5746.03711
2003	7	9	2710.93726	5084.02686	5949.36572	6340.35938	7133.34961	6043.53662	12987.1211	10719.8438	9298.41504	9475.57422	6476.64648
2003	7	10	2910.13599	5328.6709	6023.13379	6420.95654	7399.69824	6463.63574	14188.5869	11754.54	9565.47266	9629.24512	6918.1333
2003	7	11	2988.24219	5414.77637	5979.28027	6370.27197	7402.57178	6632.47803	14609.8145	12247.0264	8930.34863	8932.68945	6924.12939
2003	7	12	3085.50366	5525.44629	6215.40234	6620.87402	7036.65332	6402.52881	14812.4795	12464.0312	8513.8418	8457.91992	6823.67676
2003	7	13	3054.65723	5479.30566	6219.03809	6611.25879	6354.08398	5866.75	14967.877	12635.4873	8158.18311	8086.8584	6604.53516
2003	7	14	2770.24268	5098.49561	5684.22705	6016.44385	5661.39697	5342.94678	14441.7891	12344.8242	7406.01465	7356.56641	6668.2583
2003	7	15	2523.96729	4753.83105	5111.4624	5377.64307	4962.60156	4783.18018	13534.8779	11761.3564	6491.92822	6447.89795	6272.40137
2003	7	16	2320.34326	4454.83057	4727.12549	4953.70898	4528.19336	4447.58105	11954.2705	10802.6553	5826.5376	5843.5874	5711.47461
2003	7	17	2182.00317	4247.02539	4514.05078	4712.58984	4106.35693	4125.93555	10290.5215	9779.96191	5320.47217	5357.45508	5433.93311
2003	7	18	2195.31982	4229.96875	4386.74805	4578.57568	3818.45947	3899.98486	8891.75293	8952.42578	5123.72021	5182.83838	4938.42383
2003	7	19	2317.6936	4348.95898	4686.32129	4929.40186	4257.31201	4306.59375	8482.76953	8840.66699	5803.76221	5848.85303	4958.79102
2003	7	20	2448.78809	4487.646	5199.94971	5505.79688	5040.00098	4980.72949	8710.41797	9214.93066	6508.13818	6520.23975	5535.94287
2003	7	21	2395.81201	4398.91406	5052.68457	5330.50049	5226.86719	5157.91211	8549.83398	9174.78516	6153.7251	6160.5791	5868.65234
2003	7	22	2384.34692	4346.30859	4846.36377	5089.30127	5140.68848	5025.68848	8343.30762	8934.16797	5584.49756	5597.69287	5611.40576
2003	7	23	2522.16504	4488.54834	4603.2041	4804.30615	4715.34375	4616.69482	8342.1748	8771.74316	5197.57861	5188.93359	5163.72656
2003	7	24	2613.67285	4594.72754	4663.41943	4844.44336	4160.45752	4121.94678	8487.08301	8728.3291	5619.45605	5522.53711	4563.58545
2003	7	25	2396.31299	4305.62744	4447.99219	4571.26953	3652.48047	3713.98877	8195.1582	8507.69141	5469.28857	5350.25146	3993.00977
2003	7	26	2042.25989	3833.62622	4150.896	4214.0874	3181.66968	3338.81665	7650.92236	8163.13281	4878.00049	4769.5752	3494.71875
2003	7	27	1779.05859	3457.20679	3832.50903	3853.83813	2973.31201	3162.98975	6902.93359	7737.41357	4357.37549	4287.59473	3323.61694
2003	7	28	1628.79797	3221.50073	3476.6958	3466.63257	2923.76685	3146.67017	6288.05957	7434.15381	3898.6626	3864.66699	3639.26416
2003	7	29	1563.90906	3098.35962	3261.51758	3237.15137	3002.23242	3241.58447	6011.31787	7336.67822	3837.75146	3826.60156	3733.25732
2003	7	30	1556.33325	3047.18066	3273.92773	3269.70972	3372.61035	3569.23267	6114.83252	7468.46143	3892.70264	3926.37012	3596.81323
2003	7	31	1716.85022	3208.28662	3504.33472	3536.89819	4029.59521	4068.82886	6696.6582	7834.71143	4084.91992	4148.81885	3616.04224
2003	8	1	1950.78455	3466.89575	3838.02393	3910.32568	4638.76025	4468.6416	7691.55029	8366.92578	4289.18848	4366.52539	3769.49707
2003	8	2	2247.3042	3821.14355	4319.79834	4451.45068	5237.21094	4867.21045	9044.43262	9098.17188	4800.80273	4884.31885	3951.48682
2003	8	3	2511.65649	4145.10498	4689.65137	4859.52441	5605.15088	5082.22998	10223.2754	9746.23535	5423.58301	5504.99561	4390.14941
2003	8	4	2751.26025	4439.4668	4910.95264	5089.54346	5565.11768	4985.13232	10796.415	10062.5703	5667.19043	5733.76904	4831.38623
2003	8	5	2976.93945	4717.5166	4911.30957	5062.85596	5303.46436	4746.8999	10679.9668	10018.1787	5723.94238	5776.41895	5021.18994
2003	8	6	2900.45996	4594.49121	4704.50684	4810.47949	4734.55762	4289.78467	10126.5381	9753.05859	5355.22949	5385.54785	4953.00684
2003	8	7	2563.54492	4135.2373	4319.2876	4356.30811	4067.41626	3793.09863	9089.62402	9201.88672	4805.74658	4815.30762	4765.75439
2003	8	8	2127.06982	3550.81567	3930.2439	3912.17188	3620.01147	3487.80273	8255.39355	8772.53223	4374.00488	4381.77637	4415.2749
2003	8	9	1952.31116	3322.48096	3672.86792	3622.26172	3699.89624	3641.27661	7824.9082	8580.28418	4312.01025	4339.72607	3915.96753
2003	8	10	1959.21497	3319.40894	3532.77026	3458.36133	3792.42676	3753.6604	7843.1543	8634.80371	4366.35059	4401.54102	3523.67432
2003	8	11	1924.40857	3250.05811	3493.12622	3416.20776	3954.61841	3902.37476	8064.55225	8801.76074	4365.70898	4408.89697	3224.74902
2003	8	12	1908.66858	3199.48901	3409.34155	3320.66968	4190.10693	4094.57056	8023.37207	8803.27832	4289.80615	4342.21143	3026.84595
2003	8	13	1841.29199	3076.0791	3261.10474	3151.69897	4032.52124	3944.08569	7617.57861	8570.68555	4074.05103	4122.68506	2870.73926
2003	8	14	1804.05237	2992.72241	3102.63208	2969.4751	3795.10229	3714.13062	7057.37109	8238.13965	3870.31641	3915.3689	2759.94849
2003	8	15	1872.44897	3059.41602	3077.31055	2936.63037	3743.77783	3685.979	6725.67139	8026.18555	3911.54468	3957.16382	2780.12866
2003	8	16	1944.89502	3137.63159	3181.81738	3050.54761	3934.2478	3886.95068	6777.80225	8046.31836	4376.14893	4410.56396	3066.42798
2003	8	17	2253.41528	3550.3623	3672.36914	3589.75879	5144.53564	4867.28564	7518.57031	8506.7666	5648.87207	5643.29248	3552.97778
2003	8	18	2695.85938	4154.82715	4349.99756	4339.74561	6586.1084	5921.37988	8156.4082	8935.93652	6440.32178	6421.75977	4323.88721
2003	8	19	2968.07886	4515.9873	4727.98926	4760.14307	7158.96143	6288.19629	8439.07227	9063.50293	6503.62451	6493.56348	5018.72168
2003	8	20	3068.29126	4629.64893	4760.88184	4805.29639	6855.4873	6021.8208	8576.88574	9115.21289	6304.84375	6324.71533	5748.60449
2003	8	21	2963.7998	4462.15479	4644.54736	4684.07812	6297.9502	5550.75	8563.30762	9094.10645	5903.89062	5947.36035	6198.35498
2003	8	22	2870.15552	4310.09033	4695.09912	4739.7251	6123.25439	5408.42285	8612.72363	9084.24414	5803.17041	5827.80518	6096.67529
2003	8	23	2828.69849	4235.7124	4846.41748	4908.91064	5976.03125	5271.43262	8985.24707	9286.02148	5996.96973	6017.17188	6002.88623
2003	8	24	2709.8479	4062.06982	4914.12598	4982.31738	5806.63379	5122.53076	9506.7998	9569.76758	5951.80518	5965.5166	5773.77783
2003	8	25	2531.16895	3812.14038	5032.79688	5114.48828	5678.00195	5071.04199	9989.04102	9853.20215	5813.21777	5832.4043	5735.24121
2003	8	26	2337.96826	3542.99194	4902.60986	4956.63965	5754.1748	5163.2373	10289.5439	10023.8857	5482.15479	5496.26465	5600.18262
2003	8	27	2444.31299	3664.69604	4918.71924	4957.81055	6071.86523	5408.771	10458.8369	10105.958	5339.72998	5342.82764	5376.77002
2003	8	28	2732.69238	4016.43066	4965.50439	4996.646	5984.83691	5331.95166	10736.8076	10260.5234	5365.56787	5358.24756	5198.82373
2003	8	29	2974.63477	4309.32471	5012.64697	5042.51562	5648.86328	5094.79639	11200.374	10609.4033	5325.89258	5323.06299	5162.04688
2003	8	30	3014.98804	4341.57812	5045.73096	5078.14502	5203.44043	4793.58496	11368.4648	10798.7402	5145.31445	5145.73096	5196.24121
2003	8	31	3081.53564	4422.24707	5344.53467	5404.46484	5268.2207	4933.6167	11643.6455	11049.0889	5501.30029	5496.00439	5162.08691
2003	9	1	3001.59839	4316.02979	5580.86182	5654.79834	5634.22168	5273.8252	12012.5283	11356.4766	5728.31006	5704.74805	5343.11084
2003	9	2	3165.61597	4515.01465	5656.45752	5742.00049	5990.38379	5575.67432	12513.9375	11756.2803	6275.05371	6248.44482	5559.47705
2003	9	3	3343.94653	4726.59277	5813.49365	5918.32422	6124.26855	5647.0083	12849.251	12130.4697	6781.98145	6738.62793	5942.52393
2003	9	4	3336.21362	4696.74756	6121.48242	6259.09033	6083.37402	5551.9751	13202.9482	12409.8516	6944.32275	6871.14355	6710.19824
2003	9	5	3445.28784	4829.98389	6784.65283	6981.94727	5933.25586	5410.57275	14155.1934	13035.7354	7565.81445	7461.64209	6788.81104
2003	9	6	3552.97192	4974.93701	7122.69873	7341.84473	5694.14795	5223.36279	15174.0293	13805.5322	7898.26953	7752.05713	7069.06494
2003	9	7	3694.75586	5151.1748	6988.55908	7187.39062	5335.51172	4960.11426	15552.5801	14242.0635	8071.20996	7910.35645	7887.47949
2003	9	8	3536.66113	4935.46777	6916.16895	7104.29297	5086.49902	4828.48242	15168.168	14213.6318	8015.40771	7840.64258	8824.94824
2003	9	9	3347.35352	4677.20654	6899.95752	7090.24463	5029.32129	4820.65576	14277.4199	13821.4277	7711.37451	7538.58545	9166.50586
2003	9	10	3259.62134	4543.63867	7015.93066	7215.05322	4960.92871	4776.77295	13668.1455	13490.2295	7593.32715	7423.98779	8746.96387
2003	9	11	3362.93726	4655.19336	7163.10303	7390.94824	4862.46191	4708.02783	13905.6846	13799.6621	8006.20996	7832.14355	8773.80176
2003	9	12	3793.08447	5181.90234	7184.53418	7432.7583	4679.20752	4572.66504	14143.6455	14127.4043	8244.72461	8040.00586	9271.2002
2003	9	13	3947.11157	5368.78223	7176.19971	7438.39209	4526.44678	4462.91748	14361.6992	14410.1855	8197.10254	7946.76953	9540.74219
2003	9	14	3821.36816	5204.20557	7317.02197	7612.71826	4535.7666	4466.65576	14345.042	14481.3145	8071.99756	7798.90527	9471.44629
2003	9	15	3407.92188	4671.22168	7021.77832	7299.56445	4465.99316	4401.25781	13415.7139	13911.4727	7328.92676	7061.44629	9172.89746
2003	9	16	3163.73242	4342.68604	6655.9082	6908.16113	4282.00146	4249.19971	12333.0498	13213.7461	6696.7749	6447.18359	8396.74121
2003	9	17	3042.58545	4171.45459	6418.25391	6665.96338	4146.56299	4151.61084	11851.7695	12953.2549	6480.06396	6264.16748	7641.07959
2003	9	18	2882.57495	3953.70386	6159.88525	6388.75439	3984.81226	4029.07739	11707.4131	12943.1299	6198.08594	5994.33838	6960.49951
2003	9	19	2686.24023	3685.62134	6038.27637	6261.14746	3943.75757	4000.12695	11889.9766	13147.249	6031.22656	5837.93848	6366.76855
2003	9	20	2666.02539	3628.40649	6085.48145	6317.74658	4090.02197	4107.02832	11886.4756	13168.3604	5985.31396	5800.13477	6085.22998
2003	9	21	2654.36182	3586.12573	5995.46045	6212.96973	4098.9248	4096.60205	11410.8857	12815.9629	5873.65283	5688.9585	5878.82227
2003	9	22	2653.14941	3560.79419	5839.37793	6034.07812	3962.61279	3978.73438	10669.7383	12248.1533	5778.44629	5588.78857	5661.19189
2003	9	23	2519.76514	3374.37524	5443.48926	5579.40039	3602.83887	3666.49194	9682.9541	11501.8906	5405.60938	5213.40576	5489.76367
2003	9	24	2283.7981	3063.03052	4864.44287	4915.02002	3234.7439	3347.427	8731.33594	10795.7812	4946.27734	4756.72998	5236.02197
2003	9	25	2060.79834	2762.67041	4417.5376	4401.48145	2974.68506	3112.50781	7963.91846	10214.041	4540.8042	4359.92969	4861.05029
2003	9	26	1857.20129	2485.68188	4074.21753	4002.93628	2866.72876	3011.91479	7468.60498	9820.85547	4255.94971	4088.19116	4538.63428
2003	9	27	1721.12366	2291.59082	3820.50562	3699.08252	2759.05542	2904.25659	7106.58105	9512.11133	4013.74023	3850.42944	4287.51514
2003	9	28	1624.18591	2145.18652	3688.87451	3534.44629	2684.61108	2818.78418	6868.60596	9273.39648	3812.90259	3653.51489	4108.53711
2003	9	29	1575.12329	2057.33057	3683.11987	3517.00171	2645.09888	2758.52295	6710.10156	9082.41992	3731.23389	3579.92627	4008.96118
2003	9	30	1533.81714	1980.77356	3722.41406	3547.66138	2600.6543	2691.87354	6556.82178	8887.62695	3674.59521	3532.33691	3891.19873
2003	10	1	1476.51404	1886.32849	3671.55347	3470.06396	2555.74121	2626.448	6409.87793	8688.10742	3642.8252	3509.57324	3764.54272
2003	10	2	1426.66101	1802.1936	3551.03931	3311.32129	2487.45557	2542.74414	6231.17725	8465.71289	3616.375	3494.35205	3638.48608
2003	10	3	1388.70911	1733.22253	3357.63696	3066.4502	2424.08545	2465.74463	6035.56104	8232.46289	3494.16943	3376.05737	3519.50317
2003	10	4	1356.00671	1670.80884	3181.31372	2843.48511	2354.65161	2380.41016	5865.00488	8017.54785	3373.21533	3255.14331	3401.06738
2003	10	5	1333.66431	1622.24878	3053.50708	2679.09619	2295.74756	2302.87988	5722.93604	7823.48389	3308.44092	3192.57666	3334.20215
2003	10	6	1307.33704	1570.14905	2929.3418	2516.57715	2236.95605	2224.70288	5598.5874	7640.71533	3214.44678	3097.63501	3331.30542
2003	10	7	1266.40344	1502.35217	2841.08667	2395.91797	2177.42847	2147.58325	5516.9502	7485.95752	3115.58813	2999.01831	3353.43018
2003	10	8	1225.09412	1434.67664	2782.31055	2312.00854	2123.3042	2076.45459	5530.34863	7389.63135	3026.22583	2912.62476	3264.3728
2003	10	9	1191.95251	1378.27966	2756.35474	2267.91382	2099.61621	2032.25012	5622.78125	7339.78174	3079.81738	2977.48999	3116.16992
2003	10	10	1180.28125	1348.96619	2807.9248	2320.96558	2129.29175	2042.09937	6108.26758	7522.64844	3300.74072	3226.6958	3000.12964
2003	10	11	1150.10974	1297.39014	2790.26367	2292.95508	2096.07031	1992.40039	6512.19189	7663.21826	3288.67871	3225.13721	2975.66968
2003	10	12	1115.57935	1241.38586	2785.854	2283.77002	2073.70532	1955.04199	6608.45361	7623.23096	3233.14771	3176.76587	2947.38501
2003	10	13	1091.56323	1199.30322	2796.20557	2292.20312	2034.56799	1901.22412	6578.52734	7512.61377	3186.66455	3134.58838	2878.14062
2003	10	14	1076.76257	1170.16785	2747.43652	2224.33887	1957.87427	1811.76465	6362.6665	7294.22754	3259.11108	3207.57642	2832.61963
2003	10	15	1050.32043	1125.89819	2610.42627	2049.99829	1887.44739	1728.89294	5843.36426	6892.35107	3085.39648	3018.01367	2791.75293
2003	10	16	1018.10992	1074.77112	2453.48047	1853.24719	1811.48633	1640.19678	5376.42627	6522.70947	2854.11597	2770.15234	2726.26392
2003	10	17	992.05957	1032.28088	2319.29639	1686.84631	1760.05151	1575.19177	4977.64697	6194.02637	2629.08521	2532.7124	2620.03906
2003	10	18	1021.35864	1060.29761	2233.12036	1580.49805	1722.74622	1523.07947	4724.45752	5954.30664	2482.08691	2381.70386	2569.43066
2003	10	19	1053.90649	1094.10657	2170.9082	1504.0116	1687.62634	1473.33118	4581.03711	5783.31592	2423.39014	2323.97339	2558.93848
2003	10	20	1025.58582	1052.7832	2106.47974	1426.3927	1653.77881	1424.87354	4426.37695	5605.35938	2334.16772	2234.32593	2483.00415
2003	10	21	988.577454	1001.06744	2054.10156	1364.25269	1612.10596	1369.31274	4316.25244	5451.90332	2267.89795	2169.64795	2407.94067
2003	10	22	939.015442	931.959351	2002.45947	1303.63208	1569.91638	1314.51794	4206.76807	5297.62793	2209.17822	2112.65869	2322.1272
2003	10	23	899.742798	875.114685	1954.49719	1248.42615	1533.31372	1266.26099	4089.23389	5136.15918	2158.69092	2063.76514	2249.07642
2003	10	24	866.932922	825.879211	1910.38013	1199.03564	1496.44092	1219.36792	3995.30273	4985.08105	2103.5542	2010.17627	2188.57056
2003	10	25	834.867859	778.576416	1886.68152	1175.77759	1467.06152	1181.09583	3945.52686	4859.01172	2056.2439	1965.80176	2129.66602
2003	10	26	817.437378	750.289246	1881.06946	1176.50195	1523.62097	1228.85364	3898.22388	4737.11572	2018.63611	1933.81519	2115.86108
2003	10	27	804.637085	729.075317	1874.93921	1178.9104	1579.38428	1276.75842	3869.25977	4630.80225	1982.00867	1904.50537	2206.13232
2003	10	28	811.665894	735.308899	1852.86694	1163.56934	1562.55029	1250.63586	3883.47314	4554.26855	1949.63708	1881.60559	2235.66602
2003	10	29	841.848145	776.516357	1889.72546	1219.67773	1522.41846	1202.55762	3907.97241	4486.72021	1962.86963	1910.36377	2213.70386
2003	10	30	832.956604	767.447876	1832.26379	1163.27832	1447.98462	1124.65076	3841.6687	4369.0752	1962.34888	1924.05615	2170.3667
2003	10	31	812.617065	743.299683	1781.00012	1113.75024	1386.25427	1062.78271	3696.22144	4211.67773	1932.17126	1906.53455	2069.36304
2003	11	1	755.542786	667.235779	1692.6875	1022.50439	1326.49951	1008.72223	3512.74585	4031.86182	1883.9906	1870.6095	1988.13245
2003	11	2	694.708252	584.638306	1591.78394	917.161194	1260.70422	950.634155	3363.42456	3876.35596	1799.06445	1794.85474	1912.1073
2003	11	3	647.067627	519.285828	1521.33655	850.781738	1207.34888	905.590515	3251.31836	3744.55029	1722.92822	1730.672	1825.86682
2003	11	4	601.71167	457.379517	1456.98547	793.986145	1160.34436	866.813904	3141.91724	3618.86792	1638.63477	1659.89563	1736.81152
2003	11	5	569.378601	413.675629	1390.67798	736.171936	1114.93494	829.902954	3020.71851	3491.48682	1547.25989	1582.2478	1640.57861
2003	11	6	538.126587	372.573547	1323.45483	678.69397	1073.46301	798.053406	2882.93018	3356.97339	1461.02588	1510.96252	1557.71924
2003	11	7	509.752655	338.598328	1264.12549	629.207703	1026.07678	762.444458	2747.17017	3225.38794	1377.67798	1438.83374	1485.5293
2003	11	8	484.1203	311.073303	1201.83423	575.399597	975.989624	723.65332	2613.81421	3094.16016	1306.28687	1375.89661	1410.23108
2003	11	9	458.394531	285.809601	1143.45654	526.491455	933.94574	692.137878	2491.11621	2967.4397	1248.78247	1326.45911	1342.63574
2003	11	10	435.783295	266.394745	1085.49243	477.811188	893.479309	662.020081	2381.67822	2848.33521	1198.0094	1282.6792	1288.78101
2003	11	11	414.415924	249.299179	1030.63904	433.143097	848.953247	627.539429	2281.03516	2735.8313	1146.09399	1236.90979	1235.573
2003	11	12	391.688507	230.820786	978.779053	393.140991	803.83429	591.968445	2194.15015	2633.25073	1097.72266	1194.43604	1187.75916
2003	11	13	371.027649	215.0383	928.167236	355.151611	759.723511	556.559448	2115.42725	2536.54834	1047.71912	1149.27893	1140.4552
2003	11	14	349.304474	197.551575	875.844238	316.27597	718.487549	524.817505	2031.40515	2436.94409	993.432556	1099.2627	1079.47998
2003	11	15	327.304199	179.491333	822.61853	278.995575	678.020996	495.725861	1936.9187	2331.62427	935.773315	1045.67468	1016.64703
2003	11	16	305.303131	162.006104	776.967651	253.679016	638.654785	469.689331	1839.78357	2224.60718	875.956909	989.339844	956.506775
2003	11	17	283.997314	146.385651	734.060974	233.828842	601.527405	445.746552	1755.42029	2122.98853	823.206055	938.932007	900.029236
2003	11	18	263.366791	132.24852	682.404785	205.512512	565.032959	421.082916	1663.2594	2015.49353	767.082947	883.225098	846.014954
2003	11	19	244.560425	120.386711	631.437012	178.961319	530.611938	398.246094	1569.66919	1904.94214	711.778687	826.807739	793.132812
2003	11	20	227.021332	109.901695	582.785217	154.980804	497.840332	376.917053	1480.0072	1795.01929	662.350281	774.586731	740.221069
2003	11	21	211.222046	101.339844	541.352417	138.643768	465.872589	357.169067	1396.48108	1687.93384	621.413147	730.182434	691.473633
2003	11	22	196.280411	93.430542	505.513458	127.549355	435.208862	339.162537	1313.47119	1582.02527	583.662415	686.550293	647.112366
2003	11	23	181.858887	85.6090088	469.571472	114.546173	406.117065	322.937653	1232.0708	1478.74512	545.330078	641.22168	604.413086
2003	11	24	167.995193	78.1664505	436.714691	103.176544	376.069611	306.346313	1149.7666	1376.40759	508.606445	597.452271	569.169189
2003	11	25	155.155273	71.5169678	405.044952	91.7268372	346.277435	289.003082	1074.2522	1279.49316	476.789124	559.478027	530.891663
2003	11	26	144.168488	66.4328918	376.459534	82.6021729	317.644165	271.251221	1006.75409	1188.32031	451.513794	529.550171	494.030426
2003	11	27	133.894974	61.3974876	348.24231	72.8219147	291.132141	253.494751	942.36261	1100.92517	419.672211	492.8591	457.649078
2003	11	28	125.437469	58.2238617	325.352234	67.3610611	268.335266	236.910721	887.76709	1022.08997	394.674744	463.646881	426.154541
2003	11	29	117.360489	55.017971	301.891602	59.2669563	247.299271	219.916946	830.57135	945.178589	364.054077	428.318512	396.706696
2003	11	30	109.242065	51.2221107	280.029999	51.8094826	228.525894	204.338577	776.44635	873.115356	337.716492	398.330505	366.505127
2003	12	1	100.997093	46.7074394	259.61911	45.6935234	208.417099	188.161911	724.451111	805.052795	312.604706	370.287964	337.799225
2003	12	2	93.2864761	42.6380653	240.962677	41.3466682	187.9832	171.18396	674.682922	741.415771	288.216309	342.938538	309.72345
2003	12	3	85.6973419	38.6453323	226.555023	41.3847809	168.414062	153.649658	628.431946	682.454224	266.067627	317.871643	285.412964
2003	12	4	78.0561523	34.0198975	213.632095	42.5600319	152.114487	137.354797	584.716309	627.500366	243.115326	291.335052	261.696686
2003	12	5	71.4146805	30.3551693	196.331863	37.9107132	141.256088	124.724846	539.95105	574.397339	224.832062	269.657867	237.708801
2003	12	6	65.4046631	27.3972378	179.45134	32.655117	131.814896	112.775383	498.291351	525.162842	207.131851	248.317368	218.941544
2003	12	7	60.9843483	26.4736214	164.288239	28.0332012	120.835831	99.6765137	470.317352	486.099579	197.386383	235.390564	203.240738
2003	12	8	58.2366905	27.5505028	152.205048	25.6530418	109.424751	86.4608688	453.167725	454.998199	194.93161	230.795776	188.447021
2003	12	9	57.6961899	30.8614063	142.138138	24.4463501	98.3155289	74.279892	428.120789	421.750336	189.869141	223.131393	173.036087
2003	12	10	53.6696396	28.8760681	131.703888	21.9166222	89.6247787	64.7771225	397.490967	387.790405	176.001297	206.748856	156.997726
2003	12	11	48.2171631	24.5733032	121.485214	19.2116699	83.2348785	57.6160812	359.074036	351.806702	155.062531	183.440308	141.84761
2003	12	12	43.0213089	20.6161118	112.117767	17.2824745	75.9991226	50.3199654	319.887665	317.269043	136.07692	162.666885	127.824432
2003	12	13	38.8861313	18.1017685	103.360802	15.9130707	69.1294479	43.8128128	285.368469	286.459747	121.235939	146.783066	115.439079
2003	12	14	36.0276909	17.398777	93.8626251	13.5666294	62.8838806	38.3144073	254.439178	258.723572	110.378845	135.360123	104.029526
2003	12	15	31.9153728	15.0243979	85.7403564	12.391798	56.6995354	33.212841	228.592285	235.166885	101.204636	125.880486	93.4406204
2003	12	16	28.3943291	13.2395811	78.5648651	11.7515793	51.7155571	29.36092	208.32196	215.809616	95.5999832	119.987671	84.2741241
2003	12	17	25.7540245	12.3517141	74.8793259	14.1242476	47.574955	26.1783237	190.872833	198.78392	96.0769424	119.570274	76.7730331
2003	12	18	24.2469864	12.510623	75.0244675	19.5606365	44.3641205	23.6028271	177.187439	184.513107	94.2083969	116.602081	72.2107162
2003	12	19	23.4340649	13.255415	69.1443863	17.191721	43.3579712	22.82938	163.411438	170.842941	87.425087	108.391747	67.7609024
2003	12	20	22.12677	13.0404205	64.48806	15.7207174	41.173851	20.9278698	151.500565	158.817917	81.2748871	100.89222	63.9510078
2003	12	21	20.733799	12.5079155	58.1586723	11.966383	39.2149315	19.2917671	140.771866	147.905472	75.7565231	94.1053772	62.8473091
2003	12	22	19.3930855	11.8397808	52.7974281	9.25055599	36.3770714	17.0598431	130.038864	137.25528	70.1056442	87.0019989	64.8052673
2003	12	23	17.5009022	10.4085426	49.4299965	8.94568539	32.5573387	14.4284258	119.333672	126.804832	62.9343529	78.58255	62.9899521
2003	12	24	15.9749212	9.57018375	44.4610748	6.90075874	29.0255375	12.3378649	107.84845	116.071091	55.4036369	69.920372	57.7545128
2003	12	25	13.7233152	7.8440814	40.4211502	6.03517199	25.6799183	10.5592089	96.7734299	105.946884	48.8715591	62.4086494	51.1925278
2003	12	26	12.8220778	7.85360241	36.4924431	5.11276579	23.1593552	9.43641281	85.7889481	96.3398285	45.4403114	58.1606483	44.0072098
2003	12	27	11.6364794	7.40137434	33.071682	4.46629429	21.3812485	8.79762363	76.5444565	88.0248108	44.6864395	56.5197754	39.374897
2003	12	28	10.9546719	7.46926689	30.809103	4.76076603	19.8913422	8.29370499	69.2945786	81.0393829	44.6730118	56.044445	35.7956581
2003	12	29	11.2180786	8.47659016	28.9712791	5.07444	18.4023399	7.5977006	63.3582954	75.0559845	44.561821	55.3271523	35.801239
2003	12	30	12.8405151	11.1196575	27.5417252	5.67203093	17.2720089	7.1452322	58.2305031	69.524086	47.7429962	58.3343811	35.7371445
2003	12	31	14.4498606	13.8200836	26.9393063	7.4207387	16.5371571	7.10522079	55.0129128	65.3545685	54.3093338	64.9522018	38.2095718
2004	1	1	15.7555676	15.9807911	25.4116402	8.22516918	15.2998152	6.71830225	53.8383064	62.6924019	57.159729	67.7638168	38.2078667
2004	1	2	13.7698622	13.8847475	22.8942051	7.81963158	13.7917128	6.11931324	47.8398285	57.3457451	50.9611282	61.2826881	35.5135574
2004	1	3	10.5655527	10.2980003	19.319252	6.03142262	12.4662628	5.65390635	40.9859238	51.4489136	40.6405983	50.5568771	30.2232399
2004	1	4	7.97808456	7.43126106	16.5368004	4.91209078	11.2762928	5.19501925	34.3851585	45.3903313	33.5784225	42.6691132	27.2440815
2004	1	5	6.39156961	5.75804853	14.453805	4.33878613	10.6565838	5.07814741	29.4069557	40.3063011	31.4048576	39.6364861	26.8029842
2004	1	6	5.63844538	5.05394745	12.8323278	3.99002337	11.4884939	5.85519981	26.8939743	36.7523537	34.5957642	41.7926178	27.1851883
2004	1	7	4.81328964	4.22094011	12.2851343	4.55832005	13.4652004	7.33042526	24.447464	33.3462601	38.4804535	44.9056816	27.7957191
2004	1	8	4.05007696	3.46014619	12.3084602	5.51838207	16.0548286	9.44391251	25.3350735	31.8172646	44.0122375	50.0501251	24.538456
2004	1	9	3.3053503	2.66343045	11.1511536	4.95084524	16.0696163	9.66925907	24.0269928	29.084198	41.6544571	47.1927681	20.6787224
2004	1	10	2.71229982	2.05036545	9.75168324	4.06222916	14.6223965	8.76498127	21.9912205	26.0569725	34.9917641	40.2315292	17.1389217
2004	1	11	2.12671423	1.44369435	8.71304131	3.72418809	14.6440935	9.18296719	19.8012962	23.2050114	33.0030441	38.2418365	15.8173084
2004	1	12	1.72918022	1.07629287	8.29273701	4.07635784	14.2076712	9.03888988	15.8980961	19.6387234	32.741291	37.8574524	20.5711899
2004	1	13	1.53097141	0.946075141	7.32918024	3.59081388	17.116848	11.5291529	13.0001993	16.6698837	36.5781822	41.4743118	32.2498474
2004	1	14	1.74444818	1.30254686	7.03457451	3.74080849	16.8650742	11.6587381	11.0182791	14.14184	37.0750084	41.8194885	38.2452049
2004	1	15	2.06176019	1.79007792	7.99766016	5.22169828	15.2117891	10.5210505	10.8411436	12.6567307	29.3924999	33.5139465	30.0900307
2004	1	16	2.1121521	1.93920922	8.01969814	5.58338547	22.5139484	16.241436	11.0524158	11.5989122	29.7440453	33.1845512	21.932745
2004	1	17	1.83316886	1.66795301	8.24882126	6.11889648	28.085804	20.2594051	12.1370554	11.2011366	36.9603844	39.5853577	14.3009043
2004	1	18	1.51769531	1.3386873	10.5111799	9.01552773	39.7678986	28.9793186	13.0835228	10.9386244	52.4668388	54.4208412	11.6695919
2004	1	19	1.21733093	0.991436779	14.6536932	14.2536945	55.0158195	39.9298325	14.3366203	10.9865217	59.0038185	60.746273	15.6148367
2004	1	20	1.00538695	0.745916724	16.0083447	16.045435	61.9753494	44.3134842	14.390584	10.492568	57.4619293	59.2981033	23.3727283
2004	1	21	0.828825712	0.54254061	16.2174454	16.5800381	70.3227081	50.2955742	13.7307367	9.71138954	51.109642	53.0820541	28.70191
2004	1	22	0.740460336	0.450159967	14.2765102	14.4355354	70.0858917	50.7469826	12.4296951	8.66504478	50.9627724	53.142067	31.5372086
2004	1	23	0.735423744	0.467823744	12.8866224	12.7818785	65.4931259	47.0338058	11.5308495	7.9131813	41.6134644	43.597805	27.7746716
2004	1	24	0.903314412	0.696406424	13.2634821	13.0916157	64.0177841	46.5782661	14.6992512	9.37744522	36.9133224	38.9846344	21.7998962
2004	1	25	1.2950803	1.19990396	13.4620495	13.3340387	62.5961266	46.8308754	22.1255646	13.2979364	41.2063675	44.0785217	17.7355804
2004	1	26	1.66275167	1.67233765	11.8677874	11.5287256	66.0937119	50.2471848	24.4471664	14.5161018	39.2534142	42.0692291	15.5654974
2004	1	27	2.17613077	2.31853175	10.6767254	10.1878033	71.7619781	56.0376358	24.800211	14.6419401	38.5890503	41.2880745	14.5111094
2004	1	28	2.59235907	2.82285738	8.80214119	8.03676128	65.2614594	51.3195381	23.1814613	13.6836843	33.9174995	36.3018913	13.3634548
2004	1	29	2.17205071	2.29709768	7.16460228	6.20912695	51.3635139	40.2712364	17.8608589	10.6136723	27.1573982	29.1705265	12.1626968
2004	1	30	1.70897865	1.75911283	6.48083019	5.61154318	36.6637878	28.9292927	14.4818764	8.65438557	24.7078056	26.8056126	10.434453
2004	1	31	1.15781784	1.10847306	5.37580109	4.50837421	31.3631992	25.0652447	11.0641289	6.74066067	21.4724216	23.5628719	9.03384113
2004	2	1	0.930184722	0.871093631	4.61708212	3.75860476	33.1365662	26.7705536	11.4651356	6.89186239	17.6780872	19.5873756	9.23212719
2004	2	2	0.918049037	0.862967312	3.82996511	2.94888306	39.0654678	31.7112408	21.004343	12.2843122	19.0252953	21.2633762	10.4707489
2004	2	3	1.13988256	1.1276232	5.09299898	4.53071356	43.2903709	34.7854462	23.6911793	13.7631578	25.3098125	27.7976151	10.199563
2004	2	4	1.00052357	0.97020334	8.35423756	8.18419552	53.172451	42.3713875	19.1732788	11.1623774	36.3710098	38.0444107	9.82645512
2004	2	5	0.939888954	0.911506414	8.31673527	8.16551876	59.1173553	47.6737747	14.1085329	8.23448658	35.5163307	36.6721382	8.53134918
2004	2	6	0.819523573	0.792753279	6.5994072	6.25147772	65.916893	53.4320374	13.0394869	7.46608591	28.8549061	29.5346222	7.27258444
2004	2	7	0.679689646	0.628788769	6.17688942	5.88361263	68.3088913	54.5054817	18.2486134	10.2077351	40.5411339	39.9085617	6.91051865
2004	2	8	0.620719552	0.573372424	11.8949604	12.6441031	76.1881104	57.9575195	21.7986431	12.0093403	74.7788315	72.0233841	13.7947054
2004	2	9	0.465465724	0.404451132	17.7509136	19.533802	85.8504868	63.0982742	20.1164989	10.9971762	99.2226181	95.8749619	27.7477417
2004	2	10	0.560263336	0.55292964	17.1066914	18.981575	90.1672745	64.6429596	18.0624027	9.84429646	118.8265	115.549332	37.2229614
2004	2	11	0.794938445	0.876145899	15.1092777	16.6454296	80.0433121	58.1765671	14.3895836	7.85811901	107.196205	104.449219	34.9680367
2004	2	12	1.44795561	1.71364605	12.8456879	14.0960073	75.4209518	56.1144981	15.1430883	8.19860077	82.3574295	80.2872925	25.833601
2004	2	13	2.0192275	2.43065357	12.4030151	13.6037226	87.0562363	66.0100784	18.3764133	9.87452984	80.0990143	78.2392273	18.944952
2004	2	14	2.57096434	3.1768136	12.2717228	13.3696661	99.5561142	77.067131	18.5608635	9.90914059	66.1328049	65.4131546	18.2642441
2004	2	15	2.23850584	2.75788713	13.2801371	14.5347071	130.499268	99.677887	34.6022339	18.4253368	58.3641167	58.1858559	26.8295746
2004	2	16	2.30534863	2.86981678	15.1147985	16.7272682	157.807541	117.25322	72.4449158	38.4665756	59.9004211	59.8018646	37.5841675
2004	2	17	2.74009347	3.41620088	15.2431688	16.9304276	181.173233	129.937393	128.340408	68.3227844	76.0198822	75.495491	44.8239975
2004	2	18	3.41703081	4.21286011	13.2840137	14.6431789	182.52861	127.533371	170.558167	91.7476807	93.5942078	93.1342468	53.1028824
2004	2	19	3.19545364	3.92893696	10.9897881	11.9448967	168.398682	117.84153	183.372498	99.8759766	103.33567	103.58831	50.6823997
2004	2	20	2.47306895	3.0202136	9.70432949	10.4001646	155.839935	110.841988	166.972733	92.4156647	101.287766	102.3937	40.176403
2004	2	21	1.66556668	2.01034451	9.4803009	10.1792431	142.134659	101.122246	142.391037	79.2049637	82.4794846	83.8826523	40.353569
2004	2	22	1.18105984	1.4119935	9.17799377	9.80652046	136.607758	96.0720749	129.300781	71.671196	70.0402908	71.193573	51.4532089
2004	2	23	1.14276505	1.38901174	9.94008255	10.6238308	124.22068	85.904068	109.277954	60.5655632	57.3014908	58.3684502	46.2624435
2004	2	24	1.05318344	1.25168896	9.91084003	10.5740528	114.319603	80.2122269	83.184288	45.8049202	43.2151833	43.9417458	38.2457619
2004	2	25	1.12311947	1.31880891	9.4332428	9.9312706	115.350243	83.1879578	94.9309311	52.6685143	47.7469711	48.35149	43.2268524
2004	2	26	1.69263685	2.05657029	10.484087	11.2829933	112.487328	81.3916092	96.3928986	54.2216492	58.2364922	58.9300728	45.1456795
2004	2	27	2.78240848	3.52391648	15.9414101	17.7712574	116.683006	83.6117859	100.320526	57.2593689	69.7089462	69.8843689	69.5348358
2004	2	28	6.03841209	7.76871395	29.7049866	33.7350807	109.316467	77.6427307	102.21093	59.2415695	87.9465866	88.2557526	71.748909
2004	2	29	8.53765488	11.0104809	37.2447166	42.4843445	102.011452	71.9107513	88.2184982	51.0747528	95.2081375	94.484787	78.5681915
2004	3	1	7.70689535	9.96808338	33.7352409	38.3013611	89.708786	63.6792374	73.3282776	42.2009926	103.342056	101.730568	65.4864578
2004	3	2	7.11071825	9.32808685	31.9696007	35.9292068	78.2721481	55.9250145	58.5567856	33.1336594	92.1091232	90.3072586	43.0659981
2004	3	3	8.39248753	11.2117071	37.5592384	41.6144066	76.7215881	54.8444481	60.5457993	33.6753311	97.1297455	95.1358566	34.8156548
2004	3	4	9.61080837	12.8466673	50.8852158	56.5195618	92.1641388	65.5344162	78.8149261	44.116024	117.873314	116.045189	43.7242012
2004	3	5	9.43038559	12.5655441	50.6693192	55.9511147	102.610069	73.0735168	86.9280624	49.1264572	136.364883	134.388809	54.3756905
2004	3	6	10.2783499	13.5766191	45.4476166	50.0171242	130.358475	95.343277	97.1546326	57.2904434	159.187653	157.108185	86.4664383
2004	3	7	11.4659376	15.0018215	49.55336	54.0476036	192.142761	148.554565	126.420204	75.6507874	177.903397	175.616486	131.105957
2004	3	8	11.3028488	14.6634541	68.9328079	75.8655396	268.920227	210.964233	147.710663	88.065155	183.406281	182.204498	160.206161
2004	3	9	10.6553297	13.7056465	79.0834656	88.2829742	354.879517	273.344696	170.900253	101.518715	198.251114	199.246704	166.898575
2004	3	10	9.4134016	12.0537081	91.4869003	102.831947	417.292084	312.733826	166.9254	98.0939331	197.241226	199.078735	143.404922
2004	3	11	8.59146881	10.9161415	95.886261	109.334953	420.200867	304.973145	160.090164	94.8459549	213.390823	214.838516	120.927292
2004	3	12	10.2735262	13.3239059	105.481377	120.719948	380.34964	270.69223	138.234756	81.0173569	197.726196	198.124619	101.031204
2004	3	13	10.583909	13.6568766	113.235901	129.058426	334.785736	233.548111	124.590424	71.4404602	179.150726	178.441635	85.831192
2004	3	14	14.1805363	18.3097134	116.05471	130.689972	298.829803	207.397034	146.487518	81.4802246	186.517517	186.00882	99.7551575
2004	3	15	18.5431843	24.0412216	107.771294	120.006813	282.379913	200.061478	153.337585	83.6503677	185.201004	184.108566	114.82708
2004	3	16	24.3208542	31.2525272	95.6364822	105.554726	253.42012	182.688873	156.984604	85.1057587	197.792419	196.075912	122.686028
2004	3	17	26.1747494	33.699295	83.5577316	91.6973038	240.816284	178.031433	157.423172	85.398468	196.822433	194.414352	146.146973
2004	3	18	23.6008568	30.5062275	90.2275925	99.0169296	255.869827	186.433884	154.905014	85.0147476	190.124832	187.017715	174.495911
2004	3	19	20.5530853	26.7002716	103.981758	115.121765	272.061127	193.390137	152.560028	83.2989578	182.802063	178.828339	163.935745
2004	3	20	15.8476772	20.6147251	121.366241	134.91243	289.609528	201.407608	161.228226	86.9861069	186.783279	179.996521	157.465042
2004	3	21	15.9464273	20.8174934	139.380127	154.005142	319.601379	214.344757	174.09108	93.0617142	205.228531	196.027542	182.362991
2004	3	22	14.9457722	19.3717918	144.728058	157.11795	344.211304	221.420059	173.308044	92.1119995	222.221207	212.654938	193.839691
2004	3	23	15.6447678	20.1843643	153.234695	164.664749	389.803101	237.257614	180.286148	96.549675	250.106796	240.213303	177.851105
2004	3	24	16.2231445	20.594429	163.649017	175.842804	431.419403	250.072479	179.499725	99.7071686	253.220474	243.28421	144.533508
2004	3	25	16.7999306	21.1792679	197.632034	210.831284	444.984589	248.685013	184.008041	104.902184	264.689453	252.960464	120.980705
2004	3	26	21.3698769	26.8027439	234.577591	247.565598	453.221558	242.39447	186.926086	107.099281	295.595306	277.474396	112.377869
2004	3	27	25.4852142	31.8580608	244.186325	254.229553	447.894318	225.948456	175.017014	99.2881851	274.574921	257.343353	113.188019
2004	3	28	27.930275	34.8433838	235.117889	241.861343	417.108826	199.276749	148.394104	82.5377045	278.813843	263.880859	116.439674
2004	3	29	30.4793396	37.9937134	209.839005	214.576218	399.083252	181.819443	133.375488	72.9117126	267.927734	256.05069	113.172394
2004	3	30	28.2505913	35.267231	219.826096	227.068817	418.889282	185.545197	134.448883	72.1455154	244.393524	233.846573	134.371475
2004	3	31	27.2843323	34.0288391	241.484543	252.297028	444.923157	204.794479	139.854187	74.4832153	207.764206	196.761383	156.810837
2004	4	1	38.4004173	48.466938	266.067902	276.500183	457.70462	235.416779	154.24968	81.6979065	186.603348	174.178955	154.595657
2004	4	2	47.6790466	59.8030167	289.729584	296.837585	456.272614	274.439209	182.406021	96.5113602	189.537537	175.056076	147.951019
2004	4	3	44.1414871	55.6025505	282.303192	286.222565	449.389709	313.697113	210.877426	111.780891	198.060944	183.035706	167.00679
2004	4	4	40.2765617	51.4178696	262.906158	264.45871	424.741791	326.022339	257.752167	137.584335	217.275604	200.668091	177.400772
2004	4	5	42.0942879	54.4749489	245.397675	247.346573	377.031555	306.651215	313.290558	167.925446	283.238831	261.084442	194.999039
2004	4	6	47.1800117	60.8907394	234.826584	237.29718	321.033295	266.615173	391.957153	211.310608	452.28363	420.179047	225.955963
2004	4	7	44.028759	56.3636932	212.871948	216.024124	268.8078	223.330414	433.541107	235.932175	491.917847	466.175934	233.813629
2004	4	8	34.2630463	43.6381721	216.142731	222.781021	223.228622	182.206207	466.304779	256.064148	513.578613	494.485565	265.853607
2004	4	9	27.0974865	34.6721268	227.148666	234.594299	192.848404	155.328278	506.552338	280.736328	517.073486	512.407654	315.26181
2004	4	10	22.5299358	29.1053085	236.159821	244.927567	177.94516	141.490753	551.954651	307.247711	523.796021	529.003845	297.208527
2004	4	11	27.9512615	36.0589714	242.055237	249.686584	157.9991	123.700912	622.510071	346.277618	634.627686	646.172119	263.415924
2004	4	12	43.8117104	56.1209679	327.49353	335.612061	174.309235	135.532776	724.881042	402.32901	758.918701	763.52301	274.989899
2004	4	13	50.7618408	64.9322433	392.842072	402.149017	219.550171	170.890167	824.906616	456.934265	910.085327	892.753784	326.664246
2004	4	14	57.8466454	74.2751236	553.528137	564.67157	290.16156	225.637009	864.318665	479.971069	1048.64771	1003.82837	421.430969
2004	4	15	54.8899765	71.0521164	699.858704	708.216064	344.828705	268.319946	933.756714	517.722046	1169.17029	1110.12781	475.645294
2004	4	16	59.2799416	77.1448135	672.610413	698.670715	325.037079	253.042145	1018.33008	567.601379	1201.00342	1156.79382	456.341492
2004	4	17	76.7653656	99.9788589	604.670288	638.840698	306.263184	238.093155	1087.7937	615.039856	1162.73145	1130.90234	420.865173
2004	4	18	80.4480209	105.728561	489.659058	524.112122	253.456909	194.677231	1095.70374	628.097168	972.988953	949.661011	389.198853
2004	4	19	99.4414291	131.734283	440.097321	470.008972	233.408203	177.214279	1032.94409	596.436829	815.425354	787.728516	375.746368
2004	4	20	108.38121	145.016983	429.772827	452.870911	234.166901	178.556915	928.821289	537.54895	733.428467	696.662781	384.010529
2004	4	21	99.5648499	133.415665	404.383057	424.339539	264.511383	202.034058	823.847839	477.30072	662.36792	624.969116	415.28302
2004	4	22	125.217796	165.171097	440.319183	460.059662	323.225922	246.988403	814.05957	472.707825	711.015869	669.38678	575.028687
2004	4	23	138.653244	182.046066	489.667511	510.510498	359.826935	274.556366	826.782715	479.588715	799.85968	753.293152	685.766846
2004	4	24	132.779602	174.027878	514.565735	535.908691	351.950836	266.155273	828.59491	480.715393	813.418518	766.828491	719.335693
2004	4	25	127.901009	168.321609	541.801636	565.926025	331.792053	248.254776	820.559631	478.534485	790.983826	741.254822	683.271606
2004	4	26	104.46019	138.707275	550.581604	578.734558	325.61142	240.114456	812.634033	478.750824	725.417786	673.035645	584.314453
2004	4	27	112.961571	151.554276	578.136963	604.759766	372.192017	278.678162	844.282715	502.792419	678.349976	621.379761	596.202454
2004	4	28	107.877792	144.204697	511.729828	539.566772	411.396729	310.791138	813.184631	489.984955	583.578369	534.490112	541.296631
2004	4	29	95.8520432	127.672997	446.757111	471.043793	464.939178	349.404358	755.415894	458.589691	569.354126	524.202637	464.852692
2004	4	30	77.2950363	103.351463	425.046875	452.852722	558.019897	418.946014	745.460266	453.699707	531.319092	491.117767	401.738617
2004	5	1	59.1281548	80.0156403	505.835663	546.811707	620.620544	462.772614	767.967957	468.703339	570.493164	529.533752	398.099365
2004	5	2	50.9454498	70.0452194	575.752747	617.290649	579.850525	428.293823	769.17804	470.197662	624.629395	579.862305	427.670563
2004	5	3	46.6092148	64.3286819	630.19458	665.290771	538.607483	393.026672	824.466431	509.387238	686.296997	629.997864	468.80249
2004	5	4	43.530571	60.2858887	638.694702	663.215393	485.465057	352.640991	896.327087	557.726196	730.396484	665.518066	482.661865
2004	5	5	36.8784218	51.8144226	597.736389	609.861877	460.232117	338.559265	928.252014	579.762146	725.948608	660.138367	534.94519
2004	5	6	32.4760857	46.283268	546.886047	554.066833	457.453613	337.681763	1017.07599	633.418457	842.732971	775.204468	584.351013
2004	5	7	34.2568054	48.7493248	499.131622	508.57843	417.666077	304.129791	1109.53906	687.53595	1025.48645	967.195435	550.49646
2004	5	8	42.4866714	59.5978317	461.033813	470.957123	417.984924	301.851898	1171.43274	728.561279	1193.38184	1140.22327	534.212402
2004	5	9	49.6506348	69.270462	490.605286	496.964355	415.899017	305.875824	1236.99036	773.620239	1260.62354	1206.72412	536.52417
2004	5	10	74.0678635	99.3298111	617.299622	609.702759	414.744537	303.87442	1413.73767	889.91217	1389.56348	1301.45154	586.080383
2004	5	11	101.945053	133.770721	866.661316	853.070862	434.560486	315.753571	1651.94983	1050.00061	1580.47937	1441.65857	730.121521
2004	5	12	127.993896	166.724243	929.766296	915.119812	418.654236	299.22052	1876.86304	1210.81042	1809.59302	1634.48083	928.033508
2004	5	13	154.910812	199.859573	951.755493	939.604248	395.888123	278.913757	1972.83215	1291.15234	1928.48279	1732.03577	1034.55603
2004	5	14	149.914429	195.30484	915.718079	896.770813	354.452393	247.65242	1931.13086	1282.49744	1932.08447	1733.0188	1096.5918
2004	5	15	157.202896	207.426849	870.556396	845.312317	305.958374	212.012955	1979.42993	1331.96143	2148.87378	1948.96619	1046.57117
2004	5	16	150.132858	202.428345	801.39325	774.914001	274.218872	188.273056	2207.95166	1545.23438	2052.26611	1857.92676	1003.30353
2004	5	17	165.289825	224.47229	964.009399	966.240112	291.11557	203.119171	2847.1189	2124.04907	2125.2417	1944.15918	869.532043
2004	5	18	258.595825	342.851074	1845.18201	1910.87964	388.794922	289.755432	3786.41602	3019.30786	3042.82251	2872.41187	911.56781
2004	5	19	309.467865	409.510315	2446.74683	2542.00439	475.769897	365.956543	4089.06445	3335.41675	4096.0918	3915.48242	1523.87427
2004	5	20	345.992889	459.19104	2494.18774	2611.49268	451.604584	348.133453	4053.21069	3286.33569	4417.68115	4231.98682	2136.82544
2004	5	21	423.304413	565.741333	2329.91309	2461.38208	415.592682	317.787903	3929.3562	3182.7002	4396.82178	4211.14307	2258.04102
2004	5	22	518.421936	699.360413	2347.32227	2519.75488	388.759369	293.192749	3587.0874	2896.0564	4339.5249	4146.26367	2203.7085
2004	5	23	621.690552	848.345886	2449.15479	2641.28687	367.320251	275.381592	3468.61011	2831.11279	4453.44238	4212.86084	2528.35449
2004	5	24	642.47998	887.06366	2493.6167	2704.79858	352.837708	264.84552	3195.31665	2631.91016	4509.00488	4229.87402	3412.76172
2004	5	25	649.134583	907.905823	2317.02124	2525.323	312.104797	231.34256	2909.83276	2415.49976	4197.79004	3914.16455	3945.72046
2004	5	26	665.196716	938.199585	2150.56372	2356.13208	278.659119	202.717789	2849.40332	2367.15112	3995.51367	3737.78418	3712.15039
2004	5	27	596.035583	846.782593	1893.87183	2070.45728	244.929932	174.045349	2718.06934	2280.42725	3575.93433	3361.65063	3264.53491
2004	5	28	479.972137	691.115723	1590.43018	1722.82812	206.620056	140.766296	2650.84277	2275.01416	2986.49585	2792.57886	2722.2439
2004	5	29	388.051575	566.022095	1295.37256	1381.09741	180.437881	117.224258	2471.28174	2158.86353	2481.71021	2277.20459	2198.09448
2004	5	30	312.058563	465.050629	990.920898	1032.48926	156.981201	95.6439056	2285.05347	2023.60828	2019.78711	1805.40039	1734.41211
2004	5	31	289.101044	434.183228	801.579346	818.313904	147.401459	86.4425812	2160.19312	1936.64941	1766.64355	1557.48364	1440.46045
2004	6	1	303.162292	450.912872	720.51123	728.224243	162.765274	101.862251	1998.83105	1811.09363	1716.48792	1519.13989	1423.97095
2004	6	2	368.596649	539.64386	672.452698	673.720703	193.417526	131.648972	1827.32397	1677.21765	1729.94324	1530.55872	1431.67859
2004	6	3	439.680054	637.794373	643.554993	640.653198	233.022247	168.205414	1566.78687	1450.96936	1644.89685	1453.99927	1487.14722
2004	6	4	451.988373	658.003906	633.07959	632.068787	276.77298	208.558273	1346.27356	1257.56909	1529.38586	1358.88757	1620.31396
2004	6	5	428.888062	630.929199	641.27478	646.421265	307.762421	238.381287	1174.78711	1108.67944	1362.68921	1220.01782	1910.09241
2004	6	6	369.480927	554.111267	696.459167	714.638977	327.47998	257.785828	1085.76721	1039.11279	1233.36682	1115.69873	1988.01172
2004	6	7	337.348938	508.828766	693.021118	708.379822	337.359894	266.878845	1036.51282	1005.28455	1134.18323	1033.29456	1837.02002
2004	6	8	349.518127	517.68988	748.643433	775.877075	422.997803	351.123688	1014.54272	988.813904	1130.85864	1058.85266	1713.13867
2004	6	9	351.512573	517.993286	897.05011	957.436401	491.464355	421.185516	1049.57495	1043.34436	1147.94275	1083.89185	1749.19666
2004	6	10	337.989349	500.902252	927.27301	988.827576	513.579834	442.618347	1037.40344	1051.16394	1128.35706	1056.68286	1764.44299
2004	6	11	309.971893	467.528748	947.190979	1003.91101	487.115662	414.799194	1053.65747	1070.43726	1216.30371	1134.46899	1797.84399
2004	6	12	278.674622	429.108765	939.822571	982.482117	437.868286	363.488373	1161.30139	1188.25757	1271.60645	1180.80957	1876.24475
2004	6	13	284.627472	436.327271	1060.24207	1126.88245	629.581604	526.958069	1406.62488	1440.57495	1482.28027	1434.13513	2037.70947
2004	6	14	326.554474	486.936035	1339.23071	1470.33484	974.315857	842.718079	1729.84595	1758.46765	1926.09631	1974.19922	2364.21606
2004	6	15	363.321838	532.605286	1531.99451	1692.66919	1151.96045	1001.86725	1989.61243	1995.474	2043.70154	2123.0127	2638.16943
2004	6	16	471.431366	673.440918	1734.88062	1907.32629	1352.81091	1150.27979	2228.50146	2156.56152	2490.37671	2567.10791	2718.23682
2004	6	17	689.514587	968.766724	2258.73022	2483.99878	2214.0249	1840.56519	3006.37451	2836.38916	3618.35376	3708.46069	2962.27344
2004	6	18	901.201599	1263.34314	2644.28027	2899.52197	2890.27612	2364.56152	3700.89014	3391	4016.45288	4113.28516	3797.7561
2004	6	19	1237.67529	1718.40149	3255.55762	3603.31055	3645.2688	2931.42529	4844.01221	4239.47998	4696.46387	4887.771	4574.77295
2004	6	20	1482.39258	2046.10645	4119.75244	4583.66455	4259.6001	3442.73462	6571.76709	5606.10547	5122.19824	5418.57178	5449.896
2004	6	21	1469.6106	2038.20776	4561.63281	5078.55713	4745.34766	3860.44263	8508.63086	7175.85107	5559.62256	5916.91553	6599.90381
2004	6	22	1440.58142	2020.28552	4826.53711	5385.44043	4921.44043	4017.94897	10127.7422	8444.6543	6001.10986	6408.31592	7097.38965
2004	6	23	1402.01221	1977.85376	4781.77539	5342.54297	4662.9248	3801.16406	11521.6689	9350.50195	5823.36572	6183.06006	7357.83203
2004	6	24	1423.14246	2006.08826	4906.68652	5480.08936	4263.54004	3445.9248	12532.7012	9877.60254	5722.44238	6060.03906	7214.49316
2004	6	25	1358.48303	1928.98608	4945.87891	5497.96875	3732.19873	2985.14819	12823.6162	10018.918	5575.01172	5865.7959	6666.56592
2004	6	26	1199.94885	1732.93213	4552.39893	5025.24805	3057.79468	2412.9502	12174.2383	9528.92578	5058.12695	5261.42529	6205.28955
2004	6	27	965.893127	1435.57251	3790.25977	4131.88281	2382.82861	1846.99829	10216.5469	8174.70996	4197.81152	4292.03271	5672.55908
2004	6	28	774.770874	1189.53528	2950.27124	3157.146	1899.06714	1490.29883	7894.93604	6576.95068	3345.42725	3343.3584	4700.97607
2004	6	29	676.785339	1053.599	2272.24609	2367.10864	1618.86804	1288.12061	6116.5835	5364.6582	2758.34131	2697.75952	3694.86084
2004	6	30	652.008545	1010.02106	1890.64185	1926.66504	1617.94861	1360.37402	5146.03027	4736.01172	2660.02026	2605.13892	2898.37817
2004	7	1	641.312073	990.421021	1715.98755	1720.90015	1718.01709	1484.82898	4741.64844	4487.76123	2644.625	2596.67139	2742.28833
2004	7	2	822.575867	1226.15759	1786.30005	1814.14941	2326.68408	2110.7229	4807.26221	4578.34668	2705.68994	2663.19434	2774.03589
2004	7	3	982.47467	1437.15808	2033.81567	2109.2356	3201.28369	2897.90259	4998.17822	4706.07812	2828.35107	2798.63892	3049.78931
2004	7	4	1113.2832	1609.55225	2330.52295	2451.29785	3773.0813	3336.20044	5603.93359	5148.02734	3341.58081	3341.63623	3258.68848
2004	7	5	1254.94556	1808.00928	2576.74951	2722.60278	5047.82812	4235.50684	6176.7002	5491.32568	3733.48657	3731.90796	3555.91846
2004	7	6	1408.34119	2017.71057	2979.47656	3159.57129	5404.65771	4409.24658	6846.42383	5902.17236	4503.08594	4489.79053	3771.68384
2004	7	7	1765.16016	2480.70215	3634.30054	3869.38208	5709.43066	4631.02051	7716.38965	6483.33594	5594.3667	5549.26025	4297.07324
2004	7	8	2422.88403	3354.05371	4731.05908	5050.31641	6497.05615	5333.7373	9014.05859	7346.8916	6918.06494	6830.78857	5698.40234
2004	7	9	3166.78174	4369.89355	5794.82275	6187.79492	7703.84326	6368.03223	10475.0947	8366.04395	8224.60742	8056.6333	7571.52979
2004	7	10	3676.10938	5086.46045	6482.65576	6917.60303	8664.21875	7032.27295	11755.4805	9250.41895	9707.9043	9429.77734	9042.7373
2004	7	11	3785.91504	5275.31494	6512.35449	6926.35254	8284.75488	6661.83447	12395.8613	9825.24707	9684.64648	9313.76074	10232.9434
2004	7	12	3724.97314	5202.33691	6343.02393	6725.2749	7288.62695	5777.87988	12068.5693	9759.78223	9088.50586	8658.40723	10618.3125
2004	7	13	3981.61255	5508.91309	6246.2085	6622.9668	6296.56006	5034.89062	11676.665	9634.81836	8463.72266	8032.57178	10478.6836
2004	7	14	3986.64966	5507.43018	6058.64209	6423.38916	5570.01416	4557.31494	11391.2471	9612.10742	8044.17969	7654.06396	10283.584
2004	7	15	3691.23462	5127.97363	5877.45508	6218.00781	5117.64502	4285.2832	10847.0107	9377.20312	7903.94434	7523.58545	9778.10938
2004	7	16	3507.11841	4871.45459	5616.75	5929.04053	4701.57666	4042.00122	9944.56738	8924.10742	7239.11719	6865.83301	9161.65234
2004	7	17	3598.11035	4958.81201	5465.58936	5756.58252	4549.75195	3959.16626	8908.12305	8334.0752	6742.97607	6357.90039	9052.74512
2004	7	18	4019.59351	5473.66064	5625.28564	5938.05957	4855.06934	4243.9209	8269.71289	7984.27686	6608.7417	6213.68896	8912.18848
2004	7	19	4082.50928	5548.80176	5553.7168	5859.66748	4911.8418	4283.45947	7971.1084	7871.9502	6524.95068	6151.25732	8765.57715
2004	7	20	3691.87842	5058.38623	5291.32373	5564.15674	4741.58105	4121.86963	7967.92529	7971.51367	6349.70117	5980.5332	8610.69434
2004	7	21	3212.33252	4453.34717	5085.25586	5336.99219	4650.22314	4016.24951	8482.37695	8407.78125	6266.98682	5905.41553	7963.396
2004	7	22	3095.50903	4284.30615	5154.49561	5414.60645	4935.66211	4290.96582	9370.39355	9099.92383	6632.20605	6281.73486	7608.77588
2004	7	23	2998.81055	4149.91748	5247.78662	5515.24756	5160.10986	4525.73584	10277.8281	9806.06836	6830.47705	6466.67432	7483.2334
2004	7	24	2948.10449	4071.86011	5344.29639	5625.82178	5170.43408	4543.23779	10958.4912	10411.3936	6885.97461	6496.92236	7468.54297
2004	7	25	2682.32715	3732.26733	5122.37207	5370.72656	5598.31641	4821.27637	11025.2256	10596.3848	6590.62939	6176.39062	7011.45361
2004	7	26	2410.94312	3395.5061	4639.80811	4822.31396	5620.00146	4791.56299	10462.5205	10280.7422	5993.14014	5564.03613	6141.94971
2004	7	27	2427.53955	3392.87451	4553.38574	4731.33643	5593.85059	4844.15674	10051.1973	10094.2861	6045.62598	5680.84229	5546.47119
2004	7	28	2598.81616	3571.50659	4628.59326	4816.76416	5214.13281	4587.60547	9855.75488	10003.6621	6101.38379	5775.13281	5749.04736
2004	7	29	2884.70239	3889.33862	5072.66797	5311.75439	5355.51221	4782.46045	10167.5586	10238.5781	6319.47119	6003.3335	6420.31641
2004	7	30	3288.61108	4360.99658	5771.93457	6091.29297	6043.97607	5389.64307	11000.1582	10852.1836	7002.49072	6705.52441	7576.18799
2004	7	31	3680.99951	4844.48877	6235.07959	6584.1167	6092.20996	5372.729	11629.3213	11299.6543	7429.94629	7098.1167	8466.40332
2004	8	1	4244.68457	5561.96484	6761.36426	7156.37598	6222.54639	5489.00342	12656.8369	12171.2334	7904.87061	7568.04248	8582.12988
2004	8	2	4567.69873	5978.06055	6884.24219	7287.98389	5726.26172	5050.3335	13269.0615	12768.0859	7885.39258	7543.55127	8512.8916
2004	8	3	4661.80859	6092.6665	7104.95801	7532.56396	5460.03223	4864.63037	13846.9824	13286.2305	8181.97607	7838.04102	8081.64209
2004	8	4	4545.59912	5931.54492	7025.3335	7438.52881	5161.74463	4630.84082	14262.0117	13693.3096	8229.34375	7880.94336	7815.75293
2004	8	5	4186.46289	5471.71533	6690.69238	7058.04688	4770.43506	4278.58154	14168.0986	13673.4473	7914.84766	7546.05078	7617.396
2004	8	6	3913.15234	5114.25049	6431.5376	6766.57178	4723.24609	4246.19971	13999.1875	13587.9854	7788.22266	7409.08398	7133.08936
2004	8	7	3560.90845	4659.81055	6065.84375	6374.42334	4761.25391	4314.2251	13621.1631	13389.0234	7622.18994	7245.85352	6868.85205
2004	8	8	3393.99146	4435.42041	5632.2749	5896.69336	4600.58398	4230.7583	12945.9365	13026.7441	7170.64502	6793.5874	6679.7207
2004	8	9	3514.47266	4567.01123	5322.73633	5551.36914	4425.65918	4073.16479	12238.5752	12660.6953	6844.73584	6463.10352	6525.22119
2004	8	10	3488.99512	4519.65039	5049.86963	5239.80078	4405.36914	4022.76025	11700.9697	12405.1172	6660.42041	6276.96094	6346.03467
2004	8	11	3294.82861	4269.82568	4883.49414	5036.66309	4330.86914	3946.66382	11511.6553	12335.2607	6485.13818	6105.51953	6000.0459
2004	8	12	3392.87036	4369.31738	4987.41357	5153.95996	4459.54004	4012.84131	11853.1777	12552.7568	6472.69824	6097.39941	5866.19043
2004	8	13	3796.23535	4854.91113	5165.55664	5350.26318	4231.61475	3807.04102	12120.4062	12721.3818	6673.70654	6301.83936	6053.18555
2004	8	14	4006.68286	5111.71875	5470.47461	5683.66455	3995.67773	3617.52661	12148.8232	12762.7832	6931.80322	6570.67188	6409.28076
2004	8	15	3924.99585	5012.44043	5528.44287	5741.80859	3857.00952	3553.15503	12012.9277	12716.5371	6997.66943	6660.03467	6611.96729
2004	8	16	3789.31836	4828.7251	5508.89551	5733.03076	3754.8291	3529.2981	11955.9697	12730.8457	7099.32471	6812.09082	6727.80273
2004	8	17	3587.40967	4555.94824	5422.48047	5649.60352	3865.47339	3659.81372	11553.7822	12498.1914	6831.78906	6566.72021	6827.24268
2004	8	18	3400.6084	4304.42236	5303.104	5526.41406	3818.94849	3637.22095	10919.4844	12032.3867	6479.14453	6230.35059	6739.30615
2004	8	19	3278.40308	4136.37842	5366.2876	5603.59863	3806.62427	3619.07031	10678.5479	11809.6006	6212.14307	5981.0708	6673.21631
2004	8	20	3280.67529	4123.88525	5607.51025	5882.66602	3836.22168	3647.45752	11013.5928	11978.9883	6295.99805	6094.30957	6724.31348
2004	8	21	3454.8645	4333.53564	6170.61621	6520.62402	3906.8103	3718.39551	11524.9824	12316.2656	6755.22168	6586.41064	7174.96582
2004	8	22	3613.76294	4530.17139	6559.56299	6943.83057	4179.62939	3928.4834	11786.2422	12504.4551	7027.86865	6867.7041	7618.75977
2004	8	23	3532.91553	4429.5415	6475.11182	6828.93213	4384.0293	4076.10864	11563.3398	12346.4209	7091.08203	6913.37891	7787.40039
2004	8	24	3293.25415	4133.19092	6367.11475	6692.98291	4406.17529	4073.94995	11394.1543	12199.292	7072.44238	6879.1377	7539.521
2004	8	25	2877.54492	3606.55615	5900.73633	6148.02783	4276.65039	3974.11401	11008.4365	11897.1904	6598.43945	6379.02686	7267.74268
2004	8	26	2540.90454	3171.2356	5397.59326	5569.44434	4101.84814	3850.99731	10353.3389	11427.1016	6119.72998	5886.68896	6841.69873
2004	8	27	2334.36743	2894.97998	4953.75537	5060.28369	4098.00684	3875.38281	9536.28125	10845.8545	5743.94434	5511.68457	6575.79199
2004	8	28	2249.02881	2766.45215	4539.66797	4582.95557	4106.20459	3890.97437	8819.76367	10322.7881	5527.53857	5300.49268	6314.24512
2004	8	29	2259.07104	2754.56909	4302.29785	4303.04053	4125.00342	3912.46704	8367.73047	9958.6875	5334.49951	5109.83057	5844.58691
2004	8	30	2331.32812	2824.56421	4317.625	4306.10547	4363.30371	4141.24023	8293.4502	9845.70703	5397.74609	5183.90186	5540.97705
2004	8	31	2398.12988	2895.21436	4310.03711	4285.30615	4476.99072	4223.25537	8259.44824	9762.74414	5315.17285	5102.69287	5396.75635
2004	9	1	2437.26611	2940.69922	4481.79053	4474.24121	4919.52246	4626.65088	8374.50391	9785.98926	5551.48389	5359.75244	5325.85742
2004	9	2	2358.42603	2832.61401	4642.91504	4647.48145	5241.23877	4901.0293	8484.15234	9796.02344	5615.03955	5425.61475	5351.99854
2004	9	3	2243.89233	2673.04736	4573.69287	4556.66846	5302.45752	4938.29883	8492.79883	9744.88672	5438.24365	5249.72803	5244.14648
2004	9	4	2176.92334	2571.4314	4566.54395	4538.0376	5512.04688	5091.87744	8695.90625	9833.5498	5424.81934	5242.7832	5016.30322
2004	9	5	2182.28174	2562.45166	4450.00049	4393.26416	5687.80859	5206.24219	8834.21582	9872.70312	5410.71582	5228.10547	4963.25146
2004	9	6	2222.57666	2604.53442	4371.7251	4289.56738	5876.92334	5369.5708	9184.71875	10066.1543	5504.8457	5325.00488	4936.12646
2004	9	7	2292.96777	2686.78906	4339.90625	4239.79297	5917.66016	5440.69385	9749.72949	10369.5684	5832.12598	5648.25049	4809.2334
2004	9	8	2404.09766	2820.75415	4378.94678	4271.23828	5815.52197	5425.66553	10586.0557	10882.4639	6390.35107	6217.23291	4668.83057
2004	9	9	2290.94946	2670.52588	4318.06299	4185.37158	5453.71191	5130.73975	10813.8115	11031.6709	6598.31299	6432.81299	4462.09082
2004	9	10	2107.05786	2428.39111	4070.7019	3893.81274	5127.34668	4835.38477	10484.3516	10808.5762	6290.85107	6137.14355	4272.70361
2004	9	11	1974.30835	2251.23389	3942.42847	3728.19067	4773.71289	4523.67285	9638.5918	10212.248	5845.3208	5678.26465	4055.69067
2004	9	12	1888.99451	2133.86499	3909.56055	3678.97803	4335.47949	4163.6084	8694.28125	9542.47266	5471.73242	5287.0498	3825.00098
2004	9	13	1805.71582	2018.65076	3697.74023	3429.60059	3841.54663	3772.56152	7780.18799	8898.08496	4921.33496	4716.98193	3736.39771
2004	9	14	1795.27612	1998.25879	3511.62402	3216.51489	3424.875	3428.59839	7026.43359	8356.96777	4469.46436	4252.60596	3827.85034
2004	9	15	1889.1554	2114.60596	3562.90894	3281.89673	3208.18164	3246.51367	6636.54883	8044.40771	4229.64697	4024.46411	3965.98242
2004	9	16	1917.99573	2147.13403	3730.87793	3474.28979	3086.83545	3132.1333	6490.70703	7875.88721	4228.47852	4043.45459	4255.18799
2004	9	17	1780.69336	1962.08276	3707.71411	3439.42432	2930.61206	2984.65771	6358.02637	7720.76367	4187.22852	4004.91162	4648.26611
2004	9	18	1609.5907	1732.49146	3658.67798	3381.70728	2744.89966	2808.06421	6201.9375	7552.73291	4077.80493	3900.67407	4784.55713
2004	9	19	1457.14453	1526.20349	3423.98389	3103.50391	2586.21143	2656.49561	5975.91016	7342.20312	3912.1792	3732.02002	4606.20459
2004	9	20	1365.48633	1398.70007	3190.10742	2818.83252	2472.14185	2544.39771	5706.55273	7096.9502	3684.46704	3496.58765	4199.64746
2004	9	21	1329.69165	1343.13367	3012.5625	2601.09497	2430.0437	2501.01538	5544.5166	6913.29639	3510.72339	3321.40918	3843.64331
2004	9	22	1350.67969	1360.57886	2915.00928	2477.53027	2421.68726	2485.3208	5595.28418	6864.69092	3473.10278	3292.97876	3663.90796
2004	9	23	1362.65735	1370.57251	2908.01636	2462.29736	2419.00122	2471.49927	5591.63574	6787.13428	3417.83716	3247.78369	3560.13599
2004	9	24	1392.27808	1405.67285	2888.68994	2433.104	2405.9812	2446.05884	5518.38428	6670.6167	3341.02515	3176.7937	3540.62231
2004	9	25	1421.71814	1443.52112	2907.57056	2447.17871	2377.72314	2397.98584	5441.9126	6546.31006	3278.78198	3114.55127	3506.36499
2004	9	26	1378.05615	1386.59143	2840.58765	2363.84106	2309.89331	2313.84155	5272.82959	6364.34814	3162.80542	2993.65381	3627.55054
2004	9	27	1357.18311	1358.82141	2837.48364	2352.89526	2296.41724	2283.30835	5230.61133	6255.53076	3152.59888	2988.2981	3597.30786
2004	9	28	1333.53235	1326.76489	2870.94043	2385.57959	2344.9856	2318.35229	5552.2832	6386.29346	3207.35156	3055.04224	3406.66431
2004	9	29	1261.50439	1233.37695	2819.58887	2324.80688	2360.53418	2319.38843	5803.10059	6474.43848	3254.66162	3116.89966	3326.0625
2004	9	30	1258.87939	1230.50647	2883.65796	2401.26123	2457.15698	2385.12134	6010.94238	6526.71045	3421.97559	3298.43628	3315.73438
2004	10	1	1334.05835	1328.52173	3049.49976	2585.75391	2655.00293	2535.54028	6091.83545	6502.65625	3578.08789	3464.90845	3370.68579
2004	10	2	1410.02356	1430.00647	3302.55054	2861.6958	2794.6062	2651.70459	6210.42676	6538.26025	3609.17578	3502.3562	3626.56421
2004	10	3	1359.2345	1367.8728	3391.22144	2959.7959	2743.31641	2587.7019	6167.75439	6464.38037	3600.77344	3493.5625	3740.60425
2004	10	4	1268.28955	1253.16504	3333.74048	2892.49268	2574.073	2417.0498	6273.9248	6466.00537	3571.86694	3464.23145	3619.28369
2004	10	5	1253.09229	1233.24023	3333.79175	2884.92749	2456.50195	2278.57446	6525.39307	6558.07568	3568.0835	3453.09375	3530.823
2004	10	6	1252.03699	1228.33191	3326.31763	2873.70776	2367.48364	2174.36792	6707.69336	6585.10645	3743.24219	3633.38843	3623.82178
2004	10	7	1213.53699	1179.00085	3296.31592	2832.36792	2265.38257	2066.0769	6668.01758	6496.58203	3775.76611	3651.75464	3631.53491
2004	10	8	1203.73877	1167.36877	3554.69604	3115.30933	2523.28833	2250.74146	6662.76611	6445.0293	4090.40356	3962.1665	3604.51099
2004	10	9	1222.25098	1193.08545	3578.43506	3140.13623	3001.95093	2636.17773	6497.58008	6302.74316	4007.2019	3867.07959	3742.67554
2004	10	10	1247.35498	1229.45923	3416.58691	2961.81812	2997.91187	2625.61157	6171.71533	6068.49463	3743.74438	3587.84375	3746.69556
2004	10	11	1230.48645	1211.57373	3164.3811	2684.91968	2749.20972	2413.48047	5803.86279	5808.07715	3447.77246	3288.96973	3798.12524
2004	10	12	1188.01819	1162.81494	2960.19067	2458.04639	2433.09033	2151.93945	5442.24023	5563.72705	3189.39087	3029.6311	3686.03394
2004	10	13	1083.57849	1028.39526	2704.81812	2165.59009	2130.94849	1892.22437	5020.66846	5289.88672	2948.09204	2780.96216	3453.52051
2004	10	14	987.08667	901.84491	2446.58813	1875.4696	1978.57581	1760.00281	4636.4209	5027.03223	2735.32324	2562.45508	3194.81323
2004	10	15	938.644775	835.817627	2277.00928	1688.32251	1830.69861	1629.3092	4372.02344	4833.04297	2589.82812	2414.2019	2946.3916
2004	10	16	915.348022	802.737793	2134.5979	1532.77258	1730.68018	1534.45667	4201.6333	4687.09277	2459.42969	2281.08423	2818.00366
2004	10	17	885.453491	764.791626	2081.52661	1481.69666	1689.75317	1490.76782	4173.63867	4621.92041	2409.15601	2232.36011	2690.01855
2004	10	18	842.21936	710.396362	2036.21643	1439.66394	1657.3302	1453.66675	4169.10693	4570.43164	2352.63306	2179.21533	2548.95605
2004	10	19	801.357971	659.389282	2005.80652	1414.70459	1657.21338	1443.88416	4226.64795	4547.98535	2371.01074	2207.70459	2425.6106
2004	10	20	767.756165	617.278931	2004.70898	1422.60938	1655.33752	1432.07178	4196.7915	4470.12939	2396.50146	2241.55615	2342.34619
2004	10	21	740.743652	583.371216	1939.0365	1351.25977	1601.80823	1375.90405	3998.42554	4289.01855	2311.1167	2154.95361	2270.20337
2004	10	22	714.916138	550.549866	1835.3219	1237.63562	1535.49915	1309.83203	3759.67163	4081.77417	2198.60352	2042.93372	2195.34302
2004	10	23	695.059204	525.101257	1728.54065	1123.44031	1468.17297	1245.48096	3552.30371	3891.0708	2080.72803	1929.64465	2110.98975
2004	10	24	678.210327	504.152069	1637.12476	1032.54663	1426.5824	1204.13794	3417.82886	3740.91919	2006.30444	1869.05151	2027.54956
2004	10	25	655.289612	475.24762	1574.6217	977.645813	1400.06445	1179.17078	3310.09546	3611.17432	1940.93005	1818.25513	1947.3479
2004	10	26	636.839722	453.163483	1527.53564	942.398193	1371.12292	1155.36023	3208.04175	3491.01831	1874.05103	1766.58521	1882.95105
2004	10	27	617.922485	430.89856	1478.02063	905.056702	1318.73376	1111.63721	3088.41895	3369.19214	1816.57703	1722.79688	1815.13318
2004	10	28	594.354919	403.237396	1421.44458	860.449951	1258.08606	1061.27747	2970.26294	3253.10327	1752.36877	1672.11658	1741.15051
2004	10	29	566.941711	371.934052	1359.72949	811.867126	1202.77991	1015.69086	2861.09521	3145.68579	1695.89294	1629.90601	1665.15039
2004	10	30	538.3797	340.929077	1287.03162	748.033875	1154.31543	975.973572	2753.88574	3041.03369	1625.64136	1571.67615	1589.73083
2004	10	31	513.582031	316.829376	1216.91907	686.082947	1112.82849	940.629028	2657.15405	2942.71387	1557.17114	1515.13965	1519.73486
2004	11	1	490.02063	295.45517	1153.27942	630.581238	1071.13513	904.826843	2555.97876	2841.66895	1489.7832	1458.80298	1449.49158
2004	11	2	466.437988	274.711487	1091.63757	576.355957	1025.93457	864.138306	2462.01489	2743.21216	1426.74756	1406.20679	1379.66016
2004	11	3	441.558258	252.094254	1040.0166	532.436401	983.207886	824.427734	2363.29126	2639.19458	1370.10791	1359.91687	1312.62817
2004	11	4	418.414032	232.260696	993.697083	494.717285	942.739929	787.150146	2255.19702	2528.76978	1325.83728	1325.39282	1253.14294
2004	11	5	396.35907	214.102524	940.614746	451.08548	903.112793	751.003845	2148.52344	2420.6084	1273.97693	1283.62122	1196.68359
2004	11	6	373.138519	195.257736	882.067383	403.058563	860.805847	713.663452	2046.21985	2315.36646	1209.68127	1229.91943	1137.83081
2004	11	7	353.349152	181.84433	823.425781	357.045593	817.440796	676.246643	1960.74097	2217.89624	1146.97205	1178.62952	1077.74487
2004	11	8	334.147156	170.661514	770.363708	318.933167	778.157227	642.705139	1890.17542	2128.02856	1077.66455	1120.99854	1021.92188
2004	11	9	313.968536	159.425247	726.229065	292.3974	743.865356	614.989746	1814.01575	2035.55737	1015.57428	1069.56726	970.613342
2004	11	10	294.1474	148.144119	682.471436	267.044586	713.927795	592.583618	1720.81018	1933.31311	959.345093	1023.38159	913.019836
2004	11	11	272.372681	134.007996	638.069397	242.668747	684.353882	571.997559	1630.48645	1833.01221	899.128723	971.827637	852.748169
2004	11	12	251.728653	120.130981	592.862244	218.503845	645.045593	544.706543	1533.36951	1729.5426	837.721802	917.64801	794.748413
2004	11	13	231.872284	106.912163	547.145874	194.401764	597.941956	512.188721	1433.88647	1624.64233	771.539856	857.42511	751.034058
2004	11	14	213.417999	95.3414459	504.802338	173.836685	557.133179	485.616425	1336.06445	1521.77832	717.32019	808.219604	704.461853
2004	11	15	196.397736	85.0597382	464.757355	154.093536	517.946899	461.109894	1230.43738	1415.17786	667.632507	762.91449	656.617249
2004	11	16	180.188828	75.5990829	424.896088	134.273483	484.956665	441.731537	1127.62598	1310.93738	617.756897	716.138	603.141968
2004	11	17	164.804855	66.9923782	389.458282	118.814102	450.32489	420.623779	1030.20825	1210.55725	572.397644	672.502991	549.070007
2004	11	18	149.998474	58.8104706	354.454346	103.547569	409.181061	393.610016	935.301697	1112.36169	521.215698	622.437988	502.076721
2004	11	19	136.97818	52.6583252	325.33075	95.0539093	378.92041	375.067566	849.20636	1021.39075	479.95755	582.246704	460.41922
2004	11	20	124.701836	46.8831558	298.913635	88.0772629	352.001251	359.235962	769.368225	935.252502	438.896973	540.511108	423.270081
2004	11	21	114.572113	43.2208366	275.245941	82.7621613	335.423859	350.682617	697.741272	854.965454	402.670807	501.943298	387.932434
2004	11	22	106.842255	41.9446716	253.385086	77.6595688	313.070007	335.504272	639.911804	783.861938	373.452179	468.523987	356.465637
2004	11	23	97.9164963	38.240345	235.991974	75.3078384	290.786896	318.965332	599.956116	724.934204	352.090607	442.479584	334.107361
2004	11	24	89.7955399	34.7874107	215.465164	67.5044708	272.187347	304.499878	559.021545	669.102417	329.657104	414.905609	317.526855
2004	11	25	84.1963501	33.7075195	196.417389	59.7781601	255.163589	288.802002	517.817871	616.314148	306.316742	386.369324	296.694061
2004	11	26	81.8681183	35.8606834	181.907913	56.0526237	248.042587	280.173187	476.717346	566.447388	286.793365	362.103912	273.983826
2004	11	27	79.7924957	37.6504326	166.050568	49.8128242	231.825714	264.519196	431.950165	517.585571	261.727722	332.722748	252.39859
2004	11	28	74.6031876	35.0485954	153.322479	46.862793	209.775009	245.170746	387.76004	471.931335	235.93396	303.435944	235.22879
2004	11	29	67.8491974	30.7372494	139.521652	42.5085449	183.94162	223.700317	346.542725	430.598602	208.32019	272.556213	216.651749
2004	11	30	62.4430504	28.5605736	126.191803	38.0552902	160.285065	203.567474	312.494446	394.9021	187.485001	248.812698	198.476929
2004	12	1	56.6957359	26.1850567	115.232285	35.4239883	143.386566	188.084641	283.920685	363.161255	173.567642	232.126724	181.34758
2004	12	2	51.2556534	23.9306679	106.150536	33.5650253	131.147446	175.605576	255.965775	332.513733	162.715744	217.79039	167.155472
2004	12	3	45.3821945	20.5104332	97.8967667	31.5829277	121.729042	164.332779	227.166641	302.736816	152.58139	203.673492	153.886047
2004	12	4	40.0181923	17.2006817	89.6569519	28.8974819	112.574211	152.827805	200.641571	275.7258	143.472778	191.051071	147.019958
2004	12	5	35.8589973	14.9233961	82.0873489	26.5369148	104.090942	141.756943	182.39975	254.315323	142.342041	187.729568	145.378021
2004	12	6	31.4424934	11.9856253	74.663353	23.7812309	92.8495636	128.818207	165.224945	235.006195	136.844223	179.913788	131.080444
2004	12	7	28.0253525	10.0039301	70.3195343	24.1788502	84.9785385	118.737923	151.314468	218.13385	130.796921	171.491348	120.696152
2004	12	8	25.0773869	8.38059521	67.2828674	25.5671463	79.1914139	110.90004	136.542404	201.062805	121.971436	159.983307	107.981674
2004	12	9	22.3087311	6.87406015	63.0319138	25.0514278	72.9648895	102.922272	119.982773	182.968674	107.782089	143.000488	98.9423523
2004	12	10	20.0984097	6.06380033	62.2632751	28.1174011	71.3580627	98.5550842	109.925804	168.426498	101.200508	133.878189	102.91951
2004	12	11	18.2350636	5.53037643	58.3612556	26.9411049	67.5384674	92.3876038	104.342819	156.387115	99.0323563	129.339828	110.026772
2004	12	12	16.7744789	5.18595648	54.684227	25.4107437	63.4033813	85.9458618	95.3356018	142.776031	97.3266144	125.426933	111.889877
2004	12	13	15.8197098	5.24820137	58.8852806	32.4582863	63.1444511	82.5728378	84.8766556	129.016541	97.9711151	124.332657	105.787399
2004	12	14	14.8927116	5.16441393	55.3175545	30.3153877	60.9949303	77.7948227	73.8971176	115.627335	91.0941086	115.527481	91.8187103
2004	12	15	13.9556093	4.90976572	53.3933105	29.6944103	56.2628059	71.4415894	66.674614	104.951607	82.4053497	105.200089	76.9150238
2004	12	16	13.0971909	4.64455938	56.2296944	34.5187836	56.2552452	68.9526443	62.7337914	96.8708496	77.5761185	98.9104843	64.0885239
2004	12	17	12.2329578	4.24502468	51.1613388	30.3931103	53.9942017	65.0413742	57.5092468	89.0217133	72.3431244	92.3765488	54.6030312
2004	12	18	11.3526812	3.75082016	49.1614456	29.630394	53.6309357	62.701767	54.4130592	82.866806	68.251915	87.2753601	47.3719635
2004	12	19	10.3725748	3.11840439	43.3929634	24.7509537	48.0843468	56.8286629	50.628643	76.7383575	64.1858444	82.3013916	42.1935692
2004	12	20	9.58197117	2.7651391	36.4003181	18.390337	41.1217957	50.2658043	46.2084846	70.5016785	57.8065376	75.0192566	38.1402359
2004	12	21	9.03578854	2.77215815	32.6454048	15.637289	38.6037216	46.6835175	44.4181099	65.9691391	52.6247444	68.9503098	34.4429359
2004	12	22	8.7011652	3.03118587	27.8169441	11.6022053	34.7475471	42.3277321	42.0460739	61.3726501	47.1664047	62.6335182	32.5341377
2004	12	23	8.19220543	3.06919575	25.3812771	10.1913242	30.9656563	38.0714951	38.5058784	56.3653374	42.6217804	57.4092369	29.532238
2004	12	24	7.51521587	2.88596177	25.0663853	11.1745796	26.8231106	33.7731628	35.949791	52.0403214	42.0361748	56.3615608	27.5200195
2004	12	25	6.8100996	2.52902555	22.7307167	9.63651848	24.1324883	30.655241	34.1339417	48.2882996	38.3881721	51.9953995	24.704195
2004	12	26	6.23898745	2.28420973	20.5872707	8.12673473	21.7033195	27.8562012	33.1326103	45.1866302	34.9678726	47.9115028	23.4024906
2004	12	27	5.93204212	2.38204169	18.5725174	6.71280813	20.2363224	25.9048615	32.068203	42.2557487	33.2482033	45.5253677	25.0544624
2004	12	28	5.75340509	2.6687479	17.0941467	5.90490627	21.2557125	25.9822445	29.1446972	38.6003036	32.0127602	43.8257256	26.8382473
2004	12	29	5.27333784	2.51026106	16.1806583	5.7964344	27.3133926	29.3810539	26.5694008	35.1975822	30.9221516	42.4470291	25.5980396
2004	12	30	4.67023373	2.1215179	15.1588869	5.64770937	30.5037422	30.7835255	27.1468639	33.796196	29.4593811	40.8201866	22.7565193
2004	12	31	4.04462004	1.64920926	15.1716623	6.72589922	29.2558212	29.1443081	27.8686428	32.5568848	28.2025108	39.3717613	24.620842
2005	1	1	3.60990477	1.40422511	17.9606361	10.9356995	30.3426037	29.5890045	28.7944698	31.5847492	28.8377991	39.6679916	36.1056633
2005	1	2	3.42373013	1.45138383	21.2084866	15.4822903	32.5918617	30.9220047	30.7228546	31.4509449	31.9789391	42.3128929	50.9460602
2005	1	3	3.9734447	2.40546155	25.8136425	21.2673779	40.2816315	36.5435104	31.7661533	30.5093956	36.8138924	46.6184349	65.9888916
2005	1	4	4.43259478	3.29081511	25.5573215	21.2464848	47.8342361	41.6889496	28.2315598	27.3344002	38.8446884	47.9311523	64.1379852
2005	1	5	4.92471695	4.17099667	23.2117176	18.8312759	47.3263512	40.468441	26.7426872	25.2980957	39.5602531	47.8170395	57.6140213
2005	1	6	5.24600077	4.74229717	20.9753876	16.5200653	45.4616241	38.1918144	28.6635036	25.3519783	48.6771469	56.2745094	64.270195
2005	1	7	4.82420349	4.11388588	19.1734142	14.6636343	37.7775307	31.4890919	41.2061424	31.4203758	63.7050171	70.2563934	67.2823486
2005	1	8	5.02997208	4.2375288	23.5322857	19.8114758	34.4007034	28.0516567	57.4719315	39.0827751	76.4274292	82.032074	63.5537758
2005	1	9	5.58668947	4.85685968	25.9684124	22.7210064	31.9024029	25.3349762	69.6820602	44.9621735	77.9803009	82.9503326	53.9965706
2005	1	10	5.24060726	4.38818407	23.3483334	19.9473286	26.2533569	20.493969	62.6126328	40.4421387	60.2781143	64.8603821	39.9540138
2005	1	11	5.80701494	5.12219858	18.8577538	15.0842915	21.0398064	16.2062759	46.0389061	31.0736446	42.0532608	46.5485077	29.5695267
2005	1	12	6.12510538	5.52453852	15.475812	11.5502176	16.1650085	12.2977505	31.825243	23.1403961	30.156908	34.6474648	23.0661564
2005	1	13	5.34350634	4.62511539	16.6313095	13.3631735	14.7078209	11.0461235	23.0432339	17.9978924	30.0763988	34.66922	18.3788242
2005	1	14	4.51902056	3.72719812	14.0008917	11.0074406	12.6629925	9.3800621	18.0935555	14.960165	26.730484	31.0342045	15.6589918
2005	1	15	3.52558279	2.66396761	12.5990267	9.84422207	11.4365664	8.25993538	16.0390816	13.2232475	25.6683865	29.74856	13.5648355
2005	1	16	3.02767253	2.23962498	13.1193323	10.9315939	11.6995096	8.5008173	15.282424	12.2256432	30.3778763	34.5684319	16.7019978
2005	1	17	2.93148565	2.36542606	13.3741398	11.7299242	16.2559357	12.5186958	14.336174	11.2875357	39.8776436	44.0005608	18.9551563
2005	1	18	3.14218402	2.87549829	13.2765408	11.9349775	21.2381897	16.8144779	13.4299011	10.3365374	44.6082039	48.6508751	19.5285988
2005	1	19	2.77153969	2.5302515	11.4388514	10.0699587	23.8756485	18.967432	11.9830475	9.17553616	37.8344727	41.2446327	17.4492607
2005	1	20	2.35452175	2.05103421	9.40783405	7.84621716	24.9274883	19.6308079	11.8127661	8.73357964	27.6391087	30.350956	15.2179928
2005	1	21	1.85541379	1.42209601	9.6455946	8.24736977	25.5279751	19.7965317	14.2794666	9.76500511	21.0427074	23.2637615	12.4861059
2005	1	22	1.50499153	0.982477963	9.363307	8.04958439	22.7370319	17.3134708	18.4569798	11.9094048	19.4133568	21.2693558	9.74938774
2005	1	23	1.43486202	0.91844821	8.58970642	7.37090254	20.5173798	15.5272827	18.9118385	12.1342897	17.6230392	19.3232632	8.02692318
2005	1	24	1.28273284	0.776583433	7.78925848	6.67134953	18.0770588	13.7785082	17.4290314	11.3260584	16.8448315	18.6025543	6.79820967
2005	1	25	1.22846222	0.781504095	7.01456451	5.90711784	18.3440132	14.262517	15.9497471	10.5018969	18.5027905	20.4866371	6.16384792
2005	1	26	1.35191524	1.05963659	6.81599474	5.80824947	23.0784054	18.0822201	16.0286922	10.4036436	23.4217758	25.5317421	5.94871998
2005	1	27	1.82621551	1.8178699	7.32228327	6.56410503	31.2787399	25.1506672	18.1667118	11.3712587	30.8906536	32.9335022	7.02854729
2005	1	28	1.87134755	1.99454689	8.40060902	7.93346453	37.2154732	30.0756378	20.2959251	12.25632	33.609005	35.4734421	7.63559198
2005	1	29	1.76429558	1.88810265	9.14592075	8.93052101	40.4080238	32.5209045	20.8527966	12.3715763	35.343647	37.0285797	7.32157087
2005	1	30	1.51632154	1.56481349	8.62824059	8.34694195	40.4089775	32.3293495	18.7036247	10.9447784	30.6574173	31.9149895	6.64306974
2005	1	31	1.69677222	1.78337634	8.49556065	8.17889214	40.6192856	31.9335804	16.89604	9.76678276	28.3102894	29.2450447	6.21649075
2005	2	1	1.78581178	1.88355362	11.3451052	11.2099781	47.4771347	37.0341263	17.065033	9.72789383	31.300209	31.8481388	8.70888805
2005	2	2	1.83568621	1.94158649	11.5925283	11.4966631	62.6231117	49.0637474	16.115324	9.15462017	34.1521912	34.4875946	15.6285696
2005	2	3	1.61732519	1.67596817	10.418499	10.1594734	72.9391556	56.8135262	13.6713829	7.73635817	31.258215	31.3476582	23.0960217
2005	2	4	1.82932031	1.98313212	7.90296698	7.3101716	78.2170486	60.6688652	11.3186016	6.36912966	24.9547901	24.8540764	29.8697815
2005	2	5	2.90077281	3.43677926	5.41071701	4.50604582	73.9440765	56.8312874	9.54180241	5.36006021	19.4224949	19.3106289	25.7007694
2005	2	6	2.60309458	3.06369472	6.03167439	5.27918863	68.2313385	51.8723717	10.139946	5.67324877	19.1657047	19.0700989	25.5774899
2005	2	7	2.14589858	2.46635699	7.05543232	6.53256369	62.8013458	47.062542	11.1938686	6.28249693	20.4358501	20.3466835	21.5047951
2005	2	8	1.47682643	1.58261609	7.42115211	7.02664948	55.8179321	41.4401627	11.1728382	6.2678771	18.8937016	18.6468773	17.0828381
2005	2	9	1.01883709	0.966909111	9.84108353	9.91456127	53.1372871	39.5492477	13.087492	7.32247353	17.3073406	16.9077816	12.9824352
2005	2	10	0.96707052	0.898646414	11.4572802	11.6965437	62.7899628	47.1519356	15.6511517	8.7723074	17.1161537	16.5556068	9.61393261
2005	2	11	0.80705905	0.689441085	11.1059837	11.3530607	68.4644699	51.3748131	15.3465776	8.53730583	18.3725376	17.8545341	13.4646349
2005	2	12	1.35387123	1.41129279	12.8065681	13.32656	81.2211838	60.5913582	19.1432896	10.5863686	29.1556225	28.5175381	35.9664078
2005	2	13	2.89379334	3.39946461	17.0519295	18.0757465	96.4450607	71.674202	25.5496197	14.0626469	43.4066277	42.1193237	42.6626396
2005	2	14	4.57103014	5.53903866	23.7097435	25.4272461	111.467583	82.377594	31.2937775	17.1328449	62.1920204	59.8570747	46.6693382
2005	2	15	4.99120712	6.09344769	28.5326786	30.6823139	125.784454	92.7018814	35.1936493	19.2897606	85.3394547	80.4318237	59.9769859
2005	2	16	4.67268229	5.73903704	28.5528488	30.7044525	146.576431	109.335159	36.6082649	20.1069431	83.3521729	78.8287277	55.7642632
2005	2	17	4.97139931	6.10913849	24.3774147	26.2643337	167.440399	126.162796	36.417347	20.0325813	78.039093	73.8113098	49.0026474
2005	2	18	4.69408512	5.72682714	21.4103756	23.0149517	201.341644	152.235504	35.0874138	19.2563515	83.7574692	79.0682907	41.2954903
2005	2	19	3.80945468	4.53337049	20.913168	22.42239	224.296768	169.298599	35.6149864	19.5288277	81.0522232	76.0135345	33.2092209
2005	2	20	2.99330449	3.47156215	19.8454609	21.0872231	255.381378	191.367569	32.4500313	17.6726456	73.236557	67.9682693	29.7172279
2005	2	21	2.72337365	3.12842584	25.2407818	27.2845936	296.92395	220.542252	35.0423164	18.9795208	65.4507217	61.1469269	27.1950836
2005	2	22	3.52062607	4.23728371	32.2886467	35.0492172	337.79718	250.666061	41.8968315	22.6790981	60.1368408	56.4080086	25.1163864
2005	2	23	3.14368868	3.76341867	27.0077553	29.0472908	347.623016	257.32605	34.2274971	18.458868	57.6381721	54.0039177	20.3935795
2005	2	24	2.60101128	3.03542471	23.0154858	24.495348	336.43454	248.306946	27.082449	14.5196123	62.7784119	58.52314	17.1441002
2005	2	25	2.15007782	2.40692925	23.0849152	24.3894615	307.62851	226.371964	22.8882465	12.0789824	76.5930252	70.9536362	14.9381638
2005	2	26	2.52540779	2.8714304	33.6051674	35.6863518	301.060272	220.858139	24.8667145	13.0985212	100.539139	93.9595947	18.7805748
2005	2	27	2.65454912	3.03002572	43.184967	45.9828949	272.356903	200.762451	27.8988094	14.7767324	114.640877	107.014259	22.7272282
2005	2	28	3.6698494	4.31378746	41.2878494	43.7366028	228.726883	168.727982	28.1275196	14.7861776	108.932365	101.346741	25.9264622
2005	3	1	4.57723856	5.45926332	39.8941116	42.1932411	213.313065	157.742233	34.482933	18.2748737	95.8941803	89.4963074	30.2955723
2005	3	2	4.03421116	4.73022938	35.1538734	36.8118095	197.124176	145.605774	41.8832397	22.3700294	76.9683838	71.3467941	28.5938015
2005	3	3	3.544631	4.07478952	32.3158417	33.4771423	194.679672	142.951355	52.1197281	27.9385586	69.4268265	63.761982	26.3755531
2005	3	4	2.79482412	3.0678494	32.0303993	32.9437447	212.502136	156.407867	65.0013962	34.8262863	74.5152283	67.2474899	26.1981792
2005	3	5	4.89337301	5.62803745	60.6511078	63.4849052	258.201233	190.154465	98.7371597	52.526947	130.287033	121.462128	28.6276646
2005	3	6	8.82763004	10.6752853	121.571594	127.769508	318.136047	240.282593	147.279922	78.692627	205.535477	193.565491	42.4019508
2005	3	7	7.97760677	9.65123463	127.517319	133.164948	429.283264	327.059021	165.422791	88.8500519	233.337784	216.808228	55.2898293
2005	3	8	6.61530113	7.9933691	115.71917	120.006645	608.890259	457.318329	186.726898	100.405334	264.980621	245.294647	57.2633743
2005	3	9	14.0714417	17.4657593	111.445625	115.427879	821.235046	604.036804	216.608063	116.287125	311.764343	288.865326	70.0437317
2005	3	10	23.02458	28.9331646	125.338799	131.717651	950.642639	680.573914	286.30011	153.057617	385.261169	361.270691	120.402458
2005	3	11	29.7897625	37.359436	156.889267	164.574356	921.975159	642.887329	323.101288	172.119843	427.549316	402.828613	162.845535
2005	3	12	27.199749	34.1087685	164.916595	172.141998	788.581177	546.400024	297.728516	158.67659	410.782471	388.308563	157.354523
2005	3	13	25.7694016	32.0564766	151.332657	157.651505	650.667542	455.421509	247.314911	131.446259	346.962738	328.324707	131.464905
2005	3	14	27.663763	34.327343	130.48201	135.432693	567.299805	405.049316	197.980453	104.867439	308.347198	291.114685	101.437241
2005	3	15	28.6722317	35.6973724	112.540703	117.30191	536.919922	387.241364	187.280304	98.7836075	370.806061	334.114929	89.5527649
2005	3	16	27.0257511	33.5417862	111.731628	115.738861	520.790833	367.927246	203.531006	106.505257	410.069275	358.76297	95.5390396
2005	3	17	27.0060635	33.5204849	126.825974	130.904068	497.967377	347.30545	266.046295	139.306824	439.12088	388.386169	134.199692
2005	3	18	30.9345226	38.8442497	135.287384	141.542953	526.598145	364.021637	362.964233	192.306244	512.528992	467.239777	217.224075
2005	3	19	32.9382744	41.4817772	143.016159	152.71843	573.286743	397.293182	427.137146	228.317627	566.313721	525.770508	223.237625
2005	3	20	30.1645412	37.725872	153.267868	165.577103	673.810608	469.729095	471.475128	252.724152	604.018311	557.643066	197.265274
2005	3	21	23.225687	28.5394936	162.83316	176.652145	789.922668	540.189392	491.730804	262.722717	593.348328	539.064148	178.406021
2005	3	22	17.7838974	21.2162209	187.203506	202.586075	924.559326	620.219421	498.484497	264.871857	589.133179	526.86969	164.203293
2005	3	23	14.4358063	16.7824688	217.533737	235.64415	1061.11707	695.888184	485.410278	257.102203	628.513	549.344666	168.133499
2005	3	24	13.3257895	15.3257246	222.277985	239.963089	1170.8219	748.558289	436.331238	230.261765	655.054077	561.204041	156.112244
2005	3	25	14.6553907	17.1594791	208.112305	224.136139	1219.33276	765.385986	375.981384	197.564758	601.224426	507.387299	134.748291
2005	3	26	19.3529854	23.4619961	202.601395	217.925186	1224.82532	755.340393	338.357666	177.945862	549.664734	460.899506	127.149963
2005	3	27	21.3320789	26.2121677	193.634872	207.157928	1206.76013	735.821594	317.976868	167.736679	491.956818	416.509857	125.792274
2005	3	28	27.2598724	34.0631142	184.166229	193.900986	1191.37512	721.665588	286.187958	151.492416	469.081757	400.507294	137.448517
2005	3	29	29.6456528	37.1931343	172.00766	178.171234	1190.93945	714.340149	252.065491	133.622421	470.708679	406.104431	182.890121
2005	3	30	32.8123932	41.2822647	171.841675	173.809799	1179.90942	702.505005	229.406128	121.837151	476.122986	414.443115	212.507141
2005	3	31	38.9498978	49.4187164	218.263535	221.910797	1182.97656	703.881104	246.406937	130.67659	530.453491	463.115417	222.356064
2005	4	1	39.511673	50.506443	239.298096	246.363937	1078.62061	639.29187	296.038849	156.985764	590.599609	510.033051	210.221069
2005	4	2	46.7896996	61.0933685	233.305161	242.09549	966.087463	562.658447	366.976501	194.829056	610.856323	523.777893	225.288254
2005	4	3	45.9971199	60.4228859	220.779663	230.697479	881.016541	497.378876	475.134094	252.887878	617.35199	528.818726	252.966614
2005	4	4	50.198658	66.8534927	237.132614	247.85881	912.173462	498.593842	579.464355	310.02301	637.625366	544.912292	257.181213
2005	4	5	43.8884506	58.1525116	262.032806	273.918427	933.975464	493.980225	613.507141	331.805145	620.591064	533.584351	227.211456
2005	4	6	47.5177345	62.8510666	265.896515	278.499329	958.766785	489.984528	595.729248	324.601532	599.687378	513.019714	192.100067
2005	4	7	64.9963989	86.1639938	283.426636	294.12915	934.011597	474.235596	552.210632	301.829376	606.654663	514.631348	189.352814
2005	4	8	90.4766312	120.784767	297.260132	305.239868	878.673706	454.645233	523.859192	285.387482	647.210144	546.333984	236.626083
2005	4	9	107.289841	143.19455	302.299103	308.279144	881.359985	475.43808	521.498108	282.87854	783.789368	656.653748	310.417938
2005	4	10	118.876251	159.43483	319.953003	325.799103	894.270874	492.158264	546.239014	295.534515	951.990356	793.834473	384.79364
2005	4	11	112.421974	150.761581	330.000061	336.663239	870.317932	495.698395	579.713318	314.655945	970.752869	805.661804	425.551025
2005	4	12	94.8231277	127.696098	330.437988	336.742432	776.256775	458.272125	588.493225	322.919128	948.516418	775.116455	433.469849
2005	4	13	77.5187149	105.203415	325.14798	329.738403	748.658142	451.604736	598.417358	334.178528	949.101746	762.977051	466.533142
2005	4	14	62.3510971	84.978157	337.921661	341.844513	786.171326	477.696106	616.490723	347.887085	996.162476	804.323303	503.626221
2005	4	15	58.684803	79.8186646	349.91745	352.268738	880.9104	522.698059	580.957642	328.645203	1080.13269	886.28363	541.92157
2005	4	16	52.6927147	71.7920456	348.080994	344.801941	925.641235	532.959412	513.990356	292.605499	1029.03149	853.195068	521.435242
2005	4	17	50.7554893	69.1393967	333.119202	326.706543	882.23761	498.860901	430.669067	245.865906	885.293823	738.078369	471.902222
2005	4	18	59.843132	78.8983841	280.224335	275.436676	715.770081	408.996246	348.607269	203.795441	767.263	650.124573	401.83963
2005	4	19	75.4263229	96.8743362	303.305573	301.887695	594.111084	345.157104	336.96228	203.803909	695.243713	597.024048	346.821289
2005	4	20	83.8005829	106.459686	351.293335	351.252838	575.548462	332.786346	387.148743	240.327805	704.624146	609.104126	359.326935
2005	4	21	84.8350067	107.078239	377.045715	374.923462	678.419434	380.504608	436.080536	277.781311	714.740601	613.568787	345.91684
2005	4	22	72.1823349	92.236557	395.92688	389.700012	759.347778	410.588654	470.521027	305.56778	831.90918	711.300171	303.474945
2005	4	23	91.5046997	120.394928	466.270844	456.341736	837.159729	451.124756	507.081055	329.972534	1028.76892	881.745667	308.725861
2005	4	24	148.336792	193.743347	649.166626	642.436462	1044.85632	592.416626	639.816711	411.756531	1409.36243	1198.67017	357.683624
2005	4	25	190.103195	246.314926	816.691772	810.420288	1223.79858	737.02533	883.887146	564.485291	1771.18469	1492.11731	544.230408
2005	4	26	227.746216	294.083954	908.207031	905.669312	1279.57263	798.258362	1021.63104	644.05249	1922.2948	1606.31262	821.131897
2005	4	27	230.109116	297.014465	953.817078	968.593872	1326.65247	860.856323	1150.58923	721.558289	2057.03052	1736.58179	918.443054
2005	4	28	198.248138	259.273773	910.840149	944.306152	1351.0719	925.084229	1254.31421	775.908813	1911.11719	1652.08472	897.063049
2005	4	29	178.037247	235.74678	827.227417	873.868652	1321.71106	933.234558	1240.96899	764.510498	1819.72046	1638.86914	796.30542
2005	4	30	155.239822	208.692352	753.947205	799.670959	1258.60742	890.153259	1192.58813	736.240662	1783.2627	1640.45947	668.91095
2005	5	1	147.175415	200.172012	706.773254	745.20282	1255.61426	883.55188	1071.38953	664.641357	1547.29468	1433.25732	582.700562
2005	5	2	142.694641	195.120041	705.130188	730.453979	1218.06567	843.408569	1006.60895	632.821289	1463.99817	1350.74487	555.775146
2005	5	3	129.26738	178.559265	777.742859	793.264526	1146.83057	788.811707	964.444153	615.569641	1303.45483	1191.3844	551.890076
2005	5	4	112.690628	156.895325	736.757202	748.417908	1063.78381	736.057312	913.073181	591.52655	1162.06177	1061.27026	495.678894
2005	5	5	117.211121	164.81189	798.651611	805.385376	1072.98218	741.247864	942.737061	608.415955	1168.50122	1071.17065	509.247955
2005	5	6	129.74826	182.033569	863.647217	874.979187	1132.43872	783.828369	1023.73334	657.375	1202.54187	1105.62598	564.496948
2005	5	7	136.434036	191.337677	817.185059	834.662842	1073.23291	742.402405	1082.75269	690.048767	1232.34143	1132.60559	581.653564
2005	5	8	152.387451	209.798401	784.062622	810.269775	1041.9906	713.872559	1112.53455	702.373291	1265.75964	1160.74573	658.68866
2005	5	9	170.834259	229.613342	754.438721	790.572327	1100.75842	752.870239	1165.66589	730.347839	1327.46338	1222.88049	673.641968
2005	5	10	199.975647	269.32309	827.003723	858.631287	1086.5033	735.322876	1231.91992	774.257507	1392.45032	1271.52124	687.641907
2005	5	11	226.8936	307.212219	931.471497	946.717102	993.952637	662.692566	1239.72522	791.328674	1312.0376	1191.45337	857.682068
2005	5	12	218.9953	299.556183	1010.88879	994.043762	849.418701	562.037476	1195.69055	780.962341	1189.3064	1068.07251	863.993042
2005	5	13	192.609985	267.035645	1024.96082	990.525574	788.30957	525.479553	1149.18591	769.299316	1054.22144	932.421692	772.139343
2005	5	14	161.151825	226.538666	989.410339	954.486511	821.117737	551.030334	1132.77527	779.107544	954.184265	830.547546	838.525879
2005	5	15	164.187134	227.167236	955.333923	909.374268	810.13855	552.901428	1058.45569	747.193237	1022.15784	900.954224	795.305542
2005	5	16	207.769333	276.986572	996.915771	936.033875	818.649719	566.539124	957.928223	692.248779	1195.8479	1095.98035	877.080811
2005	5	17	210.569626	280.342529	1008.95288	936.567993	769.121643	554.554565	804.949646	596.986572	1180.5481	1109.16443	816.534485
2005	5	18	218.645187	290.791046	1053.47583	974.855347	780.451782	576.37915	698.469666	532.138855	1146.38489	1097.06702	725.971741
2005	5	19	228.98468	301.548767	1200.66553	1125.89612	868.707092	646.587952	679.240479	526.680725	1116.01636	1072.67505	770.33136
2005	5	20	253.840958	332.492035	1295.09741	1239.15796	944.306213	701.867737	728.029541	559.335815	1180.22791	1136.10632	949.905029
2005	5	21	257.582092	338.565979	1247.46057	1219.82434	915.718384	678.111755	802.942444	608.069641	1223.56091	1172.44788	1017.71002
2005	5	22	242.1716	321.245331	1164.6366	1173.02026	850.290771	621.691833	869.727234	655.733398	1242.43469	1188.63208	1019.49457
2005	5	23	236.170578	314.399384	1088.29773	1115.73108	834.306885	596.096191	974.789734	735.697876	1329.10217	1260.11389	1035.30847
2005	5	24	302.749054	393.168213	1240.15918	1277.98828	962.720215	661.802429	1156.22241	861.54834	1580.25989	1472.29529	1161.89319
2005	5	25	380.493958	486.380096	1448.01917	1482.11121	1188.82922	804.631653	1415.98584	1044.63843	2023.12	1894.46777	1415.42432
2005	5	26	366.957062	473.273315	1488.90674	1510.10913	1255.07117	849.254944	1678.50574	1238.4635	2182.36499	2033.8042	1742.67871
2005	5	27	323.146301	425.196198	1474.14124	1479.96106	1270.08875	869.67157	1779.74744	1311.604	2208.58789	2039.18726	1746.97998
2005	5	28	273.740234	370.411041	1503.69446	1501.29492	1307.74817	895.001099	1929.81958	1431.11731	2256.13281	2048.56519	1755.91614
2005	5	29	252.159363	348.117645	1642.47668	1646.9491	1287.70959	874.140015	2244.41992	1684.01013	2420.15625	2182.37573	1632.54102
2005	5	30	246.123825	345.294769	1648.55591	1647.75647	1263.8855	850.824158	2426.63892	1857.35486	2505.66675	2269.08911	1479.61072
2005	5	31	243.824051	347.515656	1533.85132	1521.32959	1265.7688	845.688721	2408.50928	1867.62878	2375.10229	2139.96021	1442.98145
2005	6	1	251.848358	360.934631	1431.99475	1399.28064	1293.39148	858.460938	2408.698	1885.31909	2310.07422	2061.89966	1401.66113
2005	6	2	247.905273	357.772522	1375.16418	1328.5022	1304.16248	858.226135	2395.78101	1898.90369	2240.59326	1981.30872	1387.70605
2005	6	3	241.116043	352.59668	1385.71411	1338.19031	1257.34875	832.502319	2451.03955	1965.39783	2192.95581	1923.02808	1580.44312
2005	6	4	218.237366	326.395996	1376.93848	1330.3927	1175.47729	794.615234	2542.25171	2082.85425	2099.28467	1829.64441	1581.2594
2005	6	5	217.125778	328.14267	1314.15674	1260.37268	1065.74719	740.43866	2621.77197	2203.91211	1975.06653	1720.21545	1383.41943
2005	6	6	221.519745	334.892639	1309.77576	1236.27856	1038.20007	746.397766	2934.22583	2515.73511	2007.06152	1767.81653	1275.53662
2005	6	7	255.782806	378.125183	1259.11633	1168.2854	1109.6261	829.338318	3214.88525	2810.36108	2001.19202	1794.3064	1245.74072
2005	6	8	350.910583	499.897247	1235.36279	1142.52686	1064.55981	792.388245	3464.39429	3104.71533	1817.59912	1622.51697	1331.82544
2005	6	9	412.90329	578.383789	1236.53564	1157.35107	1049.87708	779.928223	3641.09009	3334.83008	1742.91724	1551.5199	1448.36597
2005	6	10	411.620087	576.09137	1164.95947	1101.26196	1022.68793	757.769531	3667.46289	3421.23657	1686.88513	1488.10754	1490.18689
2005	6	11	382.823212	538.563232	1075.39038	1018.34882	1047.16663	781.453613	3605.32056	3398.38916	1764.73511	1541.89478	1546.72681
2005	6	12	326.361328	467.491028	938.702698	878.782776	1108.90979	846.363831	3336.18799	3179.01245	1873.66394	1621.10559	1538.84656
2005	6	13	301.400452	436.772125	817.796204	757.616394	1092.09521	836.130615	2995.08521	2900.66406	1914.08972	1639.84045	1469.08093
2005	6	14	280.004425	408.668213	751.543945	695.278076	1061.81836	813.097351	2746.17432	2704.51318	2015.1554	1729.82568	1392.96387
2005	6	15	297.94809	427.845612	842.14502	836.960449	1116.53931	908.840759	2729.42139	2726.66113	2357.63403	2110.27271	1351.38757
2005	6	16	319.827118	455.895752	895.264832	934.617554	1131.49109	965.208862	2583.04053	2575.84058	2402.0354	2212.94092	1269.92822
2005	6	17	337.55484	476.166656	1035.70032	1130.58228	1185.86975	1077.15808	2803.81323	2762.47852	2469.25879	2355.01929	1143.08447
2005	6	18	356.370941	497.720734	1166.17493	1309.19971	1293.48877	1243.60095	3353.3042	3245.09009	2696.56421	2657.58301	1062.29456
2005	6	19	396.096619	545.608032	1316.73047	1500.7356	1325.80115	1294.61609	3790.30786	3609.63989	2872.93286	2901.03564	1040.59009
2005	6	20	424.234375	578.410889	1388.98999	1589.52393	1397.29749	1394.30127	3921.39087	3765.53418	2945.11768	3000.08325	1091.34143
2005	6	21	452.288452	614.93512	1294.4707	1465.75989	1358.42468	1345.86023	3689.33228	3515.58936	2925.5542	2975.62256	1244.53271
2005	6	22	527.923828	713.736145	1175.20337	1313.80042	1271.1134	1237.91492	3298.91357	3153.7937	2884.72632	2937.07153	1457.85498
2005	6	23	575.4552	775.299622	1183.29114	1331.64319	1282.67358	1248.38342	3015.43652	2873.25122	2921.92114	3018.44727	1786.23438
2005	6	24	651.915649	878.129578	1629.23218	1858.02795	1591.73572	1618.63184	3111.79443	2970.82275	3494.02905	3652.74609	2436.79932
2005	6	25	811.402893	1093.47717	2110.35229	2405.97656	1714.78503	1767.45154	3229.53394	3085.7373	3856.58179	4052.50586	3101.02856
2005	6	26	955.932007	1298.88098	2141.24243	2437.47388	1716.39453	1754.42847	2956.68384	2828.96045	3592.78687	3781.19775	3107.1167
2005	6	27	1162.3241	1605.65442	2155.4502	2469.30688	1738.03296	1761.53918	2827.30176	2718.42554	3414.06226	3641.08813	3129.42676
2005	6	28	1296.63379	1798.96069	2085.63672	2391.54565	1755.41907	1788.53687	3008.2085	2879.29883	3328.78174	3564.41797	3144.42944
2005	6	29	1148.42712	1607.47278	1841.17957	2085.72852	1676.56897	1709.15588	2904.11548	2838.65552	3212.17627	3429.41675	3226.90479
2005	6	30	907.462952	1280.60339	1590.34424	1763.23132	1487.2688	1488.01782	2811.97461	2813.63721	2976.29297	3141.2561	2920.24561
2005	7	1	704.750671	1004.31342	1411.02307	1540.05908	1365.99072	1340.27283	3068.41333	3141.46045	2699.10376	2831.75684	2363.49048
2005	7	2	671.543335	960.164062	1398.6748	1517.12646	1508.32495	1472.85583	3360.84741	3410.82983	2508.15918	2614.59961	1919.55615
2005	7	3	760.015686	1078.02271	1539.93567	1672.66174	1684.20276	1637.51221	3969.29297	3822.4917	2577.28247	2700.58569	1906.52722
2005	7	4	792.674316	1127.6803	1673.11658	1807.93469	1767.87268	1666.46838	4462.63379	4093.11499	2579.72168	2687.8855	1992.26062
2005	7	5	779.471802	1115.0282	1777.19409	1906.93457	1755.229	1614.90027	4704.36914	4119.00488	2600.4458	2692.50977	1975.15466
2005	7	6	749.651306	1080.12634	1705.91589	1795.88013	1572.44189	1379.0105	4420.375	3793.39697	2328.92896	2377.86987	1874.42297
2005	7	7	670.359497	974.290527	1527.96082	1565.0741	1372.01685	1159.41638	3843.29077	3309.54248	1997.28064	2002.47485	1665.72559
2005	7	8	611.451416	894.149963	1306.90857	1296.02832	1211.86353	1001.98517	3294.38208	2890.48975	1757.56494	1736.74976	1532.43225
2005	7	9	645.62439	937.826294	1228.32788	1201.54761	1205.33972	1014.18903	2998.77295	2680.59766	1710.41663	1689.07202	1461.47681
2005	7	10	859.709229	1226.36865	1409.10913	1411.17468	1460.30652	1314.19592	3105.51758	2754.05176	2143.54907	2167.88037	1675.73499
2005	7	11	1029.55762	1464.16272	1669.13916	1687.33057	1751.01062	1580.21521	3036.64331	2718.01196	2694.47046	2691.74243	1771.7572
2005	7	12	1115.74817	1588.41687	1850.6394	1878.24023	1962.0459	1767.54041	2904.71045	2640.82959	2988.18579	2965.84595	1657.36438
2005	7	13	1237.38831	1767.90332	1940.22925	1971.13562	2015.83936	1799.75317	2752.62573	2541.20288	2869.36548	2830.43384	1545.11169
2005	7	14	1564.62183	2237.4292	2466.91968	2561.46704	2186.98633	1952.71057	2844.03931	2593.91968	2882.15674	2834.56396	1751.37463
2005	7	15	1717.1322	2454.76855	2820.86694	2929.64307	2201.89502	1956.37366	2865.91626	2609.95654	2906.35083	2856.60913	2140.45435
2005	7	16	1671.59485	2406.20654	2904.92065	2979.40771	2102.64014	1839.8811	2831.47583	2604.521	3012.46338	2948.79858	2306.71875
2005	7	17	1427.04041	2076.55151	2704.77661	2734.26245	2241.02686	1959.66162	3006.98315	2757.92798	2940.61279	2888.59058	2279.17896
2005	7	18	1264.28357	1856.25281	2482.80127	2481.26978	2588.40161	2213.54028	3291.90503	2979.88867	2776.62085	2727.49585	2251.24097
2005	7	19	1459.32434	2123.00952	2566.9021	2573.60645	3310.16821	2769.20288	4181.67676	3584.8457	2886.02612	2826.33789	2303.08081
2005	7	20	1919.90161	2755.22119	3039.22705	3093.83667	4170.80273	3380.40405	6010.51172	4805.64697	3298.49243	3251.12085	2807.51489
2005	7	21	2268.63696	3244.66821	3724.41504	3841.70703	5122.44922	4106.04102	8036.87109	6111.32861	3940.68066	3916.80542	3677.35278
2005	7	22	2387.62622	3415.09326	4306.1543	4476.70312	6164.09326	4937.40186	10283.7939	7596.11377	4514.1792	4487.92627	4199.0542
2005	7	23	2406.94702	3431.76318	4714.50244	4909.56055	6985.8916	5583.34473	11956.5391	8772.43066	4745.28662	4688.26758	4248.34717
2005	7	24	2285.03589	3266.12329	4642.18701	4795.35205	7205.49219	5691.82129	12122.7402	8982.67773	4773.20215	4650.29102	3923.45386
2005	7	25	2528.92676	3596.0835	4405.67676	4505.20264	6996.81934	5546.78564	11927.8174	8989.01953	4776.98535	4607.85889	3892.25024
2005	7	26	2724.2124	3883.05054	3980.89795	4004.97583	5969.80762	4726.08105	11214.1465	8601.01074	4489.25098	4263.16895	3931.34033
2005	7	27	2603.05469	3733.51123	3632.25928	3594.10815	5336.1626	4168.29785	10728.5439	8368.5166	4332.82324	4057.3374	3741.27515
2005	7	28	2400.36694	3454.73218	3484.9436	3410.74634	5146.9209	3972.14819	10437.5762	8278.71191	4172.17041	3863.9043	3399.36426
2005	7	29	2149.90063	3106.50195	3384.90942	3285.73853	5249.51758	3968.14551	9962.50195	8098.01855	3929.70996	3613.69336	3032.45703
2005	7	30	2216.37476	3162.052	3327.09229	3225.45117	5052.07568	3820.67065	9403.50684	7874.64404	3669.32202	3369.59058	2798.68799
2005	7	31	2222.26367	3161.21289	3192.73633	3082.42603	4591.99072	3515.58325	8816.61523	7671.42627	3406.96094	3125.82373	2569.32251
2005	8	1	2087.35474	2988.82031	3095.26416	2978.83057	4297.09717	3391.8645	8408.30762	7575.0166	3317.08252	3052.63818	2281.33862
2005	8	2	1869.96716	2709.1521	3112.6814	2996.95117	4055.08521	3320.02783	8589.18848	7820.79492	3468.78491	3222.29224	2076.61353
2005	8	3	1751.66357	2550.16943	3090.73584	2977.96606	4196.31543	3568.89258	8921.34473	8121.41309	3610.04004	3377.03149	1981.28308
2005	8	4	1789.57739	2585.53125	3277.14111	3201.18408	4719.39209	4075.69116	9749.36719	8796.32129	3933.10913	3700.45898	1990.61499
2005	8	5	1847.13147	2648.38892	3557.02808	3540.1228	5682.51123	4943.17432	11082.2793	9990.12793	4501.80273	4294.22998	2109.9458
2005	8	6	2053.56396	2900.91309	3888.85669	3918.7356	6725.23877	5744.64258	11900.71	10745.8779	4781.0708	4581.24756	2496.49243
2005	8	7	2201.1626	3079.3623	4278.46094	4345.87207	7158.86914	6072.80859	12720.7363	11417.6855	5039.18799	4848.10693	2834.68799
2005	8	8	2404.89185	3336.64111	4527.21387	4621.17627	7055.07471	6035.81738	13720.915	12251.5918	5271.00879	5093.40967	3373.92285
2005	8	9	2686.26758	3721.30811	4802.10107	4923.41553	7053.8125	6122.21582	14327.7578	12757.4209	5320.67432	5135.75879	4268.89014
2005	8	10	2807.81421	3898.95752	4884.61865	5019.40479	7315.98975	6439.75781	14416.1172	12958.8096	5572.59814	5381.94238	4888.31836
2005	8	11	2956.57983	4109.79395	4945.07275	5082.65527	7670.146	6807.25244	14274.1182	12992.5215	5864.89258	5665.27197	5351.99707
2005	8	12	2998.56274	4167.80713	4795.6084	4918.35498	7677.32129	6858.86719	13678.334	12724.3418	5899.26074	5681.46875	5477.47314
2005	8	13	2944.23486	4105.45947	4500.94385	4580.33301	7333.39746	6537.08887	12372.2148	11870.1182	5501.12891	5275.29541	4828.48877
2005	8	14	2626.09863	3689.10132	3976.3418	3990.67188	6669.99902	5991.9126	10675.6885	10690.6689	4733.96875	4483.29688	4091.16772
2005	8	15	2402.59106	3395.23584	3655.74756	3638.89111	6255.33789	5591.67041	9408.76855	9739.31934	4270.93066	4002.92578	3539.98169
2005	8	16	2444.31567	3451.13306	3545.23657	3532.30444	5990.37695	5349.97754	9046.67285	9408.00586	4268.26904	4001.52905	3218.39502
2005	8	17	2520.80664	3532.63477	3571.39575	3582.3877	5991.92236	5354.64551	9283.95996	9535.31445	4268.03906	4013.24341	3234.0542
2005	8	18	2807.76587	3898.20264	3903.5896	3970.27759	6218.66748	5547.31396	10113.292	10087.5254	4528.51611	4301.99609	3259.22168
2005	8	19	3016.82812	4172.27246	4200.90527	4307.36914	6125.29395	5552.51758	10936.3867	10681.2148	4651.39404	4435.38721	3503.00659
2005	8	20	3268.89233	4499.60889	4721.65234	4886.46924	6080.37012	5586.52979	11766.4756	11326.7705	4806.25879	4582.0083	3736.50464
2005	8	21	3653.44482	5008.87207	5213.97998	5433.62646	6077.85791	5664.76807	12807.0566	12165.0508	5254.38135	5051.99609	4240.73242
2005	8	22	4098.47998	5628.6001	5616.79883	5877.35596	5973.84424	5672.21826	13743.6143	12899.0557	5737.59326	5534.99756	5103.65283
2005	8	23	4341.58838	5965.01367	6178.56104	6488.94189	6061.84131	5830.11328	14270.6738	13305.1631	6278.49316	6050.97949	5893.09229
2005	8	24	4557.1377	6247.01953	6696.23828	7022.82373	6357.51367	6121.49023	14560.6992	13549.2305	6872.14844	6574.3042	6281.06592
2005	8	25	4247.00146	5825.57812	6682.03418	6994.96582	6242.95947	6019.97363	14585.2314	13670.2607	6716.12012	6376.11084	6409.12012
2005	8	26	3782.67847	5205.36426	6269.92041	6549.30615	5973.23975	5801.50391	14102.7881	13484.8271	6262.95996	5918.32324	6275.33252
2005	8	27	3468.46777	4780.96094	5834.48779	6088.86377	5653.18066	5579.80615	13414.459	13180.8135	5708.78613	5377.44873	5968.38721
2005	8	28	3325.1394	4573.96973	5546.32422	5793.79932	5325.49951	5352.54785	13060.8848	13065.8555	5206.76123	4889.81445	5762.28516
2005	8	29	3379.52954	4628.81006	5369.02148	5611.14307	5083.41162	5195.23779	12834.1338	13005.3457	5040.56104	4733.30127	5616.9248
2005	8	30	3427.8064	4667.1333	5099.16357	5319.74121	4724.73779	4928.03027	12269.2393	12697.4023	4753.92188	4451.70703	5336.18555
2005	8	31	3355.83911	4553.4668	4715.24414	4900.88916	4390.17139	4668.48193	11312.1592	12083.2539	4477.99268	4189.39014	5106.71777
2005	9	1	3015.01904	4106.26709	4229.65918	4363.67773	4151.23682	4510.2417	10064.7158	11257.917	4109.79688	3828.33398	4681.39404
2005	9	2	2677.54175	3661.52417	3763.58008	3840.06104	3953.46973	4345.48682	8922.36621	10476.9717	3780.97363	3500.77832	4169.42725
2005	9	3	2455.66919	3362.22241	3491.93359	3536.07446	3989.46875	4361.63965	8336.07227	10040.3486	3699.35107	3425.15234	3667.94067
2005	9	4	2675.49805	3612.94434	3709.82886	3777.64258	4782.67676	5025.36572	8895.26562	10341.8438	4306.14355	4056.8938	3428.58618
2005	9	5	3336.94116	4428.51562	4167.00781	4295.47461	5636.45703	5692.18799	10122.1299	11038.251	5063.06006	4842.8623	4007.77881
2005	9	6	3833.53125	5047.59229	4394.33838	4546.31689	5803.75928	5777.85352	11392.0918	11737.7529	5806.30127	5566.84375	4876.99414
2005	9	7	4119.80859	5421.69141	4433.1001	4587.92871	5330.7666	5345.94922	12256.4355	12194.3408	6333.99707	6092.11523	5338.99512
2005	9	8	3874.91724	5126.40234	4339.82812	4483.26416	4646.05762	4762.52686	12230.0469	12143.8574	6628.19531	6357.85107	5225.13428
2005	9	9	3341.62231	4461.96045	4198.32861	4312.09521	4050.53711	4259.88037	11399.3584	11654.5879	6304.22852	6014.22803	4801.80029
2005	9	10	2862.18726	3856.79126	4124.03906	4217.271	3657.98364	3918.53198	10291.6123	11014.6426	5610.42139	5326.19824	4336.62061
2005	9	11	2440.20947	3309.02954	3884.04077	3928.01465	3338.59155	3628.71094	9110.72754	10312.4854	4750.55127	4462.31934	3746.00439
2005	9	12	2153.10522	2924.41724	3570.02173	3557.56006	3107.69312	3415.20825	8181.64014	9722.2002	4096.74023	3816.29834	3202.69019
2005	9	13	1916.13562	2596.02441	3233.03296	3161.85083	2968.34351	3277.15503	7479.46582	9242.4248	3682.98438	3402.20679	2791.94751
2005	9	14	1740.85815	2344.02271	2907.78296	2774.75732	2839.47681	3140.02295	6946.96338	8836.11914	3345.5022	3060.50952	2561.37378
2005	9	15	1656.4574	2205.74512	2699.55762	2523.27563	2772.68164	3062.36572	6650.81299	8568.33594	3136.72876	2856.45508	2465.39087
2005	9	16	1613.40576	2120.64526	2585.19385	2380.72119	2728.94263	3003.93457	6473.98047	8364.92871	2978.59058	2703.16455	2557.65405
2005	9	17	1690.21643	2185.11401	2637.67114	2437.69141	2908.45776	3148.00244	6441.98486	8242.68555	2953.31909	2692.83691	2711.29565
2005	9	18	1976.76514	2511.22949	2998.65088	2861.20239	3303.86816	3465.89062	6566.25488	8219.76465	3087.50928	2858.81885	2905.93652
2005	9	19	2214.14819	2791.31616	3337.22339	3247.66016	3640.93042	3726.17114	6711.77197	8204.32617	3191.6709	2988.78442	3196.40869
2005	9	20	2262.74756	2844.92188	3516.43359	3445.69116	3723.47876	3784.71875	6787.18457	8146.67773	3170.08936	2981.97583	3268.95508
2005	9	21	2077.43652	2608.25732	3397.75562	3289.26147	3472.14941	3540.60522	6666.35449	7969.07275	3037.0271	2849.25806	3274.9231
2005	9	22	1877.07544	2352.57104	3238.45435	3091.60083	3282.50757	3352.25488	6457.95605	7742.40137	2904.62061	2718.07446	3092.14502
2005	9	23	1887.06348	2358.34668	3332.45605	3188.53784	3290.62695	3346.75757	6437.48633	7642.0874	2938.67847	2764.48389	3128.11328
2005	9	24	1976.02429	2463.53369	3504.25977	3369.84448	3421.58813	3430.11694	6477.40674	7582.77588	3079.73315	2920.12354	3217.97266
2005	9	25	2063.74316	2567.09546	3594.35083	3457.95215	3575.71167	3530.34082	6567.93652	7553.15186	3163.55273	3019.72632	3378.12256
2005	9	26	2023.7677	2509.41675	3529.24097	3370.21558	3575.57495	3502.05615	6532.73779	7453.71289	3102.5708	2961.5188	3490.22266
2005	9	27	1866.39478	2301.92749	3384.8501	3197.22266	3517.40894	3430.87378	6355.06689	7264.5293	2939.75684	2799.74951	3357.00879
2005	9	28	1692.90942	2069.59741	3126.51343	2890.86084	3280.32812	3223.6001	6040.19336	6990.35205	2709.72241	2561.25366	3137.18921
2005	9	29	1500.40198	1815.17334	2802.86816	2510.18213	2920.0498	2891.82593	5631.83203	6654.09717	2494.65308	2333.05713	2763.37134
2005	9	30	1342.44409	1605.18286	2505.93872	2159.99194	2596.29272	2588.08936	5287.11279	6357.13818	2323.61621	2152.7439	2427.45825
2005	10	1	1221.39673	1442.3241	2258.78394	1868.12109	2329.32715	2332.2124	5026.31055	6115.07959	2197.09204	2020.6366	2209.17993
2005	10	2	1171.14429	1370.48523	2153.80786	1741.44812	2230.48218	2216.31055	4910.03955	5964.16406	2161.43799	1987.8197	2096.08618
2005	10	3	1225.32886	1432.23279	2180.21753	1766.27271	2270.44214	2229.0625	4937.14551	5908.48535	2234.08667	2074.15723	2144.07812
2005	10	4	1254.38477	1462.50171	2195.19092	1779.49194	2253.5022	2200.59375	4969.31836	5854.95068	2262.10107	2111.99976	2326.396
2005	10	5	1219.90601	1409.62317	2202.69922	1783.77747	2182.47217	2126.85669	4966.80225	5772.18701	2212.29468	2066.24292	2383.95068
2005	10	6	1180.24231	1349.95715	2192.7583	1770.41663	2082.24292	2030.72351	4918.31152	5663.8042	2128.1792	1983.5918	2367.2771
2005	10	7	1211.3009	1379.28577	2274.6062	1869.18347	2004.1554	1952.18262	4841.47607	5541.06592	2084.52539	1947.07935	2383.21875
2005	10	8	1287.8501	1469.396	2297.93457	1896.56238	1957.8894	1898.64844	4750.93311	5410.69824	2062.18115	1929.90808	2516.47241
2005	10	9	1333.60779	1525.41125	2278.08862	1871.4707	1910.21936	1840.06409	4651.5293	5275.33838	2088.56885	1965.4458	2760.54321
2005	10	10	1284.37231	1461.67029	2157.8833	1729.39478	1849.41553	1767.18701	4483.69092	5098.85498	2053.89575	1931.53198	2687.21094
2005	10	11	1233.39648	1392.40125	2030.03906	1578.63782	1802.12817	1705.43469	4336.15771	4938.75098	1987.02625	1864.24573	2486.14185
2005	10	12	1158.66797	1291.06836	1886.67151	1412.21094	1757.56909	1646.1051	4171.25732	4772.45166	1900.88635	1777.35413	2266.17798
2005	10	13	1067.60986	1168.77893	1752.99121	1257.78247	1704.3623	1580.93958	4028.49023	4619.83838	1813.68848	1688.31921	2048.72437
2005	10	14	993.906616	1069.75732	1663.46643	1155.26221	1654.44531	1518.65137	3918.26392	4488.00146	1759.95654	1635.85254	1899.99402
2005	10	15	932.812378	987.919617	1596.32764	1080.1947	1598.87988	1453.26965	3829.23779	4368.74023	1719.69897	1597.65479	1762.47803
2005	10	16	889.3302	928.313782	1558.34692	1039.80664	1553.48145	1398.30139	3792.83618	4277.63574	1675.07996	1554.95288	1688.87891
2005	10	17	847.61322	870.855896	1512.73267	990.261536	1508.17859	1345.96362	3733.44824	4171.42871	1639.54077	1521.53174	1632.98474
2005	10	18	816.04718	826.772217	1486.68091	963.891052	1469.98425	1300.3042	3705.53296	4079.51978	1681.33362	1571.66345	1571.48938
2005	10	19	812.233643	818.893066	1509.76587	996.137939	1461.91553	1279.42847	3786.93237	4051.21899	1772.04175	1675.09644	1554.8833
2005	10	20	814.800415	819.460693	1541.47107	1037.85303	1459.44031	1264.99731	3997.26831	4092.47095	1854.46228	1767.39673	1612.10864
2005	10	21	794.234802	790.87439	1598.59558	1107.9137	1489.21057	1271.88074	4293.85645	4176.9082	2039.07056	1958.35779	1661.20227
2005	10	22	768.158875	755.888123	1719.37988	1249.02502	1525.92322	1286.80762	4699.52441	4313.55225	2464.98828	2389.7041	1672.85181
2005	10	23	756.125732	740.406433	1864.84961	1417.79651	1552.49402	1294.7334	5124.91602	4462.53369	2813.32812	2740.81421	1725.78259
2005	10	24	749.494751	732.996338	1830.49634	1388.6698	1552.61023	1286.60645	5178.72021	4424.71582	2805.2439	2734.05688	1653.93323
2005	10	25	727.128601	704.390381	1684.42114	1236.4502	1519.49268	1258.04443	4908.65088	4224.20557	2549.02783	2483.7915	1612.23596
2005	10	26	708.95105	681.859009	1620.01099	1179.71191	1471.58313	1213.53284	4627.8291	4023.17407	2282.36035	2223.63184	1559.34485
2005	10	27	681.393311	647.053467	1789.13599	1387.33069	1444.40491	1185.03223	4538.02002	3927.29321	2239.37817	2179.57202	1511.34692
2005	10	28	649.543274	605.580261	1778.35828	1385.5	1392.23792	1134.0946	4511.87207	3866.02051	2243.48877	2175.18799	1515.83008
2005	10	29	603.869446	545.66864	1657.1178	1260.24109	1346.54736	1091.55054	4305.02393	3711.86621	2125.81567	2055.34888	1436.94458
2005	10	30	559.386475	487.141479	1446.48645	1033.89697	1301.50256	1053.53833	3882.15039	3444.13623	1867.32825	1800.5155	1341.96216
2005	10	31	523.718018	441.315155	1260.17664	836.285034	1267.04712	1021.46057	3478.91846	3190.32812	1611.72632	1550.25281	1226.9696
2005	11	1	492.86087	402.826416	1168.41394	746.709106	1223.88428	982.075989	3205.41162	3007.99609	1444.2511	1385.75269	1129.74341
2005	11	2	468.243622	373.484467	1085.33618	669.122192	1195.87476	957.932983	3080.50635	2907.54639	1376.14185	1321.05554	1076.00049
2005	11	3	445.785187	347.486572	1017.38727	609.754883	1159.58337	923.64032	2969.78027	2817.41797	1324.26611	1276.1228	1012.09564
2005	11	4	424.939423	323.391876	945.337524	546.089661	1113.19006	879.980042	2812.12744	2701.72534	1241.57007	1203.43433	944.97467
2005	11	5	401.519684	296.740723	876.10022	485.807037	1074.75769	841.338257	2645.17017	2581.01343	1150.77332	1124.67798	884.421021
2005	11	6	377.141449	269.65213	806.661743	425.124481	1014.72327	787.218872	2480.23047	2458.78589	1047.24707	1032.81165	829.709106
2005	11	7	352.422119	243.338577	740.596252	369.512878	944.707764	729.85968	2338.90015	2350.08667	955.575867	953.242493	786.350281
2005	11	8	329.231476	219.842896	669.60437	309.249176	873.121582	673.652161	2198.13159	2241.96533	871.96344	882.437805	749.521973
2005	11	9	306.657471	198.013763	612.260559	264.939606	815.799133	630.033875	2067.02417	2138.69702	806.464722	830.234741	717.003601
2005	11	10	284.157715	177.050186	566.97345	235.15979	778.849243	604.351746	1958.22681	2047.25867	754.724854	792.155945	683.05481
2005	11	11	262.64032	157.916107	521.469604	205.581375	750.663269	586.39801	1863.74719	1962.98767	706.592102	756.953308	642.28479
2005	11	12	242.852997	141.590302	482.212799	184.334045	719.497375	566.353088	1777.7655	1882.6864	674.529846	736.788513	605.441589
2005	11	13	224.621582	128.365707	447.907593	169.452072	693.682495	551.124817	1690.11963	1799.28601	639.155884	712.277527	574.404297
2005	11	14	207.821991	118.684486	420.002472	161.692535	667.845459	536.037354	1604.07324	1714.6991	601.611816	683.043579	543.241638
2005	11	15	192.53981	111.894661	390.307159	150.63298	644.58606	524.68811	1516.66028	1627.05518	563.247192	650.54126	512.301514
2005	11	16	176.103958	104.134224	358.23175	135.509308	619.627502	513.08667	1434.89294	1540.33362	535.584167	624.928101	486.356964
2005	11	17	164.873032	103.155701	332.702209	125.484566	597.492493	503.202179	1359.01257	1455.74561	518.548279	606.489441	467.424652
2005	11	18	154.668503	102.584755	317.516327	124.30217	602.007874	515.793457	1306.82764	1385.09827	515.331848	599.829102	459.304047
2005	11	19	145.891647	102.421783	309.500488	128.910675	610.502502	530.129333	1271.34607	1324.82104	516.925598	595.534729	450.846802
2005	11	20	139.217651	103.048409	296.348022	125.808456	607.196655	531.359192	1230.13452	1263.98462	506.45108	578.443909	441.309631
2005	11	21	132.194214	101.537773	281.796997	119.89978	587.650269	517.889893	1185.27747	1203.93005	482.333832	548.685669	431.713806
2005	11	22	121.908852	93.6301041	263.758728	108.962662	534.543701	474.381744	1121.40039	1134.2384	446.958008	506.918701	386.38205
2005	11	23	113.148148	86.9746246	253.357132	105.379311	486.871399	435.751892	1072.15234	1074.79724	420.907928	473.768372	338.719299
2005	11	24	104.303513	79.3428955	242.634995	100.690529	450.212616	407.895844	1020.15381	1016.58386	390.324463	435.298645	294.883362
2005	11	25	96.1042709	71.5947189	231.268997	95.3355408	417.822601	385.907104	967.096924	962.061951	365.935791	404.166809	258.379517
2005	11	26	87.6441193	63.2773399	212.001846	81.4926605	377.749725	359.147369	902.623596	903.147949	341.18399	374.651917	230.934814
2005	11	27	79.2893448	55.1421967	192.196106	67.1261444	331.076691	325.450745	811.549866	825.20575	317.494232	346.119293	207.094833
2005	11	28	72.2098007	48.7939453	176.587158	57.6164665	286.743774	291.459259	732.342834	755.208252	286.43634	311.599548	183.118073
2005	11	29	66.0874634	43.5184364	164.48761	51.7458839	251.08728	263.038483	665.950073	693.183838	258.446381	280.308929	162.545013
2005	11	30	60.0780296	38.1949921	153.491882	46.9948807	220.059509	238.298309	607.582214	637.7854	227.25412	246.966049	143.576447
2005	12	1	54.2765236	33.1937294	142.414673	41.9326248	195.225525	218.30835	557.170105	588.173462	201.376083	219.499359	128.653992
2005	12	2	48.8257523	28.6747398	130.71669	36.1106987	175.535416	201.352142	505.490814	538.825256	180.219101	196.674179	116.118629
2005	12	3	43.8683205	24.5840797	120.317383	31.7869167	156.025635	182.995056	458.395905	493.538818	161.870483	177.034851	102.451744
2005	12	4	40.1551971	21.9643517	111.902092	29.4187584	143.907578	169.65094	419.480072	454.287842	152.019119	165.625259	92.2484207
2005	12	5	36.7113342	19.5215225	104.219543	27.4317265	130.946198	154.845947	383.709747	418.742706	144.237091	155.979828	83.1454849
2005	12	6	34.1111794	18.1176014	98.6000214	27.1938896	124.584793	145.526077	361.513397	392.44577	146.208664	156.052277	78.7530441
2005	12	7	32.0914383	17.63344	92.6369324	26.1574402	116.095154	134.346924	336.10144	366.358795	145.661285	153.612671	75.1865616
2005	12	8	30.0563736	16.5274544	89.6854706	28.1127186	108.465416	123.7939	309.143921	339.031342	144.181885	150.272232	72.110405
2005	12	9	27.8853302	15.1885052	82.9929276	25.6359634	106.823586	118.785828	288.214874	318.621338	141.442322	145.748199	64.4496994
2005	12	10	25.3233929	13.1302023	76.9224777	23.7111263	103.370834	112.500954	269.48053	303.375885	128.50766	132.306122	55.6546402
2005	12	11	22.5643711	10.9267673	71.5302048	22.3803844	97.1887817	104.635063	252.42038	288.751709	113.989136	117.832497	48.3882484
2005	12	12	20.2167339	9.40502453	64.4249725	18.8443432	81.8535843	89.2262802	226.737717	260.832062	98.3980865	102.164764	41.8648376
2005	12	13	18.5508633	8.59517002	58.2643967	16.3601189	69.8401337	76.3396454	203.060379	235.132309	86.7336578	90.6631393	37.3202286
2005	12	14	17.4119205	8.38768196	52.2210083	13.7259121	62.322094	67.1852493	181.86528	211.941895	82.3791199	86.049614	34.350769
2005	12	15	16.2394485	7.89155483	47.3297195	11.9107733	57.5082932	60.0455475	163.863983	193.610977	80.3644485	83.7539139	36.2985077
2005	12	16	15.088748	7.2944603	43.0851822	10.571784	56.5705833	56.3965302	148.255341	179.069916	73.0586243	77.1568985	37.3994904
2005	12	17	13.814539	6.538239	39.8102493	10.0428705	56.6506653	54.2004395	134.203674	166.207321	66.7676926	71.6460342	36.963974
2005	12	18	12.5527525	5.81197691	37.1011658	9.93992043	56.5542831	52.7398033	122.558525	155.837189	59.8676567	65.9457474	32.9246635
2005	12	19	11.6564999	5.54075861	34.4846687	9.56138325	54.5237007	49.7306786	109.794785	143.718964	53.564785	60.2808456	30.0518703
2005	12	20	11.1640472	5.82999945	32.9498787	10.2032452	53.7670479	47.320385	99.1268311	132.831024	52.0506973	59.0118103	30.7750034
2005	12	21	11.8327417	7.62655258	31.0042591	10.224843	59.9085121	49.2115517	91.4356918	123.555	50.4693871	57.4479485	30.7532558
2005	12	22	12.8338919	9.87679672	32.0372963	13.4482822	70.5530396	54.1049919	88.6533203	118.126259	53.3496475	60.2518616	31.1137047
2005	12	23	14.0108099	12.3342562	31.0565472	14.3209801	82.7705307	60.4347839	86.2809601	113.362358	51.550396	58.4440079	27.0123653
2005	12	24	14.7490711	14.1198759	28.4881115	13.0364017	83.7328644	59.4813728	84.9417648	110.017105	49.0319099	55.98283	25.1917648
2005	12	25	13.9561872	13.7303066	25.5276966	11.2856264	78.6164169	55.2457542	81.9310074	105.792595	46.3080978	53.6008492	22.1415749
2005	12	26	13.1709919	13.237998	22.6912994	9.64098263	71.9279861	49.630825	73.1504211	96.178833	40.0406303	47.497364	17.9512348
2005	12	27	13.1536322	13.8686371	20.0764065	8.20222282	65.080513	44.2444305	66.2674484	88.1026154	34.8409081	42.5075531	15.1915588
2005	12	28	11.2337341	11.550662	18.8195877	8.3533144	56.5224304	38.589138	57.3765373	79.3692245	30.903141	38.3572235	11.8841887
2005	12	29	9.75188732	9.8741169	16.0943813	6.68465328	44.0277596	30.3044777	49.9756508	72.2250366	27.7170734	35.2413597	10.1287117
2005	12	30	8.36989212	8.35231876	14.9776316	6.59049559	38.5057755	27.3200264	44.8942261	66.7933044	27.4486904	35.1924858	9.19388866
2005	12	31	8.20128918	8.56545162	12.4005756	5.07778215	33.8817978	24.5418625	36.3085136	59.121357	23.8066616	31.6251278	7.96700907
2006	1	1	7.87525415	8.36778164	10.3062077	3.94908404	35.1705933	25.4832745	30.1693878	52.7098122	24.4989891	32.0461845	7.6903863
2006	1	2	9.47840023	11.1336241	8.60198593	3.08344197	39.7561989	28.2886639	24.172493	46.3857727	25.2569675	32.1288757	7.68820524
2006	1	3	10.6026106	13.0058975	7.53455019	2.69544125	42.155159	29.2196827	24.2268295	44.5200653	31.1569405	37.1539536	14.0194874
2006	1	4	11.600214	14.559269	8.24474812	4.0868597	51.2804604	34.630722	24.2015877	42.7419777	35.4380913	40.9744682	25.3383827
2006	1	5	11.9853373	15.269906	7.67881393	3.98412585	52.5611763	34.669857	22.4158878	38.9819298	35.1617966	40.1750183	30.8920765
2006	1	6	12.4363327	15.9378729	7.60868692	4.30301809	54.9013138	35.5117149	20.0617065	34.9695663	33.5259514	38.4027634	30.5922718
2006	1	7	11.7039175	14.9451389	7.65158033	4.63458729	53.8913803	34.7682152	17.3148823	30.8800354	29.2487907	34.1079559	25.2428093
2006	1	8	10.0661831	12.5160494	8.25523281	5.52690983	46.2800446	30.164278	16.1115379	28.0591488	26.9959049	31.7736721	18.2769394
2006	1	9	8.36548805	9.97991467	8.23738194	5.73976612	37.6630325	25.0404072	16.8788338	26.5688763	23.6216431	28.0948544	13.2134171
2006	1	10	6.50355005	7.29015446	7.40929699	4.99577522	34.2423172	23.4008007	19.0550327	25.938282	20.0626812	24.3027287	9.0802021
2006	1	11	5.94513559	6.558424	6.22393084	3.82395768	33.3861046	22.4237823	19.0646172	24.4649792	16.8559399	20.9375439	6.6125102
2006	1	12	5.51302004	6.00038767	5.61376095	3.30698347	35.8814163	23.2370739	17.7598705	22.5340767	15.2809572	19.1033688	5.39927959
2006	1	13	5.18292236	5.51557255	5.99289083	3.91864061	37.8702126	23.9303646	16.4472218	20.6924305	16.5718365	20.1624508	4.7552104
2006	1	14	5.34393692	5.65672684	7.12593508	5.32961845	42.3337708	26.3044071	15.6651869	19.2797012	21.017519	24.1549549	6.13122177
2006	1	15	4.58646059	4.62181664	6.41797638	4.64642811	44.9097633	27.5352993	14.8479452	17.9408741	20.3364029	23.3569813	6.21153975
2006	1	16	4.08485031	3.97477531	5.93722296	4.2225666	48.9083366	29.5977173	15.2301044	17.3069954	17.1482658	19.982666	5.26211643
2006	1	17	3.73754954	3.521487	5.8611598	4.22505283	52.4510918	32.479744	16.939949	17.4686298	14.8580503	17.5247192	5.3401289
2006	1	18	4.52656412	4.59145069	8.2386179	6.89126825	54.977829	35.1172867	21.7753868	19.1592827	18.945776	21.356432	6.43211651
2006	1	19	5.41516209	5.81225348	12.9184227	12.2034407	55.1904984	37.5689278	28.9333553	22.1300945	35.4668427	37.9308052	8.78328133
2006	1	20	5.16382217	5.51321459	13.6408997	13.095746	56.4469566	38.9553833	29.7665615	21.9436588	37.1114922	39.5357742	8.30200481
2006	1	21	5.17090082	5.53926039	12.2948732	11.5479841	71.6313629	47.9566383	29.5437469	21.3441849	35.2825813	36.6958923	7.33279085
2006	1	22	7.39929008	8.4993906	10.819663	9.82357216	101.430038	64.1999435	31.9692345	22.1322212	40.2804298	39.5794182	5.77084732
2006	1	23	13.4201403	16.7113285	10.947731	9.96193218	137.685776	86.1739807	41.0859375	26.619381	57.8902931	54.518219	5.47344494
2006	1	24	26.828104	36.3527298	13.0145845	12.1032095	185.805405	114.356834	47.5756798	29.4987373	68.9324188	65.0067368	5.40407753
2006	1	25	55.4234276	80.1283493	18.7910995	18.02244	251.186676	150.684525	58.4319801	34.8745003	82.5935059	78.2481842	5.0683527
2006	1	26	76.7927399	115.2481	19.8847294	18.8935223	308.027893	180.115982	64.0646515	37.6991234	79.2513504	75.1728897	4.74182987
2006	1	27	70.9112701	108.041702	19.6838322	18.7822914	299.541656	173.449051	64.5772858	37.58041	74.5855408	70.2373962	4.10780239
2006	1	28	53.6506462	82.2880707	18.4031181	17.8673992	254.828995	146.590729	56.2689209	32.9195023	64.8347092	61.2339096	3.85197711
2006	1	29	42.5178986	66.1526947	13.8946991	13.053422	210.817276	117.517632	45.5721931	26.7742233	52.4665146	49.5651474	3.59786057
2006	1	30	39.4052086	61.8727837	11.9166183	10.9401817	172.186844	92.7012634	42.7529144	24.9582138	48.6554222	45.5468788	3.46610928
2006	1	31	32.0870705	50.1670952	9.10424709	7.81281185	134.704926	71.0615616	35.3540077	20.9173832	38.481781	35.9152107	3.42366862
2006	2	1	30.0230694	47.2611122	7.53000116	6.09277296	101.871101	52.9528236	32.6050453	19.3625813	43.5573006	39.8914261	3.70827007
2006	2	2	26.8523102	42.3432846	7.37086439	6.03239727	76.9065781	39.893898	27.8300152	16.9015942	39.1748505	36.281498	4.53882456
2006	2	3	33.5529289	53.9475937	7.64685488	6.39484835	72.4960022	36.6361656	27.241539	16.640274	38.5946312	36.0914001	6.55528975
2006	2	4	40.1156654	64.098671	12.3073063	11.851737	75.4347305	37.5060883	29.1563931	17.5798988	35.8738556	34.0252724	8.70494556
2006	2	5	40.8690071	64.7541504	18.8966045	19.3393154	68.6254501	34.3332367	33.3990364	19.842411	36.5105476	34.8768921	14.148921
2006	2	6	43.0378342	68.945694	16.9773178	17.1627083	58.4399414	29.0753136	32.1607666	18.9631748	33.953846	32.2482681	22.1869907
2006	2	7	46.7945366	76.0925293	16.362339	16.4919186	50.6748123	25.3967667	34.0505791	19.9074745	31.3767452	29.6443939	41.4809265
2006	2	8	51.2327461	84.2959595	19.5638371	20.326189	48.8856735	24.549799	31.4326248	18.761446	39.0983276	37.1728096	79.8830948
2006	2	9	57.2278252	93.2505341	22.0384388	23.3409805	48.0958099	23.9207363	31.5551929	18.8805084	42.8724098	41.2826767	93.2595139
2006	2	10	58.2639542	92.8318787	20.9515209	22.0298195	41.0342636	20.4102154	29.0034103	17.2630367	41.4489365	40.2697258	86.8272781
2006	2	11	49.8464279	76.8084488	20.6725101	21.7276268	34.3226776	18.0938797	27.7432594	16.3400707	42.5304947	41.480629	75.3699646
2006	2	12	48.7249756	72.1493683	19.7260418	20.6792812	28.0054512	14.9784794	26.9948215	15.8399944	42.1439972	41.3642578	52.314312
2006	2	13	55.3207207	78.2892227	16.671133	17.1743202	24.7414494	12.7489729	24.9942245	14.8218279	36.3209381	35.47229	42.3328629
2006	2	14	63.9398575	85.2722473	16.7493401	17.2763233	22.5430794	11.1725788	29.5239086	17.1837578	45.1748505	43.6431427	47.3850365
2006	2	15	70.6586075	90.2838669	19.3506432	20.2136612	21.0074959	10.485363	44.9346924	25.3354645	63.8140144	60.6964493	59.716095
2006	2	16	64.4442978	81.4672165	27.7738419	29.5565872	22.7473392	13.2190294	61.3386993	33.9865456	68.7663269	64.9132462	56.9374275
2006	2	17	47.8761635	61.1542969	31.1729565	33.2261353	24.1939793	15.6302652	66.1174164	36.4103432	68.8828049	64.9855576	60.4844475
2006	2	18	41.7474442	56.1044617	26.8232269	28.4387512	22.687933	14.9559803	63.0009117	34.5286903	58.0011101	54.7675018	55.4391594
2006	2	19	40.0585556	55.8003387	22.0010719	23.0328331	24.5578365	16.2481384	55.3422699	30.2002716	54.9117622	51.8466263	57.2759438
2006	2	20	41.0147285	56.8995056	24.7794838	26.3872738	28.8490314	19.4199371	51.9950142	28.4216976	67.4628601	63.8143768	67.044342
2006	2	21	42.0753098	56.9136009	33.1664963	35.9787521	31.9592094	22.1205101	48.895874	26.5366802	73.8952637	70.1663132	61.8477211
2006	2	22	42.2101135	55.213974	36.7935944	39.8992958	29.8324203	20.7846985	49.9889717	26.8886299	80.4333344	76.146904	54.4783173
2006	2	23	45.3096962	57.8237	36.1067886	39.0562096	26.9170876	18.8124886	47.199337	25.1043224	75.8035355	71.5345535	41.852726
2006	2	24	50.4466743	65.0138245	39.4811096	42.27882	23.8242817	16.4459171	49.253952	25.8078194	86.2940903	80.7439423	42.6113853
2006	2	25	51.5498924	68.946106	46.2443504	49.6862526	23.1739101	15.513792	60.5383911	31.8244228	105.663086	97.9940491	51.3748779
2006	2	26	52.9758034	72.8825607	48.7550392	51.8038597	24.0072613	15.5701942	63.4561157	33.2297058	113.087395	104.197075	60.634182
2006	2	27	57.6115379	80.9733047	53.4726219	56.389576	25.0049725	15.7267075	75.5809021	39.628479	121.756203	111.804146	62.5089455
2006	2	28	59.1466942	83.4155273	49.7287903	51.8340416	24.4767933	15.285099	83.025528	44.6162338	123.394081	113.672745	58.2261772
2006	3	1	66.5144653	93.5460892	49.2543373	51.217453	23.9363747	15.3759995	97.1876831	53.0799599	126.991753	117.348335	57.6336365
2006	3	2	68.0605087	96.1289139	37.1679573	38.0454369	19.6826038	11.6666479	89.2811279	48.6453552	106.112999	97.5880966	46.099926
2006	3	3	62.7923279	90.1278	28.2969475	28.2176781	17.6505852	9.96409607	94.4628906	50.956089	107.007889	97.4620667	36.6230125
2006	3	4	58.1387787	83.148674	26.2381001	25.7609501	18.3007793	10.1976185	96.9293594	51.357029	128.640594	116.514679	27.2483978
2006	3	5	72.4332275	102.972954	27.303627	26.5545292	16.4615231	8.17384052	94.252739	49.3242722	138.356171	124.523041	20.5567112
2006	3	6	91.6822739	127.70842	33.3076057	32.4841614	17.1097927	8.49590492	86.3807297	45.0373497	128.477768	115.912193	27.283371
2006	3	7	99.2487946	134.963959	37.0136414	36.3729553	19.019846	10.4068012	86.9137039	45.6462936	141.991318	130.429184	41.5973358
2006	3	8	93.9022369	124.138069	37.0460281	36.4887733	21.6040859	14.1090498	98.3916855	51.8110924	152.679108	142.05452	46.0117912
2006	3	9	96.7639008	122.031982	43.2150002	42.7058296	24.6995163	16.2079563	91.8197632	47.8222618	149.697983	138.312653	60.1867104
2006	3	10	123.267601	151.317062	69.648674	69.7838516	30.7390213	20.02005	98.2259369	50.7826118	163.941223	150.356628	79.4058456
2006	3	11	142.200104	171.277069	92.2157898	92.7521667	39.1737671	25.7743168	111.31897	57.4166641	205.004532	185.058487	80.0902023
2006	3	12	158.39151	186.602341	108.397583	109.333504	59.9853897	41.9147301	133.460907	69.118927	254.562805	228.43013	72.6359634
2006	3	13	156.486176	179.383591	94.0844193	94.8131485	79.9200897	59.2284889	147.510193	76.776001	239.858154	215.406799	56.3858452
2006	3	14	149.533905	167.456879	72.5080338	73.1648026	110.262413	85.1621475	155.405273	81.4421234	212.767731	190.207413	46.7903709
2006	3	15	157.69165	175.12352	63.3526001	64.5126724	179.989609	145.586166	162.35463	85.8251801	185.961639	165.495453	57.9977798
2006	3	16	156.081573	174.483109	61.3225403	62.4520416	237.508347	189.096329	168.602356	89.3388138	164.730865	145.613449	79.347084
2006	3	17	122.00396	139.995132	64.5725937	66.0701141	292.627014	221.501236	173.781021	91.6088715	157.506729	138.800354	112.746201
2006	3	18	86.6603775	101.142998	68.6856079	70.7201004	372.538361	274.833252	170.529724	89.2486115	158.235016	139.536026	126.027214
2006	3	19	58.9718246	71.1178513	68.4435883	70.0526581	418.532928	304.786407	147.86142	76.6281128	144.959106	127.384224	116.582405
2006	3	20	47.4834862	58.5309181	63.1448364	64.2519836	477.430664	337.733917	131.226105	67.603714	131.112946	115.438156	112.42926
2006	3	21	41.7157402	52.0892029	68.7600327	70.4008102	494.66217	340.210236	126.285034	65.0457153	132.48938	115.529449	126.494644
2006	3	22	35.4097786	45.8310432	88.0867081	91.8452759	487.414124	336.488861	125.100983	64.5052338	181.642639	157.818405	124.808662
2006	3	23	30.484066	39.6686363	85.0413818	88.2206345	484.854309	339.434296	115.97596	59.6412163	265.349945	234.273331	107.218376
2006	3	24	30.0822124	39.8960533	73.6648712	75.4489136	445.296844	314.807312	116.722351	59.9900818	274.368317	244.004822	88.6468048
2006	3	25	34.5741653	47.0818481	73.1388702	73.0352631	478.036377	332.727112	140.253403	72.6443558	274.780396	242.017639	82.6355667
2006	3	26	58.749115	81.0939484	91.6657104	92.0058136	539.909668	372.295807	180.287781	94.4653854	346.71637	301.357056	129.479996
2006	3	27	73.7573242	102.642937	108.481232	108.23217	594.514832	408.017975	213.455093	113.379128	376.121704	327.40564	149.505188
2006	3	28	68.0723343	95.0446014	121.105202	119.182449	629.830872	432.672241	218.486893	116.0429	374.722809	327.283691	146.522232
2006	3	29	70.1404495	94.9637756	132.000992	127.533928	641.607605	448.162781	218.143753	116.216034	341.535736	300.517761	124.369003
2006	3	30	86.2571869	106.805054	151.185257	144.16037	651.52887	460.365601	202.786484	109.132355	302.16629	266.096497	111.499565
2006	3	31	104.620773	122.728714	171.114319	165.841599	671.770996	487.469086	191.271179	103.760345	307.009552	272.42099	133.077621
2006	4	1	114.830925	131.162201	182.447647	180.893173	691.429565	510.223999	171.036697	92.7757034	283.602936	253.893784	146.982468
2006	4	2	104.086273	118.412102	184.900406	186.619827	672.989868	499.450134	158.984604	85.5006943	254.003571	228.140915	155.774353
2006	4	3	109.958954	125.959923	182.550064	186.710999	604.624268	447.516083	180.967636	98.0004807	235.250671	211.608551	148.155746
2006	4	4	104.091766	120.070335	181.652557	188.915924	528.452759	385.718048	213.959854	114.909195	241.089447	220.429428	127.633026
2006	4	5	115.396057	134.660553	240.374268	251.059875	506.018005	367.463898	279.878876	150.516342	303.927551	277.912659	139.388748
2006	4	6	139.448624	164.845993	267.097778	279.05368	460.082336	330.482941	338.194824	181.678329	348.780182	319.249512	139.424835
2006	4	7	173.80751	206.091965	293.011353	303.804108	441.953949	316.453003	377.235535	202.122711	377.914734	342.862335	196.112991
2006	4	8	203.199097	237.199448	274.596222	282.512482	412.605377	293.877228	415.554688	222.853928	363.146088	330.003601	235.437714
2006	4	9	217.163254	253.694901	265.895203	271.610199	427.698151	300.639771	463.414154	248.489594	403.276581	365.173706	256.36615
2006	4	10	224.520309	259.922333	259.472015	264.353149	442.395813	313.193054	465.302795	249.297958	409.15918	367.22995	247.346039
2006	4	11	224.716721	265.737915	289.221252	290.781647	438.026764	309.352966	484.638641	259.144379	498.197235	436.843994	246.997772
2006	4	12	198.751205	239.92334	323.440186	322.533295	459.782349	326.759705	507.994171	271.6026	550.65033	479.029663	248.460083
2006	4	13	178.408661	219.394379	346.84082	346.018585	515.505493	366.609711	586.427856	314.581085	603.171875	522.5177	244.577484
2006	4	14	165.372925	206.741119	373.272125	371.167419	611.005249	431.191528	660.490173	354.811493	673.503906	580.385437	258.5979
2006	4	15	157.22934	194.585388	348.19632	347.472687	689.214355	488.208954	656.124268	353.37973	619.705566	532.946167	233.211487
2006	4	16	147.837158	180.997986	346.977661	341.296539	721.646973	518.553467	644.338989	348.414948	576.370361	492.790283	222.796951
2006	4	17	133.320343	163.526428	351.962799	346.068787	764.609802	560.563477	632.126953	344.470245	545.282471	467.760345	197.8862
2006	4	18	156.629639	192.046997	410.255585	403.002808	810.425354	592.599487	735.904724	403.67572	508.701904	437.185303	198.259781
2006	4	19	165.955841	204.754425	411.151001	403.83963	749.186584	536.897217	826.920471	454.347687	482.868195	418.574341	248.377716
2006	4	20	154.398239	189.430908	338.21051	331.701233	618.01062	432.520813	816.22699	449.402161	452.94165	397.729462	258.187775
2006	4	21	153.290909	182.973419	269.483032	263.887695	495.216339	340.360901	787.421509	435.015717	435.610199	387.292511	210.08847
2006	4	22	181.589676	215.024673	228.23674	225.20816	435.283264	298.971588	828.707825	460.506042	526.095764	471.130707	183.507156
2006	4	23	207.466385	247.684601	246.971909	245.187469	498.178802	343.620972	896.438721	499.672882	878.548157	797.327393	183.822968
2006	4	24	210.828033	252.350159	317.897247	308.113159	599.626709	410.551575	930.47937	523.099854	1044.17346	949.962646	236.355042
2006	4	25	193.341537	235.333542	358.61438	351.919739	700.945618	477.303833	901.384949	512.289551	962.592773	871.74115	243.403717
2006	4	26	182.635406	227.106384	404.319885	405.157867	788.463074	533.485535	816.836365	469.036346	870.44104	783.295837	226.240143
2006	4	27	211.444916	270.056458	455.832397	465.337097	851.904114	574.025635	739.08197	427.845428	809.581482	724.016296	248.530655
2006	4	28	245.345306	319.550659	453.053528	468.773865	883.013794	593.060852	684.010986	398.109344	796.134521	714.543152	309.82016
2006	4	29	273.866089	359.299103	438.872681	454.150269	890.169739	599.69574	662.988708	386.537384	749.734863	671.81189	371.578339
2006	4	30	274.67984	362.20752	476.60202	492.443634	909.319641	617.426636	657.990173	384.512817	732.019714	657.51355	488.073517
2006	5	1	278.567566	364.250122	463.217285	476.898804	855.129211	580.644043	632.04071	370.506317	737.507629	661.929688	590.205017
2006	5	2	264.573517	346.646759	557.593262	570.612244	811.736755	539.689514	662.274597	391.588196	859.871155	776.301514	756.990784
2006	5	3	266.204132	348.03894	605.673889	613.4729	748.976318	485.355865	692.393555	415.673523	893.786682	806.016479	836.290283
2006	5	4	261.159851	341.355438	612.295349	611.318542	688.079102	436.618805	763.35321	463.381744	904.560547	803.188416	761.126038
2006	5	5	286.594208	373.472137	614.876038	608.631409	642.265747	405.356018	878.212158	533.294006	973.120789	852.136047	677.575562
2006	5	6	356.52005	463.033173	722.113525	718.666321	644.097351	407.262665	1008.6485	616.479797	1241.18176	1086.58154	666.242615
2006	5	7	358.82016	459.336884	897.561157	901.095398	681.656677	433.539124	1143.21729	713.502686	1354.59827	1195.67285	761.469238
2006	5	8	342.38031	436.820343	932.887939	941.40802	725.621887	462.876373	1281.27014	820.562256	1374.65906	1225.44177	713.389526
2006	5	9	313.551025	399.608368	938.342712	941.052551	791.873596	507.056366	1482.65967	961.231995	1285.99829	1145.1438	622.253906
2006	5	10	297.193634	378.937805	972.792542	978.55304	853.548096	549.411682	1732.83423	1115.41992	1309.34705	1162.7334	553.470459
2006	5	11	271.175415	350.668762	973.462036	975.182983	821.308105	531.628845	1983.34692	1263.82141	1423.19141	1266.38025	569.549805
2006	5	12	255.557663	332.055176	1066.2196	1071.42712	765.246643	498.636505	2304.53638	1459.01196	1550.26782	1385.42847	684.203613
2006	5	13	307.929382	393.729401	1296.43555	1323.20947	731.134521	479.811981	2607.43091	1661.31897	1821.5	1645.51294	982.220459
2006	5	14	376.552948	469.972382	1421.76282	1461.94629	716.776428	473.330353	2557.45288	1657.6449	1975.06311	1810.20386	1268.29382
2006	5	15	471.455109	583.076843	1410.78235	1454.6748	760.151917	508.34079	2229.31592	1474.71814	1942.43127	1790.43616	1350.52209
2006	5	16	548.748657	677.645386	1199.31165	1228.9696	794.050354	534.696167	1829.52332	1243.66907	1840.58154	1699.5249	1367.65308
2006	5	17	561.239929	696.380066	987.407776	997.360291	761.519043	513.410828	1559.66077	1102.73694	1697.44434	1565.26062	1309.05383
2006	5	18	596.635742	738.330444	891.772583	887.815125	763.869446	517.98114	1417.19165	1048.59338	1699.24402	1563.7417	1351.35706
2006	5	19	563.622803	698.184265	818.729004	802.821899	770.139404	519.283875	1342.56934	1021.74701	1701.73511	1547.57202	1377.91528
2006	5	20	563.375183	691.993591	985.628296	972.492981	753.496399	507.486603	1486.58569	1148.54333	1804.84998	1627.74316	1383.59229
2006	5	21	574.958618	702.618408	1250.16345	1256.36597	808.391541	551.286499	1678.19104	1317.22388	1924.61023	1748.24048	1495.58643
2006	5	22	623.92926	778.239502	1516.12866	1526.62793	902.736816	613.499512	2024.41333	1588.44373	1935.45569	1750.99683	1477.67383
2006	5	23	652.0354	833.334534	1689.43774	1703.51941	996.613037	675.270447	2369.8186	1839.05017	2014.72815	1822.79846	1475.72302
2006	5	24	743.41217	970.049927	1776.14526	1780.26074	1058.74951	713.653259	2608.86548	2023.47412	2253.69482	2022.6189	1586.36353
2006	5	25	908.145691	1206.27942	1916.80347	1936.99829	1067.04639	718.683533	2804.07202	2190.95093	2450.36548	2190.54834	1809.85242
2006	5	26	1059.08118	1418.14551	1973.68811	2000.52795	1043.55737	706.691833	2888.57544	2287.76416	2521.7605	2254.90771	2052.34619
2006	5	27	1097.70044	1477.90125	2029.30994	2067.12524	1040.36145	709.610718	2990.88599	2398.55273	2585.53931	2326.24854	2146.29785
2006	5	28	1106.72205	1476.02991	2272.80615	2330.25073	1129.28882	790.646606	3421.76904	2761.98779	2980.5083	2745.68018	2349.78735
2006	5	29	1189.01733	1582.30359	2560.64233	2652.98608	1184.44092	851.330139	4177.69727	3403.25806	3518.84253	3284.99219	3002.00391
2006	5	30	1346.09546	1773.38513	2947.34839	3089.33374	1339.30994	986.012268	5477.66211	4584.30029	4705.92822	4465.43604	4094.09229
2006	5	31	1367.37305	1809.16418	3167.55811	3335.72656	1586.72424	1215.37756	6654.29736	5600.0835	4866.41162	4589.19287	5052.31445
2006	6	1	1231.82483	1639.82434	3031.90674	3193.69263	1568.50024	1241.63379	7162.67529	6098.02295	4575.646	4291.9502	5217.45117
2006	6	2	1011.60895	1362.44836	2737.74219	2874.05981	1442.84839	1176.83228	6577.70947	5673.38477	4088.47095	3829.87524	4852.89258
2006	6	3	803.780884	1111.7533	2392.77173	2504.04126	1227.12329	1021.06372	5788.4873	5038.37109	3361.26245	3133.28369	3967.78979
2006	6	4	668.386414	948.109131	2189.20532	2294.47192	987.336121	824.933716	5629.2583	4973.5918	3205.68408	3027.45825	2972.79102
2006	6	5	561.111938	820.76355	1878.94592	1966.04932	867.336426	728.446777	5308.2168	4795.76416	2724.13086	2548.84619	2268.52466
2006	6	6	568.694519	825.345703	1657.41052	1745.28906	874.535706	771.366211	5058.20557	4710.7251	2322.69873	2155.85986	1755.54004
2006	6	7	545.752991	799.950073	1428.45801	1506.19214	861.88385	772.006592	4582.36279	4393.86865	2078.80127	1925.96277	1479.96558
2006	6	8	775.703247	1090.20007	1595.82971	1739.81848	1100.11011	1025.4696	5039.35596	4952.84619	2507.19263	2458.19507	1305.17151
2006	6	9	1000.01752	1373.10925	2179.92529	2487.05664	1631.35364	1580.79077	6904.50146	6842.42334	3278.35767	3374.86621	1480.53601
2006	6	10	1197.93921	1627.78308	2840.29199	3318.61816	2510.88477	2457.89453	9418.49316	9335.27344	4046.01807	4256.05029	1589.28906
2006	6	11	1253.23999	1712.16797	3023.95825	3580.37891	3180.78906	3125.77393	10720.5684	10603.8818	4580.18262	4957.87842	1883.25842
2006	6	12	1263.85559	1749.6803	3114.59521	3731.5686	3483.86987	3417.42578	10735.6396	10516.2363	4647.99902	5133.27588	2288.63647
2006	6	13	1348.7323	1892.99377	3055.2356	3662.31689	3936.09082	3729.59766	10028.8789	9628.7041	4567.58936	5052.83252	2371.70605
2006	6	14	1317.47327	1885.27295	2874.88281	3427.88013	4246.51953	3840.95679	9345.72168	8762.43262	4354.06738	4777.46924	2323.125
2006	6	15	1173.6792	1726.78723	2576.09375	3039.84741	4123.75195	3573.5127	8415.48535	7741.95068	3735.11182	4013.36011	2040.78186
2006	6	16	961.703308	1471.09924	2097.81885	2431.62891	3376.16895	2829.16895	6714.35938	6187.10547	2947.08105	3097.38843	1762.30847
2006	6	17	703.573242	1140.57117	1584.48999	1793.56604	2350.87842	1919.77942	4958.25098	4693.95801	2152.36108	2197.82837	1435.18201
2006	6	18	534.202576	922.598206	1161.55627	1269.37109	1594.67859	1265.21204	3578.07397	3548.3772	1613	1586.63	1093.12134
2006	6	19	429.72052	785.11322	881.353516	919.364014	1157.12512	891.264771	2757.65991	2892.51001	1332.65479	1265.88708	870.078369
2006	6	20	375.413971	714.720337	722.291992	720.540894	954.783569	717.090759	2302.21753	2522.14722	1164.84229	1070.72314	755.688049
2006	6	21	350.666138	684.210571	635.269287	606.917542	847.378601	619.641052	1958.09888	2230.4375	1074.41687	962.589417	702.525513
2006	6	22	356.447205	689.8526	627.0849	596.165161	854.448486	656.087341	1757.21655	2056.56616	1119.59753	1014.92291	692.635071
2006	6	23	450.347473	805.913574	749.747986	751.276062	1047.27698	914.018188	1668.78491	1969.73608	1319.9021	1252.53406	890.24939
2006	6	24	522.066406	899.265747	917.489136	941.575378	1182.94873	1057.78284	1588.08057	1906.54883	1580.50488	1528.45715	1050.07092
2006	6	25	576.010071	969.290955	990.861145	1021.87689	1389.88379	1269.30005	1586.16528	1909.48828	1684.34033	1649.51733	1064.13879
2006	6	26	708.296082	1143.64319	1221.73816	1288.62012	1994.69006	1907.84351	1794.67542	2081.74829	2037.79175	2017.9574	1095.75574
2006	6	27	906.116943	1412.07568	1513.62024	1611.84497	2856.11768	2689.08008	2103.06152	2312.8335	2333.35571	2300.96216	1477.84448
2006	6	28	1194.46997	1807.56653	1964.04553	2138.35376	4192.83594	3956.71411	2940.2002	2949.73413	2652.24048	2653.71484	2280.56055
2006	6	29	1591.88245	2370.15356	2247.65259	2460.97144	5345.4707	4934.04004	3722.83276	3510.93237	2924.29102	2967.396	3187.80444
2006	6	30	1936.02844	2855.2981	2429.08301	2657.45386	6291.00537	5672.38721	4461.72559	3969.15845	3099.87988	3158.50806	3869.52832
2006	7	1	2007.87866	2958.31909	2616.77441	2864.40137	7157.99512	6319.00879	4992.29932	4295.86523	3339.75366	3400.07056	4320.74756
2006	7	2	1885.7876	2791.89233	2573.33398	2782.10815	7446.09961	6319.604	5200.15381	4387.604	3270.68286	3275.55933	4329.75342
2006	7	3	1654.57532	2473.85522	2447.34448	2621.64819	6853.42969	5791.34424	5331.86133	4473.26709	3148.37891	3141.10742	4178.54199
2006	7	4	1484.03979	2241.70312	2324.31152	2470.39478	6167.5127	5217.88184	5415.8457	4546.74756	3009.04883	3006.64893	3736.33789
2006	7	5	1333.67029	2037.3064	2194.89502	2298.00879	5538.15039	4665.24463	5225.79541	4452.53516	2790.83423	2755.93408	3083.06201
2006	7	6	1333.53162	2025.60388	2324.44458	2422.9812	5804.71973	5037.49854	5337.08447	4582.34668	3126.46924	3109.18066	2795.7207
2006	7	7	1470.33582	2194.53638	2524.46362	2625.00562	6569.30859	5651.66406	5718.18848	4822.45557	3490.79639	3464.01099	2787.61621
2006	7	8	1744.65613	2554.50195	2653.67212	2741.25098	7482.19043	6222.48926	6070.65723	5013.77051	3896.45386	3808.52466	2998.3999
2006	7	9	1852.39111	2696.72339	2646.88281	2712.65381	7814.03711	6336.57812	6321.69482	5156.0957	4108.19043	3981.04419	3136.01733
2006	7	10	1790.31641	2610.80591	2565.50732	2607.96436	7330.66797	5748.30371	6235.26611	5106.57275	3952.76343	3784.49316	3153.05054
2006	7	11	1589.57886	2347.44409	2352.38818	2346.46704	6312.74414	4896.41748	5780.07959	4872.21484	3506.70679	3311.99268	3175.47192
2006	7	12	1323.12891	1995.21484	2091.50952	2035.63599	5254.93262	4128.41309	5207.2793	4598.29736	2940.72754	2736.18896	3065.34302
2006	7	13	1170.39758	1789.22351	1903.20349	1806.26526	4815.30615	3873.81909	4879.229	4476.93604	2570.57471	2360.7688	2834.31421
2006	7	14	1089.04175	1672.66907	1847.74377	1735.84277	4697.83301	3892.22144	4984.72314	4619.7041	2415.45728	2213.41357	2548.8623
2006	7	15	1227.84924	1832.95557	2071.72461	1995.19641	5153.83545	4349.04443	5702.69775	5138.39355	2598.69653	2422.92749	2271.56226
2006	7	16	1307.97046	1927.84875	2201.09839	2134.19434	5212.6748	4401.63965	6359.27734	5586.22705	2649.05957	2472.99878	2247.86182
2006	7	17	1245.67554	1843.00745	2276.16675	2205.17871	5211.2832	4401.50049	7001.67578	6011.84521	2723.82227	2549.32861	2182.79248
2006	7	18	1250.11646	1845.89453	2409.62402	2345.80371	5403.71289	4567.9209	7293.22412	6231.87988	2934.3501	2764.80811	2202.04614
2006	7	19	1312.04785	1917.46887	2535.81323	2473.82739	5704.74854	4866.50977	7359.34717	6325.56787	3377.44751	3223.88281	2493.65894
2006	7	20	1497.77576	2140.75098	2558.823	2486.94434	5616.81689	4791.7998	6911.38477	6098.47021	3331.52905	3158.52808	2797.94556
2006	7	21	1652.63025	2338.94336	2659.12085	2584.57422	5278.14648	4467.87256	6357.70312	5779.8623	3344.09595	3146.67017	2744.55688
2006	7	22	1663.9613	2371.27759	2740.67554	2649.89526	4553.48535	3862.11133	5931.89404	5565.05762	3299.35693	3066.69946	2556.4563
2006	7	23	1593.26819	2283.14526	2878.7063	2794.51953	4129.87988	3555.78809	5587.60303	5402.02197	3229.14722	2994.00488	2416.55981
2006	7	24	1582.34351	2259.84912	3194.61621	3137.29297	4459.88916	3914.44165	5483.00049	5394.26123	3384.8064	3174.57617	2517.13062
2006	7	25	1677.45886	2369.42236	3547.97607	3530.90845	5097.46826	4473.86621	5536.91895	5489.26904	3480.5144	3288.95874	2802.62939
2006	7	26	1686.67236	2370.36597	3527.00146	3517.25049	5359.79443	4725.18848	5563.52686	5560.17578	3341.08789	3155.90454	3051.22632
2006	7	27	1781.22266	2490.01025	3486.4751	3478.24536	5139.55957	4547.05273	5593.45996	5635.26562	3291.76123	3104.23145	3123.55835
2006	7	28	1882.33911	2627.04053	3509.29028	3488.65405	4619.76465	4115.81934	5544.48242	5626.16162	3311.01929	3114.26367	3023.89502
2006	7	29	1748.11694	2449.60889	3304.31177	3251.78564	4149.22363	3732.50513	5494.53027	5611.71338	3217.78271	3015.44189	3011.04395
2006	7	30	1522.32507	2145.14893	3142.09277	3071.52319	3814.96216	3473.17139	5285.73389	5502.08154	3173.39282	2971.35498	2875.36499
2006	7	31	1294.83447	1833.98474	2839.70435	2741.49634	3532.10229	3267.8667	4953.95068	5304.44141	2958.5459	2756.67725	2728.72021
2006	8	1	1246.31433	1750.25049	2634.49512	2526.03735	3507.85913	3280.66016	4823.28564	5224.02002	2822.13184	2627.69385	2648.17847
2006	8	2	1404.34961	1938.19202	2725.89282	2637.64844	3890.19946	3612.45215	5093.4707	5382.91504	2979.86719	2799.83423	2669.38403
2006	8	3	1517.72241	2073.27783	2830.48315	2764.89746	4221.41162	3907.14795	5684.64453	5769.78857	3074.1709	2907.04688	2794.7749
2006	8	4	1452.97449	1983.08972	2863.63354	2807.17749	4259.36035	3990.44165	6091.1582	6067.81689	3056.35132	2899.58862	2790.34229
2006	8	5	1412.02124	1922.06506	2902.49707	2852.7439	4177.59473	3952.50513	6245.93506	6192.19482	3088.573	2932.79077	2765.18481
2006	8	6	1516.3302	2043.29895	2986.10986	2944.51099	4068.12598	3876.1167	6519.7207	6384.2207	3203.91504	3048.10254	2748.07471
2006	8	7	1669.61719	2226.06812	3096.02344	3065.37866	4094.34204	3909.75952	6760.55615	6621.64648	3470.53589	3320.46167	2821.40649
2006	8	8	1790.16479	2372.88452	3206.29395	3187.06982	4080.80103	3904.43726	6721.99121	6676.86572	3640.69409	3498.79443	2923.89331
2006	8	9	1791.34302	2370.64917	3182.84912	3159.40234	3901.62036	3764.58398	6356.00732	6494.17529	3541.20557	3398.39453	3032.58374
2006	8	10	1748.84741	2310.64453	3157.18726	3132.97339	3856.21777	3707.78979	5826.89209	6150.83838	3501.06104	3350.28906	3099.62061
2006	8	11	1664.46765	2196.60181	3072.18726	3042.04858	3761.19141	3625.34473	5333.01172	5808.25439	3384.08325	3227.12402	3156.21948
2006	8	12	1491.90125	1971.52893	2887.97168	2839.83057	3545.58545	3442.11646	4915.53223	5513.20703	3212.81714	3047.91016	3132.677
2006	8	13	1370.71985	1807.99658	2677.72461	2606.73022	3369.51587	3294.27295	4646.77051	5313.71484	2964.85449	2794.93164	2950.95142
2006	8	14	1267.96045	1666.33118	2541.33618	2451.84863	3236.31689	3178.13574	4706.29932	5316.71143	2815.32202	2642.95264	2719.38208
2006	8	15	1210.12073	1588.06384	2561.6394	2472.62939	3159.23804	3108.21362	4900.17969	5420.20459	2865.85522	2689.36548	2443.53491
2006	8	16	1163.87817	1523.00342	2587.63013	2499.71777	3158.4978	3117.72021	4928.78418	5438.91797	2865.9126	2688.85693	2215.85986
2006	8	17	1157.84705	1504.19116	2495.7644	2398.771	3155.97681	3133.37402	4877.97119	5391.56152	2741.55664	2561.96411	2085.0022
2006	8	18	1267.41223	1626.99268	2460.31519	2367.36426	3477.27856	3397.55737	4967.59473	5433.42334	2649.15283	2477.87769	2052.09424
2006	8	19	1397.7533	1776.77002	2540.29224	2465.2832	3853.77759	3690.44434	5342.15479	5654.72266	2687.08594	2533.69458	2042.23767
2006	8	20	1382.22095	1748.67017	2665.78906	2605.70166	3892.52441	3722.65649	5908.5415	6000.44043	2802.10889	2661.93677	2097.74316
2006	8	21	1272.80237	1605.36816	2767.56934	2720.34814	3709.14209	3572.73877	6384.93555	6286.375	2976.18774	2843.89478	2293.70776
2006	8	22	1182.71667	1488.46448	2841.48926	2805.17993	3535.45703	3451.5061	6582.65137	6406.72119	3071.87891	2944.44458	2315.15601
2006	8	23	1371.95691	1762.56958	2949.60938	2940.07129	3623.53662	3596.97559	6700.6875	6485.67627	3277.9082	3169.4563	2310.30713
2006	8	24	1533.41028	1986.30493	3235.3125	3264.53833	3675.83203	3680.19385	6894.7915	6623.07178	3565.65918	3474.05811	2535.59448
2006	8	25	1612.05176	2090.36548	3509.81836	3565.9458	3792.33105	3800.58447	7249.93408	6778.52246	3779.57764	3691.78174	2837.96167
2006	8	26	1714.20886	2222.93945	3839.65918	3931.36353	4080.44531	4032.21362	7732.83154	6995.23535	4005.46655	3904.17651	3259.59399
2006	8	27	1850.3689	2395.87891	4054.51025	4175.31445	4568.0957	4410.39551	8258.44922	7249.55713	4222.91357	4120.33057	3447.25269
2006	8	28	1883.13843	2440.31641	4200.81348	4352.7666	4989.91113	4732.78809	8700.38965	7504.7876	4392.28564	4304.58496	3483.50073
2006	8	29	1790.67639	2317.6626	4262.29736	4420.04639	5012.44336	4697.12354	8718.22656	7546.08008	4458.5249	4368.81592	3339.8103
2006	8	30	1680.20984	2174.90942	4286.75488	4429.93066	4673.37158	4389.9043	8701.65625	7546.08496	4402.16211	4299.68701	3226.42236
2006	8	31	1668.31384	2161.36841	4300.16895	4425.0376	4205.09668	3989.41187	8702.87402	7571.6499	4283.94775	4154.5498	3182.21851
2006	9	1	1669.72937	2154.66064	4079.79346	4167.63135	3888.91553	3722.81738	8254.05664	7348.60596	3925.28906	3781.302	2937.53735
2006	9	2	1544.39307	1981.84692	3699.66968	3738.27539	3635.51758	3520.38257	7610.0542	7011.40869	3449.19653	3298.54126	2655.10669
2006	9	3	1374.45618	1754.51636	3279.99805	3266.53735	3355.75879	3294.33496	6787.8833	6554.59912	2981.8374	2827.05273	2353.85864
2006	9	4	1241.04285	1577.22876	2867.10229	2802.2522	3103.75195	3088.97168	5954.77051	6054.43066	2631.76172	2475.09644	2162.02637
2006	9	5	1214.43616	1535.58215	2610.39331	2513.8855	2901.36914	2922.38916	5427.33447	5719.12012	2467.10229	2309.38892	1995.71204
2006	9	6	1242.4491	1564.0791	2502.2854	2398.16968	2744.39087	2792.54834	5144.44775	5526.05908	2481.33008	2334.09766	1833.86475
2006	9	7	1228.15503	1540.2854	2463.6062	2361.39746	2661.20239	2728.78125	5506.18311	5680.56348	2654.70337	2519.79785	1697.48975
2006	9	8	1262.61035	1587.08594	2491.00537	2394.42627	2694.14136	2764.7561	6241.70361	6036.86133	2984.82642	2860.23315	1620.7793
2006	9	9	1376.11475	1755.89185	2723.74829	2631.45166	2828.95361	2862.64478	7232.41797	6522.32031	3324.51245	3168.80103	1660.56555
2006	9	10	1627.93762	2121.96069	3158.06641	3082.56616	3004.31836	2984.19214	8482.61133	7210.05811	3640.56445	3463.00977	1993.66272
2006	9	11	1762.76624	2329.37231	3408.94263	3337.35083	3133.62695	3047.3938	8768.48926	7429.69043	3827.74585	3615.75293	2524.8186
2006	9	12	2257.82178	3034.04468	3903.58667	3879.86108	3469.75122	3284.85254	9233.87793	7740.38037	4332.20654	4083.323	2984.55078
2006	9	13	2486.6853	3346.56836	4104.91455	4119.34082	3534.37207	3326.99023	9350.15527	7847.73389	4508.66699	4253.90625	3629.06641
2006	9	14	2944.80688	3983.1145	4475.86084	4547.41602	3488.80908	3270.76172	9540.30176	7970.74658	4885.88184	4623.69287	4180.5625
2006	9	15	3183.78467	4329.42432	4735.94482	4830.14307	3367.65454	3167.38013	9447.31836	7956.64697	4953.07812	4681.39209	4885.79053
2006	9	16	3133.79028	4287.61768	4699.57129	4767.78076	3163.51685	2994.18726	8917.21582	7724.99268	4705.7666	4431.31299	5483.0918
2006	9	17	2898.66455	3985.70264	4428.23096	4451.11768	3058.40088	2894.2229	8071.5791	7308.31885	4204.45557	3942.13599	5844.89893
2006	9	18	2511.94678	3472.5918	3949.09082	3910.9895	2941.34424	2785.88623	7199.25098	6852.67871	3534.33032	3288.93555	5546.30713
2006	9	19	2097.67871	2910.9812	3429.41748	3325.67114	2823.35718	2663.06128	6342.16748	6358.0625	2988.24756	2754.62866	4893.51953
2006	9	20	1760.86963	2447.50513	2995.16919	2833.86865	2752.20801	2578.10254	5615.25098	5914.71875	2621.00952	2389.99927	4130.13623
2006	9	21	1496.40979	2084.70947	2623.44971	2415.55078	2570.27466	2407.09424	5057.85156	5558.10938	2376.04932	2146.9353	3409.29443
2006	9	22	1354.88257	1884.63623	2334.88672	2094.28857	2395.12817	2246.8313	4607.65723	5256.84912	2199.24512	1975.03271	2845.72388
2006	9	23	1283.47913	1780.97339	2149.87573	1887.82959	2216.08008	2093.9939	4342.32227	5058.83643	2093.69434	1873.36841	2410.31348
2006	9	24	1184.47217	1640.54932	2032.70679	1754.82178	2076.21436	1972.43567	4172.64551	4916.25732	2025.83643	1811.60437	2141.57324
2006	9	25	1124.02161	1550.86316	2028.57666	1750.15771	2010.6438	1908.11426	4100.73047	4832.43994	1990.30249	1782.09985	1988.41309
2006	9	26	1057.84924	1454.50671	2081.85815	1813.49597	1979.09424	1871.05115	4077.79419	4773.49707	1963.81494	1764.66089	1923.88074
2006	9	27	1024.93262	1400.83496	2156.37061	1899.02319	2004.88782	1882.74744	4137.82666	4757.00977	1951.56299	1763.19312	1910.8136
2006	9	28	1002.02625	1359.40186	2187.92432	1931.99365	2021.69507	1885.14319	4313.88135	4801.35645	1975.8446	1803.53162	1929.7832
2006	9	29	1020.09314	1372.67773	2288.41016	2043.84595	2021.72754	1873.35107	4545.63965	4879.24951	2042.13806	1889.77478	1875.83899
2006	9	30	1068.90344	1427.1405	2335.69043	2093.37598	2128.1626	1949.95068	4770.53516	4963.55908	2121.96948	1984.52869	1852.5907
2006	10	1	1048.05383	1390.66479	2200.69873	1933.15967	2158.08374	1960.44592	4644.50977	4849.2124	2061.18872	1922.16211	1939.29626
2006	10	2	1001.25073	1318.09509	2004.34644	1703.22046	2024.92908	1838.95947	4316.67383	4614.36914	1941.51965	1796.45508	1985.11389
2006	10	3	948.514587	1237.17468	1790.79211	1452.7345	1859.29529	1690.84143	3949.70093	4352.46924	1811.40002	1661.68311	1929.63098
2006	10	4	881.14502	1140.09119	1680.51892	1323.46277	1707.65259	1553.34229	3644.2561	4119.64014	1703.3114	1550.84729	1849.38159
2006	10	5	856.282104	1096.32861	1710.07153	1357.08044	1672.01184	1514.77551	3483.22583	3971.29785	1700.29858	1552.78613	1717.87012
2006	10	6	818.623413	1039.17456	1674.85608	1313.96179	1630.45117	1470.02893	3364.53418	3847.59863	1659.04138	1511.7655	1808.2821
2006	10	7	798.657898	1004.88708	1622.48486	1251.72217	1602.03137	1433.8783	3278.26562	3743.95068	1632.62854	1486.63501	1770.90845
2006	10	8	795.883972	993.530396	1616.17224	1241.94739	1603.54712	1421.74792	3242.48682	3671.88062	1649.59338	1510.57166	1703.47302
2006	10	9	776.869629	963.841675	1579.1449	1195.7843	1586.61401	1393.95227	3176.13867	3582.15869	1609.74487	1474.05823	1721.03516
2006	10	10	763.686096	939.883423	1578.52673	1193.96265	1563.7876	1361.02222	3101.98779	3488.60669	1621.37891	1489.01758	1648.31494
2006	10	11	758.610535	925.342834	1638.48914	1263.08569	1553.2749	1339.06921	3049.78418	3405.96826	1672.53674	1544.5658	1647.9895
2006	10	12	766.914246	930.371094	1657.80127	1288.49854	1534.90002	1311.35925	2981.64429	3309.55786	1669.7002	1543.96167	1685.81848
2006	10	13	773.742371	933.959473	1623.50903	1251.61182	1481.995	1256.19031	2908.03687	3205.48877	1617.31323	1490.27991	1799.41956
2006	10	14	725.129211	866.644043	1538.68054	1156.76038	1424.6355	1198.0835	2828.65771	3097.85938	1539.03491	1409.36914	1880.25171
2006	10	15	666.48407	787.111877	1439.15979	1045.49402	1356.89856	1131.43555	2738.90186	2985.10693	1442.47363	1310.6759	1772.94751
2006	10	16	609.023376	709.35614	1357.3363	955.610168	1309.68127	1081.89148	2649.68481	2873.73975	1367.89539	1237.51685	1622.42249
2006	10	17	574.913086	661.645203	1293.88757	888.23468	1283.44397	1049.31592	2558.66089	2763.36572	1310.15356	1183.06067	1502.70227
2006	10	18	559.358276	638.280945	1265.14099	860.955566	1264.68066	1024.00586	2487.66699	2668.35962	1264.08911	1141.73584	1488.68896
2006	10	19	533.305237	601.370789	1234.5155	832.128052	1246.70508	1002.68872	2456.08838	2600.33447	1272.08215	1158.07898	1447.90894
2006	10	20	508.125336	565.034302	1178.27368	776.874268	1205.25281	963.961365	2415.19849	2532.02515	1234.36218	1129.32214	1344.776
2006	10	21	485.012817	531.847656	1120.77454	721.807007	1153.81104	918.479309	2375.25342	2468.42847	1188.30127	1092.06042	1252.22583
2006	10	22	464.555634	502.100006	1072.83594	678.481995	1127.71399	895.361511	2341.6333	2411.80566	1159.75244	1071.68042	1165.35327
2006	10	23	445.174164	473.929901	1029.18701	640.645813	1134.34583	899.60144	2283.81812	2341.73999	1116.99255	1038.0752	1102.16821
2006	10	24	428.266113	448.82663	986.922119	604.230225	1151.7041	913.070007	2240.14111	2279.58936	1083.10547	1014.19019	1048.9751
2006	10	25	415.970917	429.878662	944.787292	569.862976	1231.13013	980.660095	2205.42529	2226.16479	1052.00244	996.069641	993.633667
2006	10	26	402.892242	410.393433	892.391602	525.95282	1211.74475	965.848816	2119.70361	2146.88745	996.611572	952.942749	940.471008
2006	10	27	381.919952	379.613647	844.982361	488.614624	1175.43555	936.058899	2025.80835	2065.68652	945.541992	913.137207	885.349121
2006	10	28	357.01355	343.194183	795.433594	448.524963	1094.99487	870.984741	1923.16138	1980.57239	877.600708	854.855286	830.699158
2006	10	29	332.872437	307.420166	753.408752	415.355957	1009.84283	801.033081	1826.78442	1898.52271	818.815186	804.698792	783.712708
2006	10	30	311.741241	276.027832	710.862793	379.78244	945.723083	748.118408	1737.05139	1819.55383	772.627319	766.260254	743.668518
2006	10	31	292.051422	248.65889	670.637146	346.27478	878.130066	692.154663	1644.41028	1737.6571	736.533264	737.74353	709.340515
2006	11	1	274.181763	226.175446	631.898132	315.032898	829.172241	651.906677	1557.98474	1657.66785	703.689819	711.873108	678.031494
2006	11	2	255.969574	206.009827	602.224731	295.786011	794.326294	624.276428	1489.88098	1587.10791	671.584656	686.5896	649.94812
2006	11	3	238.846161	190.788406	592.443604	301.812073	781.079468	616.45929	1435.7821	1525.28003	644.072876	666.368896	622.515686
2006	11	4	229.785873	187.675552	601.71051	330.458588	780.190857	619.548462	1390.27637	1468.90039	627.611084	656.785461	617.57373
2006	11	5	224.084671	190.405502	622.32605	370.219421	795.076294	635.374268	1363.17749	1422.85767	631.738098	666.938354	695.335083
2006	11	6	211.217743	184.495911	580.273438	339.814789	794.445984	638.436768	1298.38684	1353.75256	624.074158	663.805115	729.255432
2006	11	7	203.778366	184.386246	527.459656	295.821198	784.424194	632.355225	1224.76086	1279.15918	589.924561	632.305847	704.558716
2006	11	8	194.785675	180.707993	481.883484	259.785675	750.762939	609.566528	1163.57886	1212.54102	564.13031	608.490906	644.660767
2006	11	9	188.18045	178.751495	450.182404	237.742905	679.897217	558.066833	1106.7019	1149.79468	534.305603	579.62085	566.243591
2006	11	10	183.948822	178.231476	469.83606	271.555481	610.699219	506.3508	1064.71936	1095.55408	508.638275	553.603394	514.547607
2006	11	11	183.027512	181.525269	520.488831	339.37674	567.087524	475.25058	1050.27222	1057.26672	499.968658	544.494446	482.509003
2006	11	12	178.605148	180.179642	505.07196	333.62674	534.121704	452.08844	1015.57544	1008.16315	475.400024	518.503174	476.570984
2006	11	13	167.079559	169.920837	450.191132	285.046173	517.713745	441.980438	950.830994	943.261719	445.389404	488.518982	462.270905
2006	11	14	154.690048	158.624054	390.743896	232.690765	504.108276	433.437225	877.505981	875.348206	410.560059	453.36853	444.255157
2006	11	15	146.230774	151.91452	349.639282	201.265167	481.279846	420.675018	792.444275	802.00708	380.748596	423.142242	407.898254
2006	11	16	142.1577	150.591644	323.328278	184.64888	463.46582	412.956207	706.862366	730.041077	342.518646	383.05545	376.08963
2006	11	17	126.605492	132.467224	279.901337	146.784424	404.742004	371.88504	621.957092	660.77655	302.436554	340.593536	343.16629
2006	11	18	109.667557	111.805283	245.744415	119.240417	350.509033	334.290405	545.730469	597.86554	266.574097	302.27063	309.81546
2006	11	19	95.3265381	94.0799408	229.191498	111.71788	310.396545	306.319977	491.063965	548.064514	244.221878	277.647705	286.56192
2006	11	20	84.4317856	81.0886002	217.072327	108.908813	276.940826	283.538849	448.635864	505.998749	240.102005	271.497131	270.89917
2006	11	21	77.5457535	73.8612137	203.287613	103.381462	250.925156	266.198303	408.375885	466.076843	232.317291	261.161255	260.278534
2006	11	22	68.6511993	63.3754196	180.406372	86.2897644	219.590424	243.131165	366.898651	426.532562	213.511246	239.384262	244.340179
2006	11	23	67.9571838	63.9538879	165.864868	78.0831757	197.783493	227.065369	327.817993	389.504547	197.958664	220.164673	228.829468
2006	11	24	81.0123444	83.3189545	167.241776	86.2843094	194.840469	224.256256	299.131531	358.717072	199.10289	217.826218	221.253784
2006	11	25	76.2677383	78.1517715	156.093414	80.7830276	189.607025	218.708313	273.407776	329.875397	204.034073	219.934052	213.027649
2006	11	26	69.5265427	70.3888931	141.14537	70.9247208	181.369614	211.344315	249.246338	302.759644	205.032181	219.340561	202.097931
2006	11	27	60.9711494	59.9388542	123.951637	58.1444054	170.408173	202.600388	227.993698	278.268951	197.864517	211.581833	183.153824
2006	11	28	54.4498978	52.8836708	109.107681	47.3103065	158.830109	193.864517	219.214386	262.452515	179.115555	192.211655	172.122055
2006	11	29	51.360405	50.4654083	106.296677	49.7459717	141.976685	180.460007	222.325439	254.35759	168.654938	180.96492	168.542023
2006	11	30	45.1594925	43.5739326	100.839432	49.3392792	132.837708	172.634766	215.74408	240.649994	173.07106	186.664032	162.102783
2006	12	1	43.3497391	42.9266739	97.1282272	49.9056435	123.574936	163.563034	191.957916	217.360016	173.553207	188.323257	151.96138
2006	12	2	41.266304	41.4325523	85.9350815	41.892395	114.414528	152.951752	160.107864	189.865067	156.991669	170.525925	130.486267
2006	12	3	39.8116837	41.0466995	77.069252	35.7464714	113.671524	149.308105	135.136505	167.589539	144.089859	157.257751	114.528358
2006	12	4	35.7016602	36.4936867	66.548996	27.7944393	105.595451	140.416489	121.042091	152.634598	129.487595	142.001007	98.6307297
2006	12	5	31.6608772	31.8322144	60.028141	23.9180946	104.640297	138.169876	115.617081	143.481567	127.858986	141.308807	88.0419159
2006	12	6	28.4493885	28.4094486	57.2588654	23.8573532	97.0905304	130.286041	114.995781	137.914749	127.451721	141.625381	83.0467072
2006	12	7	29.0014	30.3440304	61.1840057	30.7595787	99.4623184	130.017075	120.178772	136.03186	133.368469	149.050049	86.6353378
2006	12	8	32.1826973	36.1143951	64.4288101	35.9039803	100.738312	127.901077	124.374062	133.352325	137.411606	154.901352	94.1691284
2006	12	9	41.6852837	51.0416718	71.0962296	44.4892311	110.34156	130.858932	127.865158	129.305756	136.217804	150.209091	96.8509445
2006	12	10	44.5948219	56.3086014	74.5858841	49.5576591	143.944931	151.708221	129.566605	124.75769	126.683601	138.112473	100.588913
2006	12	11	43.9579468	55.8181038	73.3258057	49.5237999	164.310776	163.122879	129.548874	119.909302	109.069923	117.659332	109.663109
2006	12	12	39.7055626	49.7054596	69.5536194	46.6440964	166.623291	163.378052	134.975891	119.289841	99.2567139	107.319786	103.386192
2006	12	13	33.8556747	41.4942932	63.5017204	41.0972557	159.573868	158.537613	137.718231	117.958344	96.6362228	105.62384	89.933876
2006	12	14	27.8020039	33.023243	54.5913086	32.4295425	136.182785	140.087479	129.225677	110.643379	90.1442337	98.7569122	71.4600449
2006	12	15	22.7913342	26.1096878	47.5196037	25.9107857	109.863678	118.512733	122.451607	104.653801	79.4199142	87.9345093	57.0921135
2006	12	16	21.0373764	23.7566776	42.0050316	21.2949696	82.0495605	94.4473038	103.12529	91.5111389	65.2879257	73.1710129	51.6047668
2006	12	17	18.301178	19.9733353	36.2496376	16.5967388	59.8169518	74.7623367	85.3067398	79.2800522	54.48349	62.0585556	43.6947746
2006	12	18	16.0339985	17.0506248	34.8781662	16.9789562	49.5935211	64.6968231	69.346283	68.0473938	48.3022118	55.7073288	36.7390518
2006	12	19	13.7152042	14.0935698	33.0939865	16.8686733	46.0367813	59.6487694	62.0371552	61.3831062	46.3234825	53.4810791	31.8915005
2006	12	20	12.6026163	12.8688278	32.434597	17.8912334	47.1404114	58.611515	69.4314041	62.9438858	44.9664803	52.0365524	32.4986725
2006	12	21	11.2392988	11.262393	29.832159	16.7402668	46.9773407	57.2064247	67.9609756	59.9723244	44.7104111	52.0093575	37.0162277
2006	12	22	9.88003254	9.65455532	30.4348335	19.1214848	50.7863617	59.1070175	71.3484497	60.2723579	44.5424423	52.2172508	41.767868
2006	12	23	9.09037495	8.86070442	30.4515457	20.3190327	52.9615021	59.2087784	69.0656433	57.6977158	45.682209	53.3560104	38.9071579
2006	12	24	7.79203606	7.39777756	28.4466591	19.3292675	49.4264679	54.681324	58.8151855	50.8656998	42.3110886	49.850605	36.96735
2006	12	25	7.03348064	6.59247875	24.1581974	15.6928511	43.8040428	48.9694633	50.2573547	45.1605453	37.191185	44.6665649	34.3710861
2006	12	26	6.17855215	5.62958145	19.570734	11.7744122	36.3650513	42.1603546	39.0177078	38.1260414	34.1803627	41.5350914	26.4864426
2006	12	27	5.84062576	5.31008339	16.7804642	9.87783623	32.0966301	38.0144272	31.4846325	33.2173004	31.6008911	38.9022636	20.1876202
2006	12	28	6.05726576	5.7753253	16.7035255	10.5534191	30.7186069	35.1908188	24.927227	28.8122768	29.623436	36.564537	16.6960506
2006	12	29	6.75470304	6.96900654	17.1239433	11.6583366	33.3213577	35.2670403	19.7438393	25.1110897	27.9384327	34.4584427	18.0822105
2006	12	30	6.0917263	6.28137112	15.1502314	10.0532665	36.3215828	35.4881821	16.6856251	22.4458828	27.1462116	33.178566	17.4943962
2006	12	31	5.73823977	5.92575836	13.4199934	8.6163187	35.1621361	33.1698341	14.9378519	20.461132	29.5608177	35.1929092	16.3334751
2007	1	1	5.04272461	5.16129446	13.4833908	9.03268337	37.1682777	33.7003746	15.4166489	19.7204151	35.3888512	40.7073555	19.9182415
2007	1	2	5.06912756	5.37637758	14.036273	10.017292	37.94067	33.0564728	15.9225368	19.1277924	39.5441093	44.5751381	20.3970127
2007	1	3	7.14415169	8.37721634	18.1764927	14.6086769	48.2834091	39.4659424	16.7930088	18.8559799	45.593235	50.0458031	21.6912212
2007	1	4	8.05445385	9.58720875	17.1005249	13.6486588	65.4480896	51.158329	16.4066772	17.9101601	60.1932831	64.2965012	19.3547401
2007	1	5	7.95491886	9.50039768	14.8530045	11.3928528	88.2836075	67.1931915	18.4585857	18.2576962	74.6919479	78.3425369	14.7923536
2007	1	6	7.29238272	8.58430767	13.9728127	10.7124357	118.842064	89.5372314	23.2718277	20.5008793	80.6987686	84.2601852	12.0677233
2007	1	7	6.70540476	7.80843878	21.5773544	20.170557	140.424789	105.686775	36.1832542	27.5345535	89.1376724	93.8251266	20.9107037
2007	1	8	6.72315025	7.98606205	29.1868229	29.4715405	149.670959	112.114487	40.7575378	30.0556164	92.6751022	99.0030365	41.7903061
2007	1	9	6.23895121	7.4734664	37.5694923	39.6584396	143.351242	106.587959	42.0745773	30.2978687	84.019371	90.2197189	44.9128342
2007	1	10	5.10076523	6.0045414	53.8681908	59.5244446	125.45015	92.7277222	44.828743	31.6140671	68.6877518	74.1711731	37.1775742
2007	1	11	4.50779104	5.3579154	62.2573051	69.8588257	102.160103	75.3617783	48.1144714	33.4933701	50.8781624	54.998848	24.424921
2007	1	12	5.29496193	6.57664824	59.3550911	66.4713211	84.996315	62.2078285	49.0847702	33.8544998	38.1110954	41.1962128	14.7546844
2007	1	13	4.83020973	5.90273523	46.992794	51.9779015	74.8948975	54.1467896	44.1576767	30.8745098	30.0533066	32.7294235	11.9270277
2007	1	14	4.46271086	5.37198877	31.0197163	32.9666138	66.8329926	47.9647446	35.2060585	25.0431767	25.3947315	27.4858704	11.1066513
2007	1	15	3.88142228	4.53955269	20.847065	20.9382896	59.0865021	42.3327103	28.8724575	21.0440331	24.4274807	26.2236443	10.2123995
2007	1	16	4.30016947	5.19858313	14.8586187	13.8629065	54.7173805	39.6287308	29.3203945	21.7677975	24.2239075	25.8388824	12.5383186
2007	1	17	4.61543083	5.66631413	11.6613102	10.0607681	51.2228546	36.9334335	25.7182026	19.2844124	20.49856	21.975235	17.6207581
2007	1	18	4.06074142	4.84021091	9.93572617	8.28626823	49.5195274	35.6210098	25.2560139	18.8473778	16.763649	18.2773762	16.5828323
2007	1	19	3.40110612	3.83769894	8.72342396	7.06855154	48.540554	34.9033966	21.4784546	16.0707207	13.142211	14.6251249	13.4228735
2007	1	20	3.1257019	3.39281607	8.6619482	7.20725393	47.4483261	34.0156708	17.9539585	13.5753994	11.7421989	13.2078323	9.10787201
2007	1	21	4.31088114	5.05760384	8.89797878	7.66326237	45.4944191	32.2475586	17.5670853	13.076457	12.8554716	14.1304007	7.37377453
2007	1	22	5.38363409	6.56390381	8.30894089	6.98062944	40.6377449	28.3098755	14.9410925	11.2893095	14.1729698	15.2108841	7.67713356
2007	1	23	7.27273989	9.1665802	7.74590349	6.35253143	41.4869728	28.5304241	14.0635824	10.6438932	16.4596615	17.1983528	6.77744579
2007	1	24	6.1245904	7.57958651	6.0220747	4.49857855	43.7736816	29.9386253	11.5115147	9.02862644	16.0894146	16.6438675	5.5891819
2007	1	25	4.66335773	5.56287766	4.7064786	3.07342124	41.8064461	28.6404896	8.87191391	7.31684256	14.942009	15.4622822	6.06811047
2007	1	26	3.51145124	4.01473188	4.17482042	2.61700201	39.1399841	26.8080616	7.85750437	6.51114941	14.285738	14.855691	8.40026569
2007	1	27	2.76170039	3.00305247	3.94783139	2.51677585	35.9476242	24.8610382	8.32140446	6.6733675	13.1357698	13.8782969	7.69175529
2007	1	28	2.59746313	2.80720949	4.46347857	3.25863314	31.9441643	22.2305279	8.14626694	6.55261183	11.1931992	11.998847	5.8854785
2007	1	29	2.49110198	2.70425868	5.23515606	4.32763672	29.2642536	20.249445	8.48075199	6.64932871	11.1463156	11.9124393	4.02874327
2007	1	30	3.36342573	3.98017836	8.11511421	7.66601562	28.5116825	19.9284687	7.9714551	6.16469383	14.3593187	14.8991146	3.97890472
2007	1	31	3.80744004	4.60545778	8.74374008	8.36819363	30.7655201	21.5891285	7.1818285	5.59623766	15.6197071	15.9565001	6.78377247
2007	2	1	4.64786243	5.89144754	12.1661873	12.2054415	51.2627449	37.2485199	11.2889862	8.08631802	19.3991966	19.7159729	9.80817509
2007	2	2	4.61806107	5.93143272	12.1795349	12.3166475	64.6310806	47.5742912	14.4576693	10.1509943	20.0020466	19.9790096	10.5982904
2007	2	3	3.78577232	4.76176643	10.309041	10.1452341	79.4970474	60.0556335	15.0596008	11.3430872	20.3407898	20.2195663	11.7372122
2007	2	4	3.39462519	4.19202518	8.10755634	7.84664202	103.735245	80.3110199	12.6626625	9.48122406	17.8729706	17.8828468	14.5950985
2007	2	5	3.50332904	4.34083939	8.58634758	8.51686382	97.7235947	75.2789536	12.4004784	9.16111469	17.7371159	17.8244419	17.7664299
2007	2	6	3.65879655	4.5826602	10.4890308	10.8662958	83.4959106	63.9122238	16.194191	11.0021477	20.1056213	20.0150623	20.2850208
2007	2	7	4.39557934	5.61098719	11.6358023	12.3316898	70.3854523	52.7462463	21.9815235	14.1537189	20.9662342	20.6619301	20.6986427
2007	2	8	5.0002079	6.56036472	14.6793261	15.6868219	61.6717262	45.6997032	30.4089203	18.6635914	21.6631794	21.2786827	23.7225647
2007	2	9	5.04635096	6.66078806	15.9988956	17.2746487	69.4752197	51.8497772	36.0019989	21.1891651	20.5008793	20.1654968	20.4857559
2007	2	10	5.07815552	6.8706975	16.2524414	17.6024342	71.2858582	52.914608	36.3148575	20.6901474	19.7970638	19.4459133	17.41329
2007	2	11	4.19924307	5.61987066	17.5049057	19.2059021	59.6881104	44.2162933	33.5804138	18.8130589	17.7320347	17.4683495	18.3505344
2007	2	12	3.73022008	4.92195177	16.6084251	18.3022976	56.2739868	41.4191895	29.5262356	16.2787266	16.0846691	15.9113722	17.1738968
2007	2	13	3.26098371	4.27608252	14.7976913	16.2617168	62.5532875	45.2986069	29.5239544	16.0624371	17.5112915	17.3852062	14.9432755
2007	2	14	4.5303874	5.99743176	14.6984348	16.1918507	82.5518112	58.3901405	32.7327423	17.5952454	26.443594	26.2724571	13.0935869
2007	2	15	6.5390873	8.79828358	14.0628433	15.4936132	120.755493	84.9016724	37.2608337	19.7365913	36.6003265	35.9758263	16.4103622
2007	2	16	7.61009979	10.1009941	12.3537321	13.6071892	134.445679	96.0362091	37.1634865	19.5943184	34.3105888	33.7269287	22.3202896
2007	2	17	7.85175276	10.3983727	12.4894352	13.7616901	153.916489	110.530296	31.2335548	16.4435463	31.0161324	30.4465656	25.6386395
2007	2	18	8.45735168	11.5889874	15.9350834	17.2257633	172.32132	124.000084	24.5821648	12.9156733	33.2396584	32.1549377	26.7199993
2007	2	19	7.70326853	10.6982613	19.3607922	20.6860332	144.613922	102.969856	19.3549862	10.144701	35.4329109	33.7587242	26.516016
2007	2	20	7.15220213	10.1556149	27.6814175	28.9815483	105.632996	74.6697769	22.9369068	12.0259285	42.4800148	39.7964325	26.2201176
2007	2	21	6.64706087	9.32728291	27.0372219	28.2347698	74.155304	51.7185516	27.7208939	14.5720854	41.1564941	38.3812256	38.5335808
2007	2	22	8.47001362	11.5603981	38.0029793	39.4938011	58.3230247	39.9222755	35.9802246	18.924305	40.2856789	37.9252815	52.6831017
2007	2	23	7.29491091	9.86978531	35.5601959	37.1403542	60.3398743	41.0012665	39.5213356	20.9320278	34.4602966	32.4446869	45.4563255
2007	2	24	6.30076218	8.41739273	32.9259796	34.8888817	66.8904266	45.1238632	43.2929344	23.0682983	30.416811	29.0036659	37.440731
2007	2	25	6.49025059	8.77180004	33.8734245	36.0806351	84.3129883	56.8865585	57.5125504	30.5373974	33.8538513	32.4668198	34.5538673
2007	2	26	8.8214159	12.2942066	44.6163521	48.1999092	112.357162	75.6518097	85.3474655	45.4600296	50.9676285	49.178009	53.0340805
2007	2	27	10.1523991	14.2575054	48.2394524	52.4166946	145.378342	97.4939957	115.576439	61.4765663	64.7440796	62.4888153	59.2514954
2007	2	28	10.5327501	14.8135958	38.0312996	41.4378204	159.816772	107.300339	126.371681	67.0837021	75.8355484	73.4941101	46.4823303
2007	3	1	10.4576445	14.6179295	34.0205765	37.527359	157.038208	106.046837	125.495872	66.7636414	79.8055267	77.612114	41.0561905
2007	3	2	10.7176647	14.8412933	27.1809216	29.9926491	128.503433	86.4380722	100.882133	53.5691109	78.4730301	76.7472992	48.6790886
2007	3	3	11.5365076	16.0031319	27.4037132	30.1933689	119.321335	79.1636276	89.3667603	47.3799019	100.580048	100.035881	59.5520439
2007	3	4	11.0378008	15.2332859	26.2656212	28.6175385	128.115677	83.617485	79.6227264	42.1708603	127.664131	129.818771	49.4116669
2007	3	5	9.48038864	13.1012182	26.4845695	28.2866592	146.384201	94.3556595	80.4682312	42.5927582	129.232178	132.392899	43.0007668
2007	3	6	8.40912056	11.7543726	33.7220535	35.1597824	192.601578	122.39196	106.050804	56.5985603	112.060165	113.540405	50.6478233
2007	3	7	10.2100163	14.5793447	53.6005592	54.7387161	281.929108	178.289322	188.09671	101.526398	117.740501	116.906349	59.9875641
2007	3	8	17.2122993	25.1999149	73.3321457	73.6512985	443.240326	285.5914	352.915466	191.991409	133.741074	129.462708	79.7438049
2007	3	9	25.1412754	36.9833412	78.5267487	78.5537186	682.258606	443.104553	572.306091	312.435608	172.878494	165.536179	76.6357498
2007	3	10	31.7468529	47.2229919	75.9513474	77.1447754	990.116699	645.312622	769.437683	419.555908	259.810425	250.014145	119.530472
2007	3	11	36.54636	55.0420914	70.815155	74.1239166	1289.87708	837.989868	991.059692	538.992004	339.454071	326.182922	231.325699
2007	3	12	33.6038742	50.7385521	73.3475037	79.5959015	1493.88928	962.80304	1233.15137	665.904541	410.002106	394.648926	381.57843
2007	3	13	31.4091759	47.2866211	80.774025	89.4623871	1623.03052	1036.06726	1363.20129	733.550781	462.360107	448.058044	531.80011
2007	3	14	34.8691139	52.132515	91.0860367	100.336174	1697.0199	1069.59412	1272.00964	683.981934	461.607178	450.108215	542.091675
2007	3	15	40.0386124	59.8588104	98.9987183	108.334381	1764.27429	1101.91028	1004.01691	540.372864	424.238159	412.752625	478.437042
2007	3	16	33.0186501	49.1123924	84.9448471	92.7140427	1749.67554	1084.32678	705.238586	381.594513	352.784943	342.397614	359.777771
2007	3	17	24.7937756	36.4959221	66.3888626	72.1980209	1547.93616	949.433411	470.74704	254.547791	300.312775	292.162354	260.946228
2007	3	18	19.1429768	27.3953533	48.258358	52.4098816	1220.13794	740.859314	317.629395	171.244858	259.150452	251.126297	190.866928
2007	3	19	16.5528946	23.2799168	39.2469215	42.1402206	875.283875	524.407227	232.008743	124.038124	237.505356	229.894302	145.064758
2007	3	20	18.292635	25.9189281	40.6947823	43.0621796	634.485474	377.428986	190.130325	100.781654	202.794357	194.26828	143.268326
2007	3	21	20.4149532	28.9488583	42.4521637	44.3941917	507.776978	299.747314	168.275635	89.0197906	174.6436	165.790405	151.340805
2007	3	22	28.0529213	40.1911392	52.6887054	53.9694824	486.087463	283.894531	170.967606	90.006691	180.610184	168.847214	151.588745
2007	3	23	40.1099396	58.0551834	63.471653	64.3358078	573.033691	331.362762	191.459152	100.369171	221.706894	202.856766	144.790787
2007	3	24	42.9161873	61.3485374	78.4709396	79.7251511	744.7323	427.545715	236.393509	123.617645	269.242981	244.709824	132.543503
2007	3	25	46.4024048	65.6056976	97.8927078	99.7015152	925.239319	533.325073	316.353333	165.143158	342.407349	311.483765	154.240616
2007	3	26	63.0065727	86.9033661	109.721375	113.266273	1137.62866	654.871094	361.242584	188.382935	433.064941	393.35849	201.495239
2007	3	27	82.4958191	111.82827	160.484573	166.304749	1416.54089	816.539612	386.832336	201.919189	550.916992	500.667755	283.545746
2007	3	28	80.496727	108.848465	202.940643	212.56189	1680.2052	976.640991	431.450775	226.619431	668.069885	607.694275	442.281281
2007	3	29	72.2162247	96.9959869	205.800095	214.297134	1975.49426	1148.96545	453.151886	240.542526	795.000549	725.63446	506.059692
2007	3	30	64.6694031	86.3027496	214.259384	222.861389	2334.97681	1346.86499	473.06311	254.015305	898.402222	821.033081	562.861938
2007	3	31	78.4495544	106.573326	261.834839	268.703979	2748.81689	1557.33899	465.619904	250.632767	959.401489	868.62616	577.638916
2007	4	1	100.684044	137.843018	299.389954	305.227356	3166.41211	1761.76697	430.962952	234.201981	913.1474	817.795715	588.647156
2007	4	2	130.819504	178.885208	320.299988	324.553009	3552.84009	1945.33228	407.321869	223.24202	855.234863	756.395447	581.402466
2007	4	3	162.347031	221.484421	343.098816	348.070557	3977.60181	2141.24414	392.515411	216.766006	804.943665	707.637085	515.510742
2007	4	4	166.574951	225.109009	353.466705	358.745636	4506.5332	2389.67334	385.186615	213.013367	772.102478	676.738037	511.651764
2007	4	5	179.64473	242.537003	449.895721	451.167084	5097.13721	2648.18018	491.608093	268.115723	845.7323	739.207031	517.754639
2007	4	6	202.251877	272.8974	544.111267	543.941223	5616.65039	2865.03589	795.550293	431.940063	994.07196	873.364075	491.569794
2007	4	7	217.90239	293.087128	531.598206	531.498718	5978.41406	3008.93164	1001.63574	546.775757	959.089783	847.375977	458.77121
2007	4	8	216.911285	286.061493	474.962952	478.617493	6076.1582	3052.50732	1159.96838	636.264038	885.2453	789.528381	381.758759
2007	4	9	187.340378	243.060593	411.397736	420.562469	6041.31299	3052.25	1228.56262	678.381409	815.171997	732.973755	324.210907
2007	4	10	174.452011	221.679321	439.084961	457.275635	5997.40479	3080.68335	1296.12415	716.667053	779.695801	703.143005	268.795471
2007	4	11	127.93644	161.557571	469.647552	501.198639	5783.14014	3028.06201	1298.14929	714.541138	718.142822	652.420532	210.553879
2007	4	12	109.878891	138.268372	485.040619	525.871094	5360.45361	2869.38647	1197.11365	657.646667	624.914795	575.952576	199.487579
2007	4	13	119.64859	152.179337	438.225342	478.490051	5130.87256	2801.53931	1087.14832	598.770813	538.90271	500.126129	210.762192
2007	4	14	137.353928	177.008362	417.110046	454.482391	4955.21484	2749.08643	960.997498	535.456909	506.774628	468.943665	291.898956
2007	4	15	149.891571	191.554886	396.997284	424.5336	4407.4375	2486.8335	824.68988	468.228485	514.281494	471.606873	361.054749
2007	4	16	151.290344	191.505142	381.066284	402.384033	3805.35864	2185.64209	796.413025	462.574219	559.879578	508.142853	367.290558
2007	4	17	145.907898	182.279114	381.746948	398.783295	3131.59985	1823.83838	847.279297	503.710236	621.297119	563.4375	343.693512
2007	4	18	167.974701	203.654587	424.57074	436.758453	2779.49292	1626.48328	994.383667	597.957153	705.915405	636.19812	294.424255
2007	4	19	153.494064	182.600327	494.606964	499.021942	2551.89746	1494.5592	1158.6991	703.788025	781.403198	702.151489	241.797775
2007	4	20	150.855133	176.967987	539.84137	534.2005	2412.49023	1415.90735	1256.49561	770.835938	786.608826	706.932922	210.474762
2007	4	21	214.761902	257.199524	570.320557	562.421204	2455.46924	1452.24927	1251.91089	769.133911	801.618042	709.88562	210.062973
2007	4	22	267.628876	324.915466	657.507263	651.491028	2593.54565	1537.89966	1161.00525	711.671387	834.818298	731.319702	428.729675
2007	4	23	285.599976	346.422668	725.987915	722.727905	2869.78589	1706.61462	1032.86475	631.175964	910.073669	789.754944	832.219727
2007	4	24	331.367096	404.259644	835.265198	832.434448	3136.60791	1859.672	908.776184	557.126831	1047.93066	902.644714	1141.81799
2007	4	25	365.815582	452.066132	855.666565	851.18457	3171.85522	1901.24622	809.936707	498.583679	1049.37036	899.19397	1209.65601
2007	4	26	343.447998	427.167175	709.603271	709.415405	3171.34399	1941.27734	692.55365	431.21051	930.57312	797.511536	1088.271
2007	4	27	364.867218	454.619476	625.268738	634.944885	3360.38989	2107.77344	604.571289	386.940033	796.326721	689.451965	987.323303
2007	4	28	424.601105	525.139526	588.299683	608.7771	3725.26538	2397.53516	582.782043	377.038879	681.744324	599.935242	1020.8382
2007	4	29	452.117645	553.06842	576.624573	596.513916	4026.47803	2625.02954	599.567322	395.036835	606.638245	536.806885	1098.45679
2007	4	30	453.346649	549.763794	582.328796	597.139404	4268.73047	2801.47949	663.355652	443.428345	602.022949	535.394592	1246.08936
2007	5	1	426.403381	515.404663	610.731628	624.747986	4249.729	2807.71826	772.264709	539.823242	651.942078	584.595337	1350.5719
2007	5	2	440.145081	532.951538	695.614441	703.721924	3991.01855	2672.88159	972.219971	727.418396	723.184265	649.584534	1272.47485
2007	5	3	456.475891	560.425842	783.278625	787.604797	3796.86133	2579.54077	1286.40283	994.140686	814.492126	726.833557	1125.1593
2007	5	4	497.249298	621.042969	793.620239	800.572449	3514.00977	2421.4292	1499.38696	1162.75842	931.451416	832.136108	913.002563
2007	5	5	606.467712	761.731201	703.923035	706.128418	3131.94092	2178.00195	1541.02588	1158.50781	1015.67719	904.654724	725.435242
2007	5	6	768.625549	963.521729	666.258789	667.915466	3031.6438	2118.91113	1682.65332	1193.84998	1096.09985	971.443787	617.545166
2007	5	7	789.35437	992.174438	633.572388	640.651794	2883.04712	2027.22681	1790.59033	1227.96313	1109.02893	972.770508	541.957275
2007	5	8	752.321411	954.152466	659.063354	671.850342	2774.13428	1970.03223	2039.30811	1363.15613	1082.04236	941.179504	499.592773
2007	5	9	735.932739	941.0448	692.987244	701.540649	2701.38989	1932.49866	2296.01953	1516.02625	1124.86108	968.544861	468.532227
2007	5	10	768.172974	984.134766	709.166626	711.389038	2692.83423	1946.00781	2515.60449	1667.38049	1217.41577	1035.22668	565.935852
2007	5	11	817.084961	1036.83093	719.349548	730.875	2781.68604	2015.9646	2424.07227	1622.38281	1266.84863	1077.7384	667.069458
2007	5	12	747.872314	940.166321	727.04126	760.110413	2530.85376	1828.40894	2021.16101	1377.07288	1151.41211	993.806091	880.310669
2007	5	13	736.861389	914.803894	835.659668	893.877625	2172.38892	1563.95691	1728.2926	1240.50281	1027.08081	891.72876	1218.39795
2007	5	14	707.588684	877.473206	1003.79822	1083.65259	2038.59949	1481.17456	1576.60535	1204.91553	971.019165	860.614014	1248.28052
2007	5	15	772.396667	948.61377	1511.94214	1628.21936	2398.73657	1788.39648	1938.38184	1599.33093	1556.65149	1443.99817	1394.41357
2007	5	16	964.423523	1171.68811	1837.41016	1962.16724	2936.81396	2225.4231	2356.72583	2004.08594	2249.75293	2103.08862	1662.646
2007	5	17	877.953003	1072.27112	1627.03625	1736.97632	2933.97217	2248.19409	2141.14893	1831.34155	2075.86377	1957.58813	1687.24951
2007	5	18	806.399841	993.087769	1339.0791	1414.052	2925.69165	2252.99048	1755.30127	1500.76562	1745.94177	1636.2168	1711.55261
2007	5	19	784.042419	970.536438	1091.40808	1138.10059	2659.77563	2072.33936	1564.50439	1298.16113	1407.2428	1291.54053	1478.37012
2007	5	20	800.033813	991.356079	1021.63959	1064.17908	2275.01099	1769.16711	1555.81763	1262.23816	1356.77405	1216.70764	1298.12207
2007	5	21	909.015747	1123.20667	1008.72931	1043.51575	2056.02905	1564.73877	1712.33557	1372.48669	1588.96887	1389.81714	1415.9231
2007	5	22	888.390503	1107.86096	891.38916	923.923096	1802.08594	1345.02991	1798.77625	1435.05383	1617.06592	1401.91113	1442.42603
2007	5	23	917.538513	1147.12842	839.127441	868.741943	1957.3761	1430.0498	1929.55627	1553.69775	1634.59705	1407.8833	1349.62842
2007	5	24	958.846008	1189.71069	859.544128	883.981934	2738.41138	1992.24377	2050.11328	1655.70972	1711.50916	1468.15222	1225.02136
2007	5	25	934.719116	1152.60791	830.381592	844.765991	3285.93896	2364.93042	2057.47803	1687.23962	1739.39551	1485.4967	1118.22437
2007	5	26	845.453674	1047.67932	753.703186	752.962524	3275.26245	2334.91064	1950.29956	1633.24805	1729.15808	1464.33533	1041.49463
2007	5	27	760.173706	944.729553	661.475769	645.633667	3131.93872	2225.8938	1761.50793	1507.53479	1633.36621	1377.95605	952.917725
2007	5	28	692.351624	863.753784	599.801575	576.074951	3009.74585	2158.05957	1631.40833	1422.5769	1553.49426	1321.33594	818.322083
2007	5	29	733.799744	906.248657	698.222351	681.755859	3450.77368	2541.11133	1690.92041	1521.78345	1616.41321	1428.46851	805.610535
2007	5	30	704.09906	871.989685	715.756775	706.46698	4089.59912	3109.61694	1627.05029	1507.36121	1537.84705	1383.95435	804.644348
2007	5	31	659.630493	825.11731	641.925537	634.426575	4351.21826	3430.59204	1567.57239	1466.15662	1350.78052	1239.65283	893.450378
2007	6	1	599.985291	758.908569	612.40863	619.269409	4426.71924	3611.1062	1576.99854	1474.98682	1232.34485	1163.47742	959.0401
2007	6	2	577.640503	737.495667	638.233948	673.494141	4309.1001	3635.68677	1438.9812	1365.60229	1213.10852	1192.18701	929.921082
2007	6	3	640.361694	808.061157	711.126343	777.200562	4029.33105	3507.77563	1334.6842	1292.12122	1287.53308	1313.93958	1093.08398
2007	6	4	626.504333	792.270508	663.081726	731.071594	3445.96143	3067.0813	1165.17664	1161.09631	1134.2113	1163.74231	1256.64673
2007	6	5	610.588623	782.755371	623.96936	696.847412	2806.51611	2555.36279	1056.04431	1079.65112	962.393188	983.406738	1122.02454
2007	6	6	613.832275	803.132202	586.358948	654.174561	2214.65698	2029.60779	1010.90125	1042.92322	861.288574	868.125427	980.047058
2007	6	7	696.064331	913.802917	649.453796	723.752441	2048.32568	1898.65222	1009.1344	1039.98059	986.012756	1007.46893	891.019348
2007	6	8	761.560547	995.959473	827.568542	928.880981	2184.15259	2060.15063	1158.79041	1163.24109	1331.20764	1402.88696	1049.59692
2007	6	9	852.462952	1105.55933	1167.35986	1297.078	2281.01196	2178.59839	1350.70935	1318.75818	1608.63049	1697.92346	1314.28833
2007	6	10	1037.31653	1323.73315	1700.65442	1893.66541	2362.91357	2311.33276	1575.9967	1527.0769	1995.44312	2144.38013	1540.55774
2007	6	11	1044.76624	1355.80078	1647.17627	1837.05603	2128.73975	2094.86792	1562.01526	1534.25549	1889.96912	2035.06335	2200.13184
2007	6	12	1056.63818	1400.65137	1435.78394	1594.73767	1898.74963	1871.86768	1460.99658	1448.91748	1646.82104	1748.27002	2315.86694
2007	6	13	1083.1344	1454.44287	1307.67603	1460.16235	1827.88916	1808.85596	1443.66724	1429.38232	1473.01294	1550.75757	2246.89233
2007	6	14	995.544861	1353.87219	1327.72144	1484.67834	1784.70984	1755.29919	1571.10107	1500.59753	1495.61914	1572.47107	2200.01904
2007	6	15	1019.53912	1366.9259	1589.51282	1795.55066	1981.38513	1988.40417	2218.45142	2057.85083	2005.00085	2171.85278	2251.0249
2007	6	16	936.553955	1266.87561	1568.14453	1770.58557	2158.02905	2200.99561	3284.47192	3121.30347	2065.38599	2246.46899	2401.92163
2007	6	17	866.826965	1191.46863	1442.40588	1619.46326	2338.73828	2424.16504	3573.12524	3392.32202	1827.42139	1954.77527	2491.74414
2007	6	18	917.569641	1275.31042	1520.97339	1706.94104	2513.73926	2630.68286	3933.17944	3588.97852	1778.75476	1872.5918	2402.00806
2007	6	19	895.149658	1264.18945	1637.37305	1841.85034	2603.38354	2744.12427	4572.29883	3956.17993	1713.88086	1781.20398	2313.13892
2007	6	20	791.367859	1132.96814	1583.53076	1767.81445	2360.99316	2494.89868	4781.06641	4037.94019	1646.26917	1697.90955	2295.72314
2007	6	21	651.451965	952.507996	1392.63989	1530.75549	1998.92786	2107.66284	4563.99902	3892.5686	1480.52637	1509.45215	2029.67322
2007	6	22	673.985535	975.432495	1303.96045	1413.68677	1851.26404	1917.75879	3948.15698	3407.21997	1539.40356	1564.58716	1878.17627
2007	6	23	891.801453	1241.97949	1468.20203	1599.91858	2000.75171	2062.14429	3696.28564	3209.47681	1902.17566	1957.36267	2028.95825
2007	6	24	1097.92273	1503.59094	1702.70508	1865.48511	2296.96411	2392.12451	3747.573	3218.30566	2313.46948	2407.64014	2297.8252
2007	6	25	1172.86572	1617.34326	1798.73865	1961.28601	2499.13013	2633.45654	3542.32764	3054.33008	2346.94287	2442.18091	2700.37158
2007	6	26	1087.48596	1529.90027	1796.35107	1942.88965	2545.54272	2709.5481	3252.32837	2825.77588	2131.00439	2191.7793	2768.57983
2007	6	27	1077.37793	1537.85596	1939.68738	2097.70825	2511.02563	2670.7373	3201.59595	2736.78125	2142.06934	2178.57129	2750.22485
2007	6	28	1159.56543	1638.58301	2214.23364	2404.96191	2495.99634	2651.62744	3685.2417	3072.75977	2332.89941	2362.10864	2976.20972
2007	6	29	1074.55457	1531.99438	2148.18335	2320.00977	2315.78735	2465.47144	3760.10034	3162.0166	2235.74609	2248.8916	3050.84033
2007	6	30	916.392456	1330.15784	1936.76721	2062.87476	2213.57812	2345.58179	3813.04956	3205.94043	1992.36499	1980.11304	2691.56104
2007	7	1	849.856323	1247.86536	1829.09302	1940.67346	2477.91235	2647.77856	5174.6792	4253.59375	2237.16772	2279.79614	2251.39795
2007	7	2	847.123169	1248.71313	1748.49597	1842.46106	2527.54639	2725.76416	6360.73975	5177.08008	2285.22266	2346.19116	1958.11401
2007	7	3	1045.5376	1504.97021	1753.45166	1843.59558	2803.72168	3052.33643	7034.44092	5738.17432	2527.66675	2622.56299	1916.10852
2007	7	4	1047.11755	1510.42432	1740.35461	1824.9032	2797.75391	3086.0957	6861.44922	5653.32324	2401.35205	2479.64014	1825.04541
2007	7	5	1045.43457	1510.11853	1805.83398	1893.71497	3273.44946	3540.28662	6363.27051	5276.87891	2353.49268	2409.90137	1711.11804
2007	7	6	1103.36353	1592.95618	1990.96289	2090.67969	4063.15723	4207.45459	6141.67578	5096.87695	2581.31958	2624.69287	1732.15698
2007	7	7	1118.3999	1622.81799	2045.08899	2134.23389	4153.09717	4211.77197	5945.56641	4949.396	2585.77051	2581.54785	1873.08362
2007	7	8	1267.47803	1814.31665	2044.99951	2120.63306	4081.34375	4173.25342	5762.12354	4871.50732	2621.75391	2585.0332	1897.94055
2007	7	9	1286.34241	1836.12366	2054.40674	2113.28906	3840.73462	3973.56104	5752.55371	4893.60205	2518.50562	2467.35815	1888.02844
2007	7	10	1615.7998	2267.78687	2490.00195	2588.32642	4264.81934	4432.42383	6475.18262	5426.55273	2964.54419	2934.91504	1870.6908
2007	7	11	2242.15625	3103.23486	3431.70752	3596.53174	5232.04541	5374.92383	7541.9458	6183.08887	4332.59473	4328.38086	2159.06543
2007	7	12	2677.31445	3711.13379	3940.9353	4139.9248	5805.29688	5897.66992	8181.22412	6611.53564	5267.19971	5234.90967	2785.979
2007	7	13	2764.177	3879.67993	4364.11328	4567.3501	6511.81445	6439.69434	7912.13379	6440.31982	5426.66748	5325.64209	2936.73242
2007	7	14	2689.74487	3814.04248	4364.55908	4552.77979	6622.20801	6443.47363	7095.58154	5934.38672	5482.44873	5337.47656	2906.44971
2007	7	15	2770.82446	3962.84204	4167.44141	4326.26318	6719.21484	6312.36035	6224.479	5389.58545	4977.7666	4796.45557	2679.99927
2007	7	16	2700.70752	3886.2915	4047.51099	4175.03418	6505.20996	5978.53809	5593.68652	5027.12451	4546.1875	4338.37646	2626.59155
2007	7	17	2515.60083	3656.22363	3914.42871	4011.3103	5872.5498	5372.92969	5318.32129	4886.21826	4170.80908	3935.42407	2619.68872
2007	7	18	2162.25366	3178.65845	3810.98511	3873.97705	5378.1626	4985.11035	5528.35254	5078.52832	3679.302	3432.60815	2554.3894
2007	7	19	1976.29211	2895.94946	3678.5437	3725.78882	4848.30957	4636.27686	6168.42236	5591.61865	3667.70972	3442.70312	2616.31836
2007	7	20	1936.49829	2812.8894	3492.04565	3519.18872	4466.60449	4363.48779	6329.04785	5771.53613	3538.44141	3329.51343	2810.99487
2007	7	21	2221.51343	3160.04248	3543.80469	3568.92651	4497.57812	4394.02881	6279.0835	5758.3667	3789.94287	3569.53052	3219.80444
2007	7	22	2965.22119	4125.23877	4189.34619	4252.78174	5151.29102	4912.59277	6457.59473	5886.42725	4859.36816	4597.89111	3668.86743
2007	7	23	3654.23486	5016.79346	4757.0918	4865.73486	5861.29541	5420.09277	6618.41162	5961.65674	5652.09375	5369.88281	4250.86963
2007	7	24	3956.35693	5431.78174	4828.17041	4937.09033	6029.53809	5472.73291	6649.96045	5986.46826	5706.29248	5403.6084	5238.6665
2007	7	25	4286.71826	5884.37695	5019.93213	5150.2876	5940.79785	5381.25586	6828.40039	6116.00732	5864	5545.62354	5874.66357
2007	7	26	4467.05615	6134.88574	5107.54199	5235.11328	5722.48389	5201.98242	7156.18945	6360.93408	5881.56494	5552.75586	6248.25879
2007	7	27	4624.46191	6337.61426	5214.51221	5354.43604	5645.50049	5175.60791	7585.26221	6680.50244	5923.87646	5581.76514	6652.24805
2007	7	28	4555.00049	6248.81689	5223.67969	5356.79053	5563.66016	5134.44336	8113.44141	7076.77637	6051.19092	5689.61816	6988.96094
2007	7	29	4537.7041	6209.76709	5407.38916	5582.54443	5772.5249	5341.27051	9573.4082	8073.0791	6360.64941	5987.91992	7189.59131
2007	7	30	4972.27783	6738.90967	6049.52637	6308.02295	6505.6875	6031.24365	12136.0723	9822.93164	7011.2959	6611.70166	7560.94434
2007	7	31	5518.1167	7410.58984	6998.16113	7354.62939	7188.61084	6684.74756	15034.0938	11870.1914	7748.96826	7325.97168	8291.73535
2007	8	1	5865.52295	7862.94092	7392.85498	7770.04541	7167.45801	6680.14404	17136.2793	13418.9395	7745.70264	7277.08691	9002.05176
2007	8	2	5778.38867	7769.99805	7384.12793	7747.17041	6570.37988	6171.83496	18553.1895	14570.3047	7723.68604	7222.97998	9298.59766
2007	8	3	5170.18115	6994.41748	6793.07617	7104.34619	5894.96826	5592.59424	18105.7402	14565.6377	7032.35742	6532.28369	9330.71191
2007	8	4	4747.62402	6427.85352	6121.25342	6390.81055	5092.10449	4939.53906	16431.4512	13788.7041	6416.97168	5927.55566	8515.64648
2007	8	5	4213.25928	5732.19385	5598.77637	5842.83496	4544.76123	4545.45459	14142.4971	12562.1738	5996.77539	5529.13525	7367.91406
2007	8	6	3687.87207	5065.8125	5057.65479	5257.79492	4121.23682	4249.97559	12017.5596	11367.8965	5398.22217	4944.30225	6234.97754
2007	8	7	3208.96313	4451.52246	4642.10107	4817.40381	3973.60181	4181.65186	10559.6602	10500.4609	4867.83936	4431.41846	5334.36084
2007	8	8	3027.29736	4191.45215	4229.6001	4379.11426	4112.03223	4333.61426	9559.9834	9865.30957	4438.51465	4016.57275	4891.1084
2007	8	9	3123.97461	4275.52588	3930.05347	4064.01294	4553.96436	4723.27344	9314.10156	9699.24316	4170.5166	3764.72607	4552.88623
2007	8	10	3246.20142	4399.05957	3778.28589	3909.91284	4944.92871	5041.9668	9439.63379	9754.20605	4108.54492	3730.13965	4305.77686
2007	8	11	3425.70483	4603.10449	3732.64771	3877.00049	5321.2251	5386.83496	10200.168	10253.3184	4182.74316	3849.73804	4334.29395
2007	8	12	3392.79395	4551.42139	3564.13525	3686.1394	5261.20947	5355.64307	10540.1328	10500.9111	4133.34424	3831.01123	4194.5498
2007	8	13	3539.38428	4717.5293	3473.11011	3580.81812	5091.29102	5197.52246	10618.2939	10536.5381	4224.10645	3949.30322	3822.22363
2007	8	14	3462.57349	4611.95898	3490.32812	3593.14355	5086.38037	5187.37598	10512.6289	10473.1797	4305.47266	4042.85449	3537.59595
2007	8	15	3614.0979	4775.43457	3873.29272	4029.25	5551.89941	5574.68066	10739.7061	10629.3428	4833.71875	4619.7041	3487.79053
2007	8	16	3954.39795	5199.52051	4716.12061	5001.4043	6904.78174	6651.2832	11631.417	11256.1982	5747.65283	5591.56104	4062.20068
2007	8	17	4497.02393	5913.49902	5571.23438	5957.94531	7947.55225	7414.63867	12482.9854	11907.541	6628.53369	6455.30908	4983.05469
2007	8	18	5262.02344	6917.46484	6069.61133	6490.00293	8641.71777	7871.44287	13135.9941	12435.5645	6842.46777	6638.85352	5902.34131
2007	8	19	6035.521	7916.66553	6333.21533	6756.65088	9483.7168	8473.31152	13281.6455	12622.1631	6862.70947	6624.74707	6694.50781
2007	8	20	6331.93555	8298.07324	6265.52539	6651.23145	10017.9951	8871.27246	12869.875	12430.4629	6658.71924	6397.06348	7142.25879
2007	8	21	6084.14453	7958.87061	5810.74658	6118.37109	10169.5557	9037.75	11984.459	11888.5518	6208.01611	5910.67041	7078.70801
2007	8	22	5907.93604	7705.40039	5473.99658	5730.40479	10128.2852	9084.91797	11016.4951	11241.2002	6044.2417	5710.74463	6824.31689
2007	8	23	5849.83545	7583.81006	5185.99121	5412.40967	9286.54883	8533.58398	10285.3701	10740.3018	5831.43994	5499.74756	6765.74414
2007	8	24	5979.2832	7695.60254	5066.55127	5291.21729	7997.50342	7618.69385	9691.67578	10340.4111	5879.32617	5562.07861	6792.10547
2007	8	25	5926.78271	7606.42969	5008.38086	5228.47607	7108.31201	6998.41113	9278.5918	10082.3975	5950.90625	5650.75781	6294.00635
2007	8	26	5460.57861	7020.37061	4849.271	5044.09277	6706.81934	6755.99805	8831.56738	9780.61328	5791.66553	5488.70557	5482.1875
2007	8	27	5139.97217	6617.83154	4697.44678	4874.46143	6751.46875	6837.00537	8536.97559	9562.27734	5620.40234	5298.35254	5005.3999
2007	8	28	4939.53516	6349.12109	4751.92773	4946.08887	6938.40625	7012.74902	8698.08105	9627.71094	5403.27246	5082.88379	4818.59863
2007	8	29	4748.5459	6077.43604	4739.20898	4939.55176	7308.64014	7338.74414	8962.15527	9791	5300.37451	5007.8623	5029.27148
2007	8	30	4483.08887	5716.58594	4569.75928	4749.97656	7386.92383	7412.7583	9049.5498	9860.15332	5042.82129	4774.13428	5198.21387
2007	8	31	4448.56201	5640.41895	4559.86768	4735.81787	7275.56348	7362.14893	9406.25293	10092.793	5019.99658	4773.11426	5131.90625
2007	9	1	4902.60693	6157.32031	4722.15723	4911.97705	7258.08252	7397.28564	10136.4844	10532.083	5285.04395	5044.89795	5541.02295
2007	9	2	5336.84277	6671.5625	5138.78467	5370.68604	7388.93604	7559.68115	11654.3691	11453.4307	5786.49561	5536.69385	6146.18555
2007	9	3	5518.48145	6900.85059	5590.39062	5864.43018	7526.77393	7708.12891	12852.3672	12158.6904	6306.87061	6056.68652	6669.48047
2007	9	4	5665.48633	7120.09668	6027.0542	6310.27637	7889.56836	7964.375	14080.8047	12872.5068	6719.63428	6424.04541	6699.25342
2007	9	5	6178.5293	7812.05078	6561.85986	6855.10693	8391.89844	8346.17578	15956.5684	14084.3955	7394.99414	7038.88623	7019.82031
2007	9	6	6550.15918	8288.59766	6690.98438	6969.60059	8488.96484	8431.80469	17647.5527	15312.1572	7794.67676	7414.21289	7822.1084
2007	9	7	6549.95312	8272.41797	6767.80127	7050.30322	8234.14258	8230.80176	18546.9922	16142.959	8005.32861	7628.34326	8226.91895
2007	9	8	6485.92236	8152.06006	6948.51416	7253.50537	7571.69824	7736.35938	19009.1055	16731.3398	8358.94336	7995.75781	7936.87891
2007	9	9	6274.11279	7857.60791	7045.61475	7357.0166	6743.479	7080.88916	18831.4453	16900.9336	8192.70215	7824.59814	7730.28516
2007	9	10	6227.15332	7770.15088	6965.23486	7258.92822	5999.39307	6478.86377	17822.2871	16440.2031	7856.85059	7470.05176	8286.62207
2007	9	11	6013.54004	7494.24463	6732.05127	6995.01221	5482.45557	6058.42578	16342.6777	15662.6465	7273.45068	6871.03955	8529.75586
2007	9	12	5638.1416	7018.39648	6551.87354	6791.04639	5330.51074	5936.98779	14592.8311	14635.0615	6676.77539	6280.84863	8001.01465
2007	9	13	5149.42578	6401.64209	6352.52637	6564.08984	5372.8623	5998.11084	13224.5322	13861.7354	6046.89307	5665.74854	7164.19043
2007	9	14	4600.66064	5707.24561	5805.16895	5954.5293	5164.92773	5819.92139	11924.3086	13087.0537	5365.77686	4991.46582	6283.95654
2007	9	15	4380.34424	5397.00684	5466.00879	5579.18604	5115.09912	5745.59668	11004.9307	12487.083	4983.62939	4615.26367	5641.22119
2007	9	16	4293.15088	5250.60693	5276.41553	5373.87012	5177.5874	5778.66309	10310.5186	12006.4297	4784.77734	4425.42578	5483.69629
2007	9	17	4047.67407	4917.37695	4917.33838	4971.58545	4923.97168	5537.7251	9455.65527	11377.001	4497.19922	4139.5835	5592.6543
2007	9	18	3756.60498	4530.82129	4647.69238	4667.43359	4635.32129	5264.68701	8739.02441	10819.1641	4205.24268	3851.74438	5407.86084
2007	9	19	3457.11084	4135.51514	4301.9043	4274.28906	4269.09033	4920.25977	8065.02246	10280.3701	3974.86768	3627.71191	5014.8623
2007	9	20	3294.19263	3905.68481	4120.01562	4061.74878	3962.09692	4614.53125	7560.67432	9842.18945	3822.49487	3485.12695	4462.04004
2007	9	21	3101.71753	3642.14307	3776.38159	3654.50415	3755.96191	4395.62842	7134.49268	9459.9043	3621.58789	3287.75317	4009.3374
2007	9	22	2892.49609	3359.88306	3424.80811	3237.25317	3547.92285	4173.25	6761.49268	9114.10254	3402.71094	3069.59619	3694.3147
2007	9	23	2724.61255	3127.51807	3351.56006	3130.60522	3410.02539	4009.27637	6519.59717	8847.46582	3237.20557	2908.38721	3442.50854
2007	9	24	2605.86157	2953.99292	3474.60522	3241.95581	3320.32178	3885.89526	6373.34326	8636.33496	3185.99707	2870.61572	3279.31274
2007	9	25	2538.60547	2843.71582	3554.64038	3324.45459	3256.94946	3785.73706	6277.6665	8451.61621	3204.06177	2907.83813	3179.31543
2007	9	26	2469.43774	2732.86328	3546.47095	3316.72852	3203.68799	3692.65625	6217.104	8287.75098	3190.93066	2910.09619	3197.80518
2007	9	27	2386.86694	2606.7251	3365.19556	3106.62646	3127.93237	3578.35522	6124.00879	8107.42383	3107.26001	2832.32617	3249.49121
2007	9	28	2296.68823	2472.62183	3167.69556	2872.98193	3041.67188	3456.67139	5988.78271	7900.52148	2961.40088	2685.6106	3249.12573
2007	9	29	2221.41675	2357.82056	3042.79614	2716.76099	2973.73413	3351.05664	5915.37793	7730.49023	2845.86475	2571.72681	3139.68701
2007	9	30	2165.92188	2268.11206	2971.53223	2626.71216	2976.6001	3316.78418	5925.40918	7612.54102	2799.02637	2535.10449	3005.36914
2007	10	1	2121.6521	2194.13525	2990.62549	2639.96729	3046.39941	3347.06519	6150.24512	7626.62158	2754.69971	2500.91113	2910.04077
2007	10	2	2079.86084	2124.56616	3097.77783	2745.68262	3010.84595	3280.89502	6441.60938	7702.46436	2743.69482	2502.073	2858.03735
2007	10	3	2028.38794	2045.2417	3027.76172	2650.31055	2906.83813	3150.00366	6409.13428	7587.60986	2683.09277	2448.09839	2846.65625
2007	10	4	1983.52515	1974.78088	2886.36108	2473.9939	2764.57349	2982.04907	6169.48242	7345.91406	2603.64062	2370.6499	2813.70361
2007	10	5	1934.56604	1900.2854	2694.95361	2243.43652	2648.2771	2841.50781	5868.4502	7058.85547	2535.87476	2304.66748	2731.45703
2007	10	6	1911.12573	1858.67969	2531.14233	2046.75793	2570.15088	2737.56641	5582.11279	6789.19727	2490.11646	2263.33008	2623.60571
2007	10	7	1925.08496	1865.83643	2449.91357	1946.91309	2498.69897	2641.01611	5356.61133	6557.83447	2535.27686	2318.30347	2535.92749
2007	10	8	1946.19556	1884.25208	2386.72363	1869.05847	2445.03882	2562.10156	5131.92041	6330.99707	2524.10962	2312.55371	2467.13208
2007	10	9	1966.927	1905.58801	2338.76758	1809.08801	2412.47241	2504.42139	4936.08203	6121.72705	2477.23535	2268.83105	2433.79736
2007	10	10	1960.54407	1896.22876	2299.70898	1760.94189	2387.41187	2456.89722	4811.41846	5955.00342	2392.19946	2183.92432	2441.52368
2007	10	11	1913.35339	1834.5127	2278.20166	1735.44714	2362.87891	2410.61548	4731.97754	5819.8208	2307.28735	2101.04932	2441.20581
2007	10	12	1826.41028	1718.64404	2236.05127	1685.19055	2327.69556	2354.40649	4737.52686	5737.47363	2230.21509	2024.62988	2411.34814
2007	10	13	1728.27881	1585.29126	2171.10938	1606.75928	2270.7937	2276.55981	4677.28955	5618.11768	2140.95801	1933.7627	2332.7085
2007	10	14	1647.6095	1474.87195	2092.47876	1511.45862	2208.11182	2191.77344	4543.80029	5455.09424	2064.10767	1855.91736	2242.76685
2007	10	15	1592.81897	1399.32764	2017.80017	1421.30188	2144.77881	2106.75879	4420.84082	5298.58545	2036.48083	1832.9436	2159.07104
2007	10	16	1558.36523	1352.39465	1979.64392	1376.39685	2090.49365	2032.02051	4445.06396	5227.18262	2068.05469	1878.41687	2086.54028
2007	10	17	1527.69275	1312.13525	1950.66833	1343.60278	2053.80298	1977.59827	4618.97168	5243.26807	2042.25928	1856.94519	2030.97949
2007	10	18	1494.08228	1268.37268	1912.76868	1299.23145	2019.08264	1925.80945	4598.44531	5150.69531	1979.8595	1793.19177	1994.10205
2007	10	19	1453.51392	1215.44495	1865.46411	1244.28784	1983.3092	1872.33362	4457.47559	4991.08398	1902.90405	1713.04736	1959.05945
2007	10	20	1424.31714	1177.10901	1814.04834	1186.26355	1941.25232	1813.12695	4289.65576	4819.39355	1846.75842	1658.49817	1918.19934
2007	10	21	1402.54236	1148.50159	1789.28064	1160.82483	1898.64136	1753.5675	4165.3042	4671.6499	1814.5647	1632.63232	1907.53223
2007	10	22	1367.69983	1104.07153	1759.71765	1131.86475	1859.41187	1697.57703	4112.76416	4559.4585	1773.4585	1596.01245	1928.42603
2007	10	23	1330.08032	1056.50989	1734.80554	1110.09155	1829.59729	1650.28296	4039.41284	4431.66797	1742.5957	1568.38318	1918.3678
2007	10	24	1289.50708	1004.66168	1680.90979	1054.7533	1805.57605	1608.99744	3901.03198	4268.01367	1708.62097	1536.0658	1862.22327
2007	10	25	1246.77075	945.708984	1618.18201	990.009338	1762.67908	1549.66309	3729.47168	4087.71484	1668.70764	1498.1543	1774.98975
2007	10	26	1203.85803	881.845215	1556.83423	929.284302	1714.20251	1485.73816	3556.81201	3909.13672	1613.79028	1446.80762	1691.99744
2007	10	27	1159.99207	813.549377	1495.89038	873.906372	1668.57617	1427.30457	3406.26416	3742.87012	1551.04175	1389.14844	1640.22021
2007	10	28	1120.33179	752.360901	1447.12878	834.126343	1625.49194	1375.72815	3287.87915	3595.25391	1495.58606	1342.2926	1614.19556
2007	10	29	1079.85217	697.878418	1395.69385	791.611816	1582.43262	1327.25708	3175.85156	3452.78662	1447.47961	1304.22986	1579.85547
2007	10	30	1038.66309	650.115906	1342.1543	744.984009	1530.45007	1271.51013	3068.93164	3314.66431	1399.922	1267.45117	1524.29871
2007	10	31	998.064331	611.885925	1290.64014	698.731934	1470.51746	1208.49121	2966.29541	3181.76807	1356.37305	1234.51672	1459.77588
2007	11	1	962.419006	587.552673	1247.88196	660.214844	1418.5033	1151.28516	2867.87378	3054.83472	1326.14587	1216.52466	1403.57361
2007	11	2	931.730286	573.413513	1206.77234	621.57074	1370.81665	1098.20166	2768.11841	2931.15698	1299.57898	1201.30481	1349.06042
2007	11	3	900.008667	556.477722	1168.96948	585.905334	1325.09167	1047.11353	2672.88428	2815.02344	1268.67908	1179.14697	1295.44971
2007	11	4	867.260742	533.55365	1126.19543	544.092285	1276.28186	994.827942	2583.33862	2706.31128	1234.16919	1152.5564	1231.91699
2007	11	5	836.020874	507.348358	1080.05945	499.250793	1227.18762	946.02002	2499.29419	2603.45776	1197.24219	1124.46826	1170.63586
2007	11	6	808.015564	481.364868	1037.4231	459.83136	1178.96741	897.897888	2418.09741	2504.6272	1158.46265	1094.8186	1115.88733
2007	11	7	786.787292	462.520599	990.528442	417.144531	1132.78796	851.842712	2332.99609	2407.22412	1107.43433	1052.3291	1069.70959
2007	11	8	766.114258	443.985291	945.068542	378.827423	1091.31104	810.990173	2246.79517	2310.2832	1048.7395	1003.89832	1030.38318
2007	11	9	739.882629	421.032043	893.089417	336.573456	1044.31909	768.02356	2153.64844	2209.34399	971.372681	935.864258	993.329712
2007	11	10	708.226746	396.828217	843.540833	299.662415	997.330566	729.875305	2062.51929	2109.8147	896.22583	870.616394	964.494568
2007	11	11	667.283386	366.535767	798.116516	269.338898	955.9375	699.582642	1974.07031	2013.28442	829.383179	813.091797	929.797485
2007	11	12	626.599426	340.000427	753.11792	240.840149	916.186768	672.320374	1892.43127	1923.44971	778.488708	771.410339	890.301331
2007	11	13	586.04071	312.402283	709.897522	215.607758	870.248901	640.753174	1815.64758	1837.57959	731.715576	732.037903	834.980286
2007	11	14	546.164978	284.510223	665.996704	191.749573	815.258423	602.480408	1736.08118	1749.54736	679.883179	686.524475	771.936218
2007	11	15	505.508179	254.520798	624.573853	172.96254	758.335754	564.32312	1649.50244	1656.276	627.03302	640.259644	708.213135
2007	11	16	462.659515	220.948212	582.084229	155.727798	700.541931	527.761719	1554.56372	1558.9895	567.372253	587.333313	647.786194
2007	11	17	421.93161	190.610001	540.393005	142.181854	646.2453	495.313354	1459.44995	1463.19739	513.802246	540.8797	591.96637
2007	11	18	384.452972	165.429001	501.214539	132.942215	594.954468	466.094696	1366.73083	1369.36694	466.694336	499.907867	540.424561
2007	11	19	350.164062	145.6026	463.435822	124.172844	546.182617	438.861786	1278.28589	1277.95349	424.728455	463.103729	491.26886
2007	11	20	317.542389	128.950195	427.543274	116.076233	499.827881	412.280975	1188.77405	1187.14978	385.509552	427.611176	443.162628
2007	11	21	286.924652	114.539764	393.435944	107.998688	456.058807	385.319061	1100.16699	1098.71216	349.596924	394.565002	398.510193
2007	11	22	259.949463	103.964371	360.625336	98.5233383	414.833893	357.176025	1014.03796	1014.74097	315.724243	363.061646	360.25943
2007	11	23	238.613602	99.138443	334.428101	95.0120926	375.854675	328.399658	933.112061	936.30072	290.006073	339.995148	327.938965
2007	11	24	220.639755	96.8445358	306.419373	87.9758835	336.640198	296.765717	856.44165	863.458374	269.727783	322.436066	295.221069
2007	11	25	202.884964	93.3361206	278.487122	79.5312958	297.836731	264.298615	788.023499	798.000305	249.289719	303.982239	263.612122
2007	11	26	183.674744	86.4931335	251.009644	70.5288086	262.791534	234.32164	719.202271	734.348389	225.052994	280.763	232.738724
2007	11	27	162.004532	74.7213974	225.37178	62.3641548	230.481155	206.508377	654.003296	674.880615	198.323669	253.980301	204.302567
2007	11	28	139.225784	59.7397652	198.01062	50.8053627	200.277054	180.534973	588.972778	617.354004	173.089584	227.933029	179.260345
2007	11	29	118.645653	46.2981834	172.866348	40.9449272	173.824432	157.397354	527.388794	563.833191	150.546478	204.122437	155.590881
2007	11	30	101.900688	36.7600746	150.862198	33.3025093	150.508163	136.950882	474.374695	516.897461	132.942276	185.147873	134.955139
2007	12	1	90.2221069	32.8451347	134.08609	30.1059532	131.865875	120.18187	432.539062	477.229858	119.592911	170.167816	117.31945
2007	12	2	82.4002914	33.0038261	123.245026	31.3343468	117.641304	106.570015	401.461365	444.2901	111.128616	159.69516	102.8424
2007	12	3	77.0604019	34.9718819	111.740784	29.7391167	106.419312	95.3099823	374.036926	413.972687	104.70742	150.302628	91.4591141
2007	12	4	75.1873856	40.5304527	108.839111	36.2102356	97.1318665	85.0801239	345.692352	384.029907	100.256844	142.782913	84.971817
2007	12	5	71.7086639	42.7566833	103.612923	38.6704559	88.6505051	75.4784851	313.542816	353.256714	95.0983582	134.613434	80.9540405
2007	12	6	65.3466644	39.9807014	93.034874	33.6222839	79.0557556	65.2283401	282.647003	324.411041	87.8541946	124.719116	73.6812515
2007	12	7	58.7659912	35.9500465	83.3736649	28.9181767	70.8253098	56.3040695	250.503555	295.656982	79.1125641	113.563141	66.2899399
2007	12	8	53.8344688	33.3672409	75.7934189	26.1094131	64.0550461	49.1364365	224.626923	271.321075	74.7732925	107.295288	58.6047745
2007	12	9	48.7927971	29.9996395	71.1012878	26.0076923	59.2175064	44.0428734	204.198013	250.368866	65.9170761	96.4334641	52.6884995
2007	12	10	42.8149948	24.7320614	64.6329956	23.5170383	54.3786926	39.3990479	187.367935	232.06189	56.832489	85.2804565	48.4827232
2007	12	11	37.8555107	20.456398	58.2904968	20.6519165	49.2754517	35.0384789	173.181305	215.964996	50.2443733	76.763382	44.3552017
2007	12	12	35.8717651	19.9820328	53.6838684	19.50214	46.045784	32.3286324	161.621094	202.119644	46.4150429	70.8888245	41.7199631
2007	12	13	35.2360611	21.248106	48.2178612	16.8146019	44.0682259	30.4027157	148.370651	188.282379	45.9773903	68.2704697	39.1061287
2007	12	14	35.3577423	23.4554043	43.8036537	14.7509565	44.337162	30.2689152	134.191055	174.443069	48.5786781	68.7656479	36.7422981
2007	12	15	34.2023811	23.4166451	39.1180458	11.8257084	43.5904694	29.0673447	121.577957	161.806915	49.3347778	67.6658401	36.9760056
2007	12	16	31.0732193	20.3178577	35.9938164	10.3247604	40.1718292	25.7280006	112.411812	151.299713	47.5274696	64.3768387	35.483345
2007	12	17	28.183876	17.5143108	34.7576103	10.9194565	36.4874191	22.4765949	105.178017	142.02771	43.9220581	59.4677467	33.9146042
2007	12	18	25.0682907	14.3409424	30.912569	8.4914341	31.8222694	18.4714947	93.3278656	130.466888	38.4404488	52.6537437	31.4196415
2007	12	19	23.8729382	14.0382757	27.9005165	7.26203012	28.2010078	15.6252546	82.1219177	119.269066	34.8162689	47.9740028	28.1311893
2007	12	20	24.4532986	16.3020706	25.3117733	6.56369638	25.5660648	13.84062	72.9957809	109.118118	31.6801853	43.8836441	25.2845402
2007	12	21	25.4004421	19.1406441	25.7325897	9.25972939	23.7103596	12.9418402	68.1179352	101.262558	30.8166199	42.1252747	22.5440922
2007	12	22	26.6798306	22.099102	28.7913036	14.7657232	23.9285507	13.9073172	67.0804596	95.3104019	32.4863091	43.1908226	21.5181274
2007	12	23	27.610569	24.4446831	30.4864769	18.1285076	23.1645355	13.8281727	64.9788132	88.8916168	36.6861153	46.7476234	20.7365074
2007	12	24	28.9747715	27.0954113	25.7821712	14.0175695	22.3086758	13.5250111	56.2500191	79.0830994	38.1167068	47.3845291	20.4070415
2007	12	25	35.08218	36.9070854	21.2021275	9.83890152	21.7255192	13.231226	48.6173477	70.6103134	49.6381836	58.7207069	25.9581738
2007	12	26	39.747963	43.8727989	17.0673256	6.08928585	19.7991257	11.4037037	42.2455177	62.9820557	65.4116669	75.0107346	28.4520397
2007	12	27	40.3371468	44.4746704	15.0049534	4.48908138	18.2603378	9.81014633	37.6359291	56.7178688	74.4872818	84.5337753	29.1710529
2007	12	28	35.556427	38.0413895	15.1927519	5.4163456	17.0669327	8.51329899	35.6714401	52.5476532	71.3578491	80.7054672	33.6045532
2007	12	29	33.8030128	35.6172943	14.858572	5.71287441	17.0787315	8.4662466	33.7957687	48.8431358	69.393486	77.9875946	35.8625526
2007	12	30	34.7025032	36.942009	13.9357805	5.27121878	16.6959267	8.03116131	32.9734039	46.0758896	66.4276123	74.9680481	34.9288101
2007	12	31	38.525547	41.8264351	14.2157049	6.2082634	17.6705742	8.85433578	34.1646271	44.4536858	66.8641891	75.4536209	31.0441666
2008	1	1	37.9122429	41.2987556	14.3315277	6.85407209	21.4449024	12.0170183	34.6610146	42.7598152	66.7355423	75.2008133	27.7002316
2008	1	2	36.4124031	39.8638611	13.5381241	6.48319912	26.4021397	16.4717407	36.1493645	41.8379517	68.5310745	76.8419571	28.2740002
2008	1	3	39.9184265	45.9777451	15.0417986	8.68338776	37.8128433	27.2104816	40.7482796	42.8351898	73.2599487	81.7449188	33.5850449
2008	1	4	41.869976	49.6646805	16.0426197	10.3258944	44.1038399	33.7741966	44.5948677	43.6197166	80.6039124	89.361824	36.3595657
2008	1	5	38.4414864	45.2791519	16.0210514	10.611125	39.5443077	29.9036636	44.4950676	42.0956802	72.6108322	80.1849136	33.4976311
2008	1	6	31.9608974	36.602417	15.2986889	10.119524	32.5537987	23.4781208	41.674408	39.2243538	58.6715279	64.7427673	27.1925335
2008	1	7	24.6801968	26.6653748	14.4209309	9.36616611	26.7925854	18.1997051	38.2545242	36.1144218	48.4772034	53.457283	20.6985836
2008	1	8	19.1669178	19.2622681	18.613102	14.2305737	23.2299595	14.7061386	37.4073143	34.5056496	38.4322548	42.5172539	16.5960693
2008	1	9	15.9468889	15.1132126	19.9278412	16.2114887	19.1871185	11.4401617	35.3127899	32.524189	32.0562897	35.6602936	13.2617292
2008	1	10	12.7684059	11.0749569	17.1001225	13.441885	15.0176115	8.0732069	30.1342068	29.0948067	24.3743	27.4869728	10.8929672
2008	1	11	10.8484373	8.92608547	15.2716484	11.769598	12.3164015	6.15290022	28.318428	27.4217758	19.1166649	21.7284355	9.21292305
2008	1	12	11.1733513	9.99911499	12.7404375	9.26363945	10.8125801	5.34945202	30.4361458	27.7459011	18.689909	21.0828934	8.69980907
2008	1	13	11.9833784	11.5833921	14.768219	11.8522692	9.72978592	4.68158531	36.799633	30.2354279	22.475317	24.5476131	8.48454475
2008	1	14	11.3149996	10.9390011	13.4576244	10.5294333	9.24978065	4.55768919	38.0967598	29.9601345	24.0049458	25.7360954	7.87263107
2008	1	15	11.0038176	10.6798983	12.171566	9.19639874	9.86223412	5.21887827	36.068428	27.6983929	27.756319	29.3939133	7.30797768
2008	1	16	11.193511	11.1150608	11.4412022	8.45780849	10.3067408	5.60153627	36.5534325	26.7335739	31.3045101	32.8562584	8.09175205
2008	1	17	12.054903	12.380352	10.9326687	7.91972876	11.0039368	6.15625954	37.4470482	25.9613743	33.2162704	34.7383766	10.1325874
2008	1	18	12.182476	12.6710453	10.7246704	7.94766474	11.3001862	6.32741117	36.3377991	24.4274635	32.9809647	34.4315109	9.62938213
2008	1	19	12.2511063	12.7776728	13.0511379	10.7413387	11.6882811	6.60786343	34.680233	22.909462	30.4641285	31.7395306	8.79504967
2008	1	20	11.0908794	11.3323851	11.9564724	9.62824726	12.3249226	7.11847019	30.4013214	20.2073212	24.8503647	25.9551678	8.51864719
2008	1	21	10.2982798	10.4050922	11.8721056	9.60965252	13.9337244	8.43476105	27.477644	18.2181187	21.5265255	22.4366798	9.27821827
2008	1	22	10.17064	10.3361464	13.1736488	11.2549448	15.2478752	9.61088181	28.1569958	18.038372	21.6461086	22.5843105	9.59746265
2008	1	23	9.84216881	10.0477295	15.5495663	14.0584564	15.7152262	9.71603203	33.5302544	20.4470158	28.2939472	29.7170563	10.1516933
2008	1	24	9.72603893	9.991745	18.9548302	17.9752369	26.0862389	18.0680771	42.9114838	25.0391846	34.046093	35.5513802	14.9040518
2008	1	25	9.14909172	9.23178768	17.9229698	16.8506794	33.4277573	24.3874817	51.9053154	29.7608624	37.0792084	38.5523376	16.4044399
2008	1	26	8.67332554	8.62047672	17.4903526	16.5699997	34.705471	25.4598274	51.6921997	29.6688881	35.7682228	36.8111687	14.397933
2008	1	27	8.42947769	8.31051064	17.0129395	16.1629887	32.5697899	23.8280754	46.7601051	26.9842281	33.0497322	33.7058449	11.5540056
2008	1	28	8.03379726	7.77525043	14.6266518	13.4147282	29.1393414	21.1699352	38.8260841	22.6346054	27.7531033	28.0310249	9.89440727
2008	1	29	7.27536631	6.75348854	12.1253042	10.5490141	26.023386	18.538187	29.6010647	17.4253883	21.0371761	20.895689	9.99249268
2008	1	30	6.42737675	5.57416916	9.77831459	7.85388088	21.5369282	14.756896	23.989027	14.1566668	15.7507133	15.3424606	9.20684719
2008	1	31	5.72591543	4.59881067	7.81861115	5.69863605	17.4308796	11.3415937	19.074955	11.3626537	11.4588385	10.9168015	7.89269257
2008	2	1	5.26605844	4.00760174	7.05668688	4.94645834	15.4392395	9.70860291	15.3237476	9.24022293	9.94269753	9.35194588	6.65348721
2008	2	2	4.83130646	3.50174189	7.87657976	6.0365057	22.7874222	16.4958725	14.7448015	8.87201214	14.0861931	13.368103	5.71562576
2008	2	3	4.30082655	2.97212172	6.79427147	5.05926895	23.9247971	18.0624943	12.6132154	7.69017363	12.612895	12.1796808	5.19826555
2008	2	4	4.07635164	3.0061419	7.14990473	5.74831915	21.5074444	16.2550182	12.2447243	7.47924566	11.8796883	11.7175951	5.76715469
2008	2	5	3.9870317	3.25884199	9.68758965	8.89893436	21.5144825	17.0162468	15.9360523	9.71343327	11.1614809	11.453227	6.87225437
2008	2	6	4.07302284	3.65467525	10.2145929	9.83603859	22.987999	19.343338	15.8966312	9.85927582	8.91560173	9.41709995	5.45202923
2008	2	7	3.55472708	3.21203613	8.65291214	8.20443726	20.3593998	17.3589478	12.5843697	7.9865365	8.28686619	8.84099388	4.31120062
2008	2	8	3.14470267	2.81334758	7.30280685	6.71396255	21.3359375	18.5570698	10.233139	6.51283693	8.15507603	8.71419048	4.82769775
2008	2	9	3.41395855	3.31935072	8.44598579	7.83569241	26.3062954	22.7667732	11.7947855	7.0024724	9.6483984	10.1333742	6.01296139
2008	2	10	4.37476587	4.69266319	10.1295023	9.56398487	32.6944656	28.3980007	14.8845062	8.50234699	13.1328287	13.6863604	5.96851015
2008	2	11	5.7600913	6.58875322	8.67083168	7.97544861	40.9324188	36.0139008	13.0231361	7.4347353	14.6193733	15.2330713	7.17659664
2008	2	12	7.4429636	8.75784111	8.03511715	7.33657646	48.7180824	42.5395508	12.1593828	6.81726837	16.6691113	17.2885284	17.1016331
2008	2	13	9.41986942	11.3447027	14.3482761	14.8636208	62.5544891	54.2670021	15.8260336	8.76683903	25.8315125	26.8150787	48.566433
2008	2	14	10.2365208	12.3263636	20.1128197	21.998085	76.5934219	68.642746	25.4213943	14.2808609	39.5001564	41.2724991	78.5794525
2008	2	15	10.6634922	12.8264828	27.1287136	30.5967979	87.4302292	80.3591003	36.3727531	21.0051937	46.9610176	49.3145447	82.6521988
2008	2	16	11.3677864	13.9320431	29.0627518	32.8880081	81.2753601	75.7246094	36.6586304	20.9532776	44.0416489	46.2733917	65.6236572
2008	2	17	10.9908867	13.5878019	26.4007664	29.4146042	70.2956772	63.351326	36.5735016	20.2410183	39.9636269	41.4727173	44.8513489
2008	2	18	9.4447794	11.6035109	20.156683	22.0104485	52.1751213	45.3470802	30.5899258	16.4469318	30.3379974	31.2155037	34.7599945
2008	2	19	8.24504471	9.95730972	19.7985497	21.7972927	50.0473213	43.0198364	32.6678772	17.1140041	26.5212021	27.1042461	41.5432739
2008	2	20	7.15480042	8.42557907	18.3222618	20.3082123	47.6909676	42.0528183	34.4538116	18.1564903	21.5586262	21.980196	45.9055634
2008	2	21	7.73571157	9.08332539	15.411252	16.8727684	44.3231697	38.5567818	34.3311195	18.1014366	20.1589756	20.4691105	36.0622215
2008	2	22	9.81472206	11.7410994	12.5649586	13.4810982	38.8133392	33.0845261	37.211319	19.9336815	17.7630062	18.0432091	30.4877758
2008	2	23	10.2164745	12.1401205	11.5862179	12.0846949	35.0437164	29.0831718	40.6409416	21.9649849	16.3205967	16.7580223	30.182333
2008	2	24	11.1585808	13.16541	17.7929039	18.8509235	30.6560173	25.028307	51.1298599	27.4101658	22.6964016	23.3166981	35.7228622
2008	2	25	13.578001	16.1412849	19.9867554	21.3409767	40.1973152	33.866188	59.6612511	31.9261112	28.8842678	29.4094658	34.8512726
2008	2	26	16.1663437	19.5679779	19.8987064	21.1443634	43.9176445	37.728714	60.7411652	32.6746063	31.960413	32.3828773	31.9227104
2008	2	27	15.5556679	18.8573875	22.2394753	23.7289104	44.7315521	38.5846519	60.2782974	32.4857826	36.4384117	36.5090446	27.642746
2008	2	28	13.4673347	16.2837391	17.2294407	18.2599678	42.1167259	36.2059059	55.3266754	29.898489	38.5269661	38.6975174	25.6173668
2008	2	29	11.5743942	14.0002222	15.0505657	15.9241009	37.7650795	32.1338348	54.3889618	29.5273514	39.9976768	40.1357765	30.3242016
2008	3	1	9.96692181	11.9235668	12.5562191	13.1985083	51.4562645	43.8250504	54.9016037	29.8576488	42.6335411	42.89394	43.1200294
2008	3	2	9.35657406	11.156291	12.3307619	12.7557325	61.0394669	51.9203415	50.678627	27.4950619	44.905674	45.5321503	42.2322044
2008	3	3	8.78201199	10.4197607	14.8326578	15.2766657	63.5377693	53.6468086	45.4866371	24.3994122	43.6531792	43.7985649	42.8165741
2008	3	4	9.62747955	11.6366386	15.8857431	16.2194176	56.3893547	47.5138626	42.1745644	22.2896156	46.6204605	46.3337517	32.3436699
2008	3	5	10.5116224	12.7877855	16.3598919	16.7564774	45.9222641	38.6495399	43.644558	22.7673111	47.9314232	47.3149719	23.2483158
2008	3	6	12.4382877	15.3037615	20.4212704	21.5014858	50.4765549	43.8930168	54.7334175	28.4806156	49.9219971	49.7490234	20.2518845
2008	3	7	14.7952042	18.3884506	26.4071655	28.3840446	56.2496948	49.9488602	66.8435593	34.906929	55.759655	55.8923302	22.6095638
2008	3	8	17.8759251	22.5244122	36.9306908	40.646553	73.6652298	65.5823288	76.7635498	40.3390503	63.0963135	62.7921028	34.5750122
2008	3	9	22.3665276	28.5367126	42.268795	46.8373566	90.6145782	80.1053314	85.7130356	45.4467049	84.5175247	83.5547028	38.0671921
2008	3	10	26.2197475	33.5679169	45.0880318	50.8588295	110.276367	95.3291397	93.3781738	49.5458908	108.192642	107.389824	44.657856
2008	3	11	26.6617393	34.1439857	50.233902	56.9832687	116.322029	98.5666046	102.327728	54.1043205	123.493065	123.590584	64.7857895
2008	3	12	32.5721169	42.6040764	65.5416412	74.0998688	115.668221	97.0169601	128.564911	67.4236069	142.443069	142.789764	82.0670395
2008	3	13	54.7602425	73.5958862	100.753906	114.173653	120.410004	101.236862	164.307175	86.1775436	177.338272	176.247223	102.592842
2008	3	14	79.4391327	108.102036	127.880112	144.128525	124.659279	106.183815	184.483719	96.6055832	231.061874	229.082047	126.804489
2008	3	15	88.2217331	120.091805	134.734177	151.893158	136.486984	117.868652	192.142212	100.167213	240.665527	240.088501	141.594604
2008	3	16	87.5688324	119.707436	152.201813	167.913971	141.292786	122.899773	191.714996	99.9431534	232.187729	231.401886	141.519211
2008	3	17	97.5415878	134.829514	147.255768	160.911041	136.800415	118.792862	192.717911	100.95047	257.538849	258.928284	139.976913
2008	3	18	92.0763245	129.140488	124.21508	135.782074	124.299133	107.570488	175.128281	92.1838608	273.299744	277.975189	134.75502
2008	3	19	83.4092255	117.459	108.517578	118.251816	106.125473	90.5731812	157.213028	82.9046402	286.132965	291.724304	129.644745
2008	3	20	72.0461884	100.654678	100.534767	109.614197	100.916504	85.3363876	150.897049	79.1321411	272.718292	276.510529	126.304588
2008	3	21	67.6204376	93.2744293	98.4513245	106.650017	133.494415	111.307892	145.654037	75.8541946	272.031555	272.52005	112.832756
2008	3	22	76.4851608	104.111069	93.6185303	100.854195	160.046768	133.747726	138.352264	71.5183411	284.568085	280.654022	128.360794
2008	3	23	85.3444595	116.687408	97.522438	104.066978	163.871841	136.856216	132.445999	67.8625717	304.387665	296.323669	144.133011
2008	3	24	92.841713	128.861771	119.381165	126.670135	187.565918	153.628159	140.231583	71.5777283	303.582031	292.510468	141.97934
2008	3	25	100.430191	141.461807	135.708389	143.475998	230.604523	184.718536	142.354935	72.8293076	299.145966	288.285065	132.862015
2008	3	26	112.183563	159.952866	138.040146	145.991501	276.13028	217.892258	146.184235	75.0298843	290.583893	282.076691	133.788803
2008	3	27	135.762619	195.642624	127.088562	134.537216	251.874191	199.508301	155.224976	81.29776	284.36853	277.489014	141.631104
2008	3	28	149.116028	215.671646	107.849075	112.456009	210.924149	168.996353	175.153183	93.6500473	279.78006	274.151154	157.910568
2008	3	29	139.267136	201.511917	101.164749	103.30748	185.894608	151.682785	219.585953	119.675514	267.691437	261.684357	165.030716
2008	3	30	127.612671	184.795822	95.0370712	95.8345871	168.472153	136.401657	257.70816	141.157959	250.016037	241.835251	158.526123
2008	3	31	108.077698	155.645798	90.9086151	91.2295837	166.295334	132.381622	260.733826	141.775101	243.989014	233.304962	142.45314
2008	4	1	100.663872	144.619522	101.548019	102.839432	165.739456	129.238754	238.618271	128.532104	250.175125	237.538391	112.789429
2008	4	2	101.93692	145.923676	136.871689	141.665359	216.878052	175.071106	247.411072	131.361969	260.772858	246.901718	101.992493
2008	4	3	98.7079086	140.106216	181.159515	192.189499	345.754547	291.490753	283.557617	149.901108	268.322357	253.25528	98.7692184
2008	4	4	107.500511	151.717407	218.271378	232.01445	463.731812	396.931183	356.143524	189.114059	284.368195	264.666748	99.3262329
2008	4	5	122.168686	170.776886	229.424072	242.087845	511.823425	442.681793	456.837219	243.073517	318.830353	295.064392	113.256721
2008	4	6	131.59552	182.808273	220.952179	230.93605	466.892914	404.29007	496.414429	263.865082	336.204651	310.284302	124.801933
2008	4	7	128.668259	178.392685	203.992828	210.487	364.446411	309.55481	482.778381	255.729004	334.470032	309.635437	120.023521
2008	4	8	130.562088	181.624283	188.28067	192.647552	287.076538	237.507568	438.34726	231.592316	343.795563	317.089203	121.208984
2008	4	9	153.180344	215.092804	211.690536	217.33049	244.62825	193.820419	412.927826	217.45076	356.794464	324.355316	131.246017
2008	4	10	176.570312	246.60936	220.383591	227.930557	229.445618	178.095642	401.95871	211.279114	354.674622	319.269379	146.853928
2008	4	11	192.504929	264.242706	232.0522	238.499695	207.507614	158.806427	464.289062	248.932327	371.022095	333.721436	168.659866
2008	4	12	188.810822	254.936554	238.941696	243.194672	182.587936	137.473007	570.35614	308.539795	403.941925	362.466583	208.601334
2008	4	13	183.20311	246.458359	238.578903	243.829208	175.001633	132.279831	623.979675	338.422455	394.723389	355.253448	278.192444
2008	4	14	179.304977	242.725525	268.262665	276.679199	170.206131	127.466637	662.289673	359.035614	405.446991	367.096222	313.94873
2008	4	15	162.92662	222.387619	272.22641	282.595978	187.271362	140.8703	686.369568	372.32962	383.723572	352.389343	320.242493
2008	4	16	174.44072	238.166763	285.532654	297.486206	217.792938	164.695908	752.599365	411.367249	431.594727	402.462677	329.347473
2008	4	17	194.496323	265.442871	323.216492	336.861694	233.395935	172.273575	780.526001	429.572876	475.20462	443.25824	346.684967
2008	4	18	213.245499	291.230621	342.975464	355.517303	265.583405	192.951813	753.703735	417.741913	506.932526	470.002289	378.015442
2008	4	19	211.761398	287.72525	320.292084	329.737	292.121582	212.792847	691.555603	384.939301	558.655762	515.063354	380.047089
2008	4	20	248.842819	336.756348	328.534363	334.180725	297.657715	219.017365	640.048767	358.003967	586.889038	538.759399	330.986725
2008	4	21	277.922363	375.9953	333.875519	337.051544	284.494812	209.797318	628.496155	357.136688	600.086731	552.658142	355.699036
2008	4	22	275.09787	371.872437	340.938904	340.429047	247.875702	183.357864	578.009094	332.173767	541.446228	501.57193	386.569946
2008	4	23	249.08017	334.73114	353.721344	350.30896	218.636887	162.494461	536.799316	310.721802	476.154938	440.637817	334.705353
2008	4	24	233.915634	315.416168	378.583252	374.428894	200.344849	149.061157	505.631744	292.738708	467.640594	430.123627	331.919464
2008	4	25	271.619385	373.051971	497.822937	485.387604	209.413162	151.687881	524.918884	301.084015	528.155457	480.874603	371.626068
2008	4	26	358.420135	498.173615	598.78186	578.466919	224.983582	160.261505	637.889587	361.59549	670.219604	605.733276	450.686371
2008	4	27	463.676208	644.207275	664.624878	638.699402	228.678513	160.929855	741.800476	423.864349	809.360107	725.93396	630.260925
2008	4	28	444.981842	613.183655	596.193359	578.867188	234.792496	164.936142	690.227966	402.88446	817.228455	737.614807	760.784668
2008	4	29	406.753876	551.996277	484.321655	476.054718	238.027573	165.980377	592.705933	348.784973	726.015808	659.813599	729.413879
2008	4	30	396.097107	533.335388	394.983948	387.792511	279.001404	197.812271	518.52832	309.332764	647.634338	589.680176	626.810547
2008	5	1	414.158173	554.050354	398.627563	389.70578	310.937592	225.30455	505.335938	306.129181	637.298828	576.208435	546.047302
2008	5	2	461.272156	611.335938	444.242432	432.554199	288.666199	207.698303	557.374023	347.294037	764.912415	675.156677	500.684906
2008	5	3	481.89743	636.732666	475.330933	464.910553	265.843536	189.849609	631.448364	406.410492	1052.34424	919.533813	573.582642
2008	5	4	608.47699	795.786926	526.456909	517.291748	266.814636	187.352325	788.282959	509.691742	1397.65417	1220.26245	706.001465
2008	5	5	771.668213	1003.76624	605.91626	600.69281	331.276642	236.985153	1009.23883	636.921875	1463.19238	1292.20337	724.984741
2008	5	6	806.548767	1050.32812	753.010376	751.195679	367.174561	265.097565	1307.19666	798.740112	1447.29285	1290.99243	754.101257
2008	5	7	775.245422	1014.88184	804.503845	800.062195	381.079559	274.868469	1648.42969	1005.82935	1349.81604	1212.40808	721.951355
2008	5	8	755.471619	992.650818	882.705994	878.822937	377.108612	270.438934	2009.55237	1244.46313	1382.23572	1263.59485	722.484985
2008	5	9	730.905029	958.108154	840.821655	832.051147	355.312164	252.922028	2211.17627	1407.81091	1529.6366	1434.61072	674.240906
2008	5	10	778.727234	1002.55328	780.000427	759.983643	325.927155	230.261398	2324.13867	1518.74719	1535.65344	1446.03699	661.851013
2008	5	11	954.983765	1195.56897	726.152588	688.692871	313.006989	219.149734	2320.16235	1545.57556	1540.06946	1439.53162	699.220276
2008	5	12	1164.32947	1445.23926	707.031799	654.407104	296.633179	203.07933	2295.10962	1568.73132	1452.74646	1323.47327	749.467896
2008	5	13	1280.16675	1600.13452	694.562439	644.091248	286.24707	193.424042	2329.44678	1623.80054	1387.88513	1240.76379	790.029602
2008	5	14	1286.7041	1636.59839	603.457092	568.946167	274.660095	184.874878	2230.53125	1564.42371	1314.30896	1172.65991	748.518311
2008	5	15	1248.63611	1609.44958	540.862366	517.964417	269.168793	183.001404	2186.41138	1554.16089	1309.08618	1157.91687	787.036499
2008	5	16	1314.21057	1684.05774	538.990784	526.05719	276.2211	192.186249	2269.67725	1653.73816	1535.22278	1346.5387	895.841125
2008	5	17	1422.9115	1813.73206	581.127502	575.044373	269.978851	188.00647	2361.14917	1757.64929	1836.65027	1598.35791	1096.02344
2008	5	18	1442.70227	1828.49121	689.84906	708.352783	304.138519	218.776108	2417.35791	1824.96912	2014.2428	1763.34485	1234.63159
2008	5	19	1501.03076	1908.81689	770.113586	806.329651	344.79306	252.326019	2494.21362	1891.39526	2125.06738	1864.54187	1463.28015
2008	5	20	1486.13647	1907.39392	858.081909	921.02417	388.459503	288.50354	2485.05444	1858.80139	2111.75806	1865.42224	1609.7804
2008	5	21	1705.88611	2145.21509	994.233582	1075.44128	458.813477	347.613678	2758.94946	2138.15747	2307.43823	2067.73975	1805.70386
2008	5	22	1869.87646	2339.00708	1553.22656	1702.40198	692.257141	548.733276	3560.27808	2913.85303	3092.06274	2825.9248	2208.07397
2008	5	23	2038.14478	2577.39795	2425.7981	2685.3623	990.486389	794.93219	4509.63916	3816.49731	3952.14819	3672.32666	2351.65649
2008	5	24	2166.60913	2768.63428	2731.15649	3027.54736	1186.48254	963.117188	4897.63672	4094.38086	4185.53369	3922.93823	2374.3208
2008	5	25	2022.22131	2643.12939	2685.92017	2974.89502	1236.72644	1001.71942	5079.93945	4152.17041	3988.00684	3744.55957	2418.33716
2008	5	26	1840.41077	2430.38354	2272.88818	2500.15918	1088.49023	873.302917	4722.45068	3800.54443	3440.03296	3230.32397	2334.17969
2008	5	27	1492.67822	2010.79639	1834.8429	2006.26477	890.891296	701.278503	4096.45752	3245.33862	2838.4873	2658.83374	2088.15063
2008	5	28	1174.07629	1613.84229	1546.33826	1678.53235	695.448242	531.164368	3540.65015	2784.03394	2325.60596	2185.41235	1796.88989
2008	5	29	940.671082	1317.61096	1281.3429	1377.34131	552.914368	408.985474	2994.30884	2367.82886	1951.5553	1824.82629	1493.33081
2008	5	30	814.155396	1153.62109	1064.4624	1125.85962	443.407562	312.976685	2621.36108	2131.13623	1675.14331	1546.08057	1376.88708
2008	5	31	772.393127	1094.47327	877.90979	910.849182	384.241852	257.081055	2308.21045	1935.6698	1494.75354	1361.60925	1221.55847
2008	6	1	764.613953	1077.15015	740.022339	752.390869	339.604462	215.300674	2085.26465	1788.93848	1394.47595	1255.08923	1050.99182
2008	6	2	792.926086	1102.57556	699.448364	715.809265	395.325592	274.883667	1922.27368	1669.70715	1382.54285	1265.71582	1002.54321
2008	6	3	934.55542	1261.6228	1021.74622	1133.82922	776.639465	636.036743	1889.4967	1668.87769	1649.11914	1606.45837	1047.85071
2008	6	4	1019.99603	1364.01599	1450.10974	1657.22034	1352.84021	1150.22668	1975.03223	1779.59143	1907.58362	1903.89026	1401.95776
2008	6	5	1041.14014	1390.13306	1514.82471	1720.03943	1766.18103	1536.6427	1853.74646	1710.72363	1947.35889	1944.60217	1862.05615
2008	6	6	1135.33838	1531.67517	1425.41492	1598.77979	1880.97546	1654.14014	1776.45752	1659.75732	2008.61658	1999.55884	1949.93982
2008	6	7	1265.34033	1724.73767	1414.56323	1574.83191	1910.34424	1670.36316	1682.77661	1584.38342	2105.99634	2117.15063	1995.88513
2008	6	8	1417.32922	1935.50989	1594.1488	1774.54175	1979.03955	1726.15698	1535.20117	1439.80298	2249.54053	2280.00293	2048.0481
2008	6	9	1604.61768	2171.95654	1793.10754	2000.50171	2164.2041	1893.82397	1494.45898	1411.34888	2441.38477	2482.12329	2194.76831
2008	6	10	1608.33667	2174.17163	1825.79663	2019.04443	2136.10815	1868.51501	1482.61804	1405.95618	2437.53223	2457.28369	2337.01196
2008	6	11	1697.15955	2279.91455	1936.47925	2130.71875	2245.89014	1965.87256	1886.18213	1740.43945	2743.73315	2786.63623	2457.37061
2008	6	12	1746.39185	2346.36304	1808.92737	1965.43005	2190.82666	1900.77979	2150.67041	1940.64087	2800.32031	2823.27222	2325.78979
2008	6	13	1925.19153	2588.78613	2020.27222	2203.57031	2416.65063	2075.05005	2606.46924	2191.94385	2964.50562	2969.78296	2120.44604
2008	6	14	2154.36377	2894.89038	2574.94629	2838.94824	3023.20581	2578.08398	3876.61816	3045.59741	3645.02686	3693.06421	2320.9502
2008	6	15	2111.22998	2857.4895	2665.54907	2931.74438	3244.01392	2730.04883	4574.82275	3458.6543	3795.38867	3828.62451	2653.79224
2008	6	16	2187.84448	2974.6084	2809.63379	3077.98462	3595.68579	2954.44458	4921.06348	3625.00464	4011.99805	4034.2478	2932.55518
2008	6	17	2341.37598	3202.99121	3211.37988	3495.10864	4139.14795	3242.15771	5670.3916	4059.323	4676.51123	4652.85986	3126.29272
2008	6	18	2361.65527	3256.81763	3619.85498	3914.87451	4201.89404	3160.11548	6567.57324	4584.1709	5278.68555	5196.34326	3057.56787
2008	6	19	2299.7334	3182.46973	3961.44263	4280.21533	4243.53613	3292.17017	7745.18652	5377.91846	5802.12451	5715.69922	2813.64233
2008	6	20	2246.48462	3112.26807	3980.8374	4292.50684	4126.04883	3313.3606	8054.51709	5618.25439	5627.23633	5550.74756	2849.39526
2008	6	21	2352.83496	3246.79126	4009.64746	4329.66211	4075.12866	3343.35229	8179.77148	5826.38818	5394.75244	5308.24658	3314.80347
[truncated: 2,749 more rows]
